# Supplementary material for: PUS7-dependent Ψ reshapes specific synaptic gene exons to facilitate fear extinction memory formation
Source: Mol Brain. 2025 Oct 15;18:80. doi: 10.1186/s13041-025-01250-6 (PMC12523022; doi:10.1186/s13041-025-01250-6)
Supplement: Supplementary file 1 — Supplementary Material 1: Fig. S1: Stable expression of pseudouridine synthase mRNAs in the ILPFC across fear extinction; Fig. S2: Open field test in animals treated with PUS7 shRNA; FigS3: mRNA expression of synapse-associated genes following EXT with PUS7 shRNA. Table S1: The primers used in this study. Table S2: Quantitative Profiling of Ψ Distribution in the ILPFC by LC-MS. Table S3: Comparative Analysis of Ψ-Modified Peaks Between EXT and RC Groups. Table S4: PUS7-bound Ψ modification sites were identified through bioinformatic intersection of two datasets: (1) EXT-specific upregulated modifications. (2) EXT-group fRIP-seq PUS7-RNA interactions. [file 13041_2025_1250_MOESM1_ESM.zip › Supplementary/Supplementary Table2.xlsx]

## Sheet: shee1
Quantitative Profiling of Ψ Distribution in the ILPFC by LC-MS
Index	Compounds	Class	RC1	RC2	RC3	RC4	EXT1	EXT2	EXT3	EXT4	Pvalue	FDR	Fold_Change	Log2FC	Type
Y	pseudouridine	modifications	2.0385400000000002%	1.7387400000000002%	1.827%	1.71931%	1.8751400000000003%	1.7160400000000002%	2.18775%	1.8696700000000002%	0.5355714272743821	0.9955411729958837	1.0443785083545092	0.06264467470384265	insig
