# Supplementary material for: PUS7-dependent Ψ reshapes specific synaptic gene exons to facilitate fear extinction memory formation
Source: Mol Brain. 2025 Oct 15;18:80. doi: 10.1186/s13041-025-01250-6 (PMC12523022; doi:10.1186/s13041-025-01250-6)
Supplement: Supplementary file 1 — Supplementary Material 1: Fig. S1: Stable expression of pseudouridine synthase mRNAs in the ILPFC across fear extinction; Fig. S2: Open field test in animals treated with PUS7 shRNA; FigS3: mRNA expression of synapse-associated genes following EXT with PUS7 shRNA. Table S1: The primers used in this study. Table S2: Quantitative Profiling of Ψ Distribution in the ILPFC by LC-MS. Table S3: Comparative Analysis of Ψ-Modified Peaks Between EXT and RC Groups. Table S4: PUS7-bound Ψ modification sites were identified through bioinformatic intersection of two datasets: (1) EXT-specific upregulated modifications. (2) EXT-group fRIP-seq PUS7-RNA interactions. [file 13041_2025_1250_MOESM1_ESM.zip › Supplementary/Supplementary Table4.csv]

PUS7-bound �� modification sites were identified through bioinformatic intersection of two datasets: (1) EXT-specific upregulated modifications. (2) EXT-group fRIP-seq PUS7-RNA interactions.
	peaks1	seqnames.x	start.x	end.x	width.x	strand.x	geneID.new	diff.log2FC	peaks2	seqnames.y	start.y	end.y	width.y	strand.y	log2FC	geneID	overlapFeature	shortestDistance	seqnames	start	end	width	strand	gene_type	gene_name	igv1	igv2	flag
1	2	chr15	103222371	103223671	1301	*	ENSMUSG00000000552	0.627992746	433	chr15	103223071	103223221	151	*	4.298338755	ENSMUSG00000000552.11	includeFeature	450	chr15	103222322	103248520	26199	-	protein_coding	Zfp385a	chr15:103222371-103223671	chr15:103223071-103223221	up
2	2	chr15	103222371	103223671	1301	*	ENSMUSG00000000552	0.627992746	434	chr15	103222446	103222571	126	*	4.525330708	ENSMUSG00000000552.11	includeFeature	75	chr15	103222322	103248520	26199	-	protein_coding	Zfp385a	chr15:103222371-103223671	chr15:103222446-103222571	up
3	3	chrX	99857002	99857027	26	*	ENSMUSG00000000881	0.843237678	750	chrX	99857017	99857882	866	*	1.146644479	ENSMUSG00000000881.13	overlapStart	10	chrX	99811328	99862016	50689	+	protein_coding	Dlg3	chrX:99857002-99857027	chrX:99857017-99857882	up
4	8	chr17	56511156	56511306	151	*	ENSMUSG00000001229	0.873007367	1117	chr17	56507677	56512196	4520	*	1.550989326	ENSMUSG00000001229.10	inside	890	chr17	56493807	56525905	32099	-	protein_coding	Dpp9	chr17:56511156-56511306	chr17:56507677-56512196	up
5	10	chr8	85453079	85453254	176	*	ENSMUSG00000001911	0.724260391	1744	chr8	85448385	85453112	4728	*	0.831112046	ENSMUSG00000001911.17	overlapEnd	33	chr8	85426505	85526973	100469	-	protein_coding	Nfix	chr8:85453079-85453254	chr8:85448385-85453112	up
6	11	chr8	85450354	85450479	126	*	ENSMUSG00000001911	0.598680199	1744	chr8	85448385	85453112	4728	*	0.831112046	ENSMUSG00000001911.17	inside	1969	chr8	85426505	85526973	100469	-	protein_coding	Nfix	chr8:85450354-85450479	chr8:85448385-85453112	up
7	12	chr4	125584867	125585017	151	*	ENSMUSG00000001985	1.606232737	1820	chr4	125584927	125584977	51	*	4.664789921	ENSMUSG00000001985.10	includeFeature	40	chr4	125384493	125607966	223474	+	protein_coding	Grik3	chr4:125584867-125585017	chr4:125584927-125584977	up
8	14	chr4	125603367	125604367	1001	*	ENSMUSG00000001985	0.526782367	1827	chr4	125603443	125603543	101	*	2.6491018	ENSMUSG00000001985.10	includeFeature	76	chr4	125384493	125607966	223474	+	protein_coding	Grik3	chr4:125603367-125604367	chr4:125603443-125603543	up
9	14	chr4	125603367	125604367	1001	*	ENSMUSG00000001985	0.526782367	1828	chr4	125603593	125603693	101	*	1.262798567	ENSMUSG00000001985.10	includeFeature	226	chr4	125384493	125607966	223474	+	protein_coding	Grik3	chr4:125603367-125604367	chr4:125603593-125603693	up
10	14	chr4	125603367	125604367	1001	*	ENSMUSG00000001985	0.526782367	1829	chr4	125603718	125603993	276	*	2.603219967	ENSMUSG00000001985.10	includeFeature	351	chr4	125384493	125607966	223474	+	protein_coding	Grik3	chr4:125603367-125604367	chr4:125603718-125603993	up
11	14	chr4	125603367	125604367	1001	*	ENSMUSG00000001985	0.526782367	1830	chr4	125604018	125604043	26	*	2.527479348	ENSMUSG00000001985.10	includeFeature	324	chr4	125384493	125607966	223474	+	protein_coding	Grik3	chr4:125603367-125604367	chr4:125604018-125604043	up
12	14	chr4	125603367	125604367	1001	*	ENSMUSG00000001985	0.526782367	1831	chr4	125604268	125604293	26	*	3.640673289	ENSMUSG00000001985.10	includeFeature	74	chr4	125384493	125607966	223474	+	protein_coding	Grik3	chr4:125603367-125604367	chr4:125604268-125604293	up
13	14	chr4	125603367	125604367	1001	*	ENSMUSG00000001985	0.526782367	1832	chr4	125604318	125604868	551	*	4.161475675	ENSMUSG00000001985.10	overlapStart	49	chr4	125384493	125607966	223474	+	protein_coding	Grik3	chr4:125603367-125604367	chr4:125604318-125604868	up
14	16	chr9	44753826	44754226	401	*	ENSMUSG00000002028	0.961656301	1932	chr9	44753615	44756846	3232	*	1.126034119	ENSMUSG00000002028.14	inside	211	chr9	44714652	44792594	77943	-	protein_coding	Kmt2a	chr9:44753826-44754226	chr9:44753615-44756846	up
15	17	chr9	44753601	44753701	101	*	ENSMUSG00000002028	1.207222126	1932	chr9	44753615	44756846	3232	*	1.126034119	ENSMUSG00000002028.14	overlapStart	14	chr9	44714652	44792594	77943	-	protein_coding	Kmt2a	chr9:44753601-44753701	chr9:44753615-44756846	up
16	18	chr11	78121896	78121971	76	*	ENSMUSG00000002052	0.650149133	1978	chr11	78121925	78121950	26	*	1.112454025	ENSMUSG00000002052.7	includeFeature	21	chr11	78097572	78136813	39242	-	protein_coding	Supt6	chr11:78121896-78121971	chr11:78121925-78121950	up
17	22	chr7	6712040	6712340	301	*	ENSMUSG00000002265	0.639494769	2189	chr7	6709990	6713065	3076	*	1.319928025	ENSMUSG00000002265.18	inside	725	chr7	6706891	6733430	26540	-	protein_coding	Peg3	chr7:6712040-6712340	chr7:6709990-6713065	up
18	24	chr8	4293289	4293464	176	*	ENSMUSG00000002948	0.817851733	2811	chr8	4293321	4293776	456	*	0.896876944	ENSMUSG00000002948.20,ENSMUSG00000109061.2	overlapStart	32	chr8	4288740	4297897	9158	+	protein_coding	Map2k7	chr8:4293289-4293464	chr8:4293321-4293776	up
19	25	chr8	4293539	4293639	101	*	ENSMUSG00000002948	0.853386962	2811	chr8	4293321	4293776	456	*	0.896876944	ENSMUSG00000002948.20,ENSMUSG00000109061.2	inside	137	chr8	4288740	4297897	9158	+	protein_coding	Map2k7	chr8:4293539-4293639	chr8:4293321-4293776	up
20	28	chr17	71093917	71094217	301	*	ENSMUSG00000003279	0.543306849	3129	chr17	71093930	71094130	201	*	0.654095122	ENSMUSG00000003279.18	includeFeature	13	chr17	70276068	71128408	852341	+	protein_coding	Dlgap1	chr17:71093917-71094217	chr17:71093930-71094130	up
21	29	chr17	71127192	71128317	1126	*	ENSMUSG00000003279	0.505082915	3133	chr17	71127618	71127643	26	*	1.921960465	ENSMUSG00000003279.18	includeFeature	426	chr17	70276068	71128408	852341	+	protein_coding	Dlgap1	chr17:71127192-71128317	chr17:71127618-71127643	up
22	29	chr17	71127192	71128317	1126	*	ENSMUSG00000003279	0.505082915	3134	chr17	71128293	71128368	76	*	3.900346798	ENSMUSG00000003279.18	overlapStart	24	chr17	70276068	71128408	852341	+	protein_coding	Dlgap1	chr17:71127192-71128317	chr17:71128293-71128368	up
23	33	chr1	154347076	154347401	326	*	ENSMUSG00000004110	0.572080048	3847	chr1	154347104	154348137	1034	*	0.877362899	ENSMUSG00000004110.18	overlapStart	28	chr1	154266477	154760247	493771	-	protein_coding	Cacna1e	chr1:154347076-154347401	chr1:154347104-154348137	up
24	34	chr4	152441057	152441332	276	*	ENSMUSG00000005045	0.528767183	4509	chr4	152440649	152442983	2335	*	0.948094967	ENSMUSG00000005045.17	inside	408	chr4	152423108	152474651	51544	+	protein_coding	Chd5	chr4:152441057-152441332	chr4:152440649-152442983	up
25	35	chr4	152442932	152443082	151	*	ENSMUSG00000005045	0.542501371	4509	chr4	152440649	152442983	2335	*	0.948094967	ENSMUSG00000005045.17	overlapEnd	51	chr4	152423108	152474651	51544	+	protein_coding	Chd5	chr4:152442932-152443082	chr4:152440649-152442983	up
26	36	chr1	173173302	173173477	176	*	ENSMUSG00000005338	0.558261204	4728	chr1	173173323	173174022	700	*	0.773419136	ENSMUSG00000005338.15	overlapStart	21	chr1	173160825	173195261	34437	-	protein_coding	Cadm3	chr1:173173302-173173477	chr1:173173323-173174022	up
27	37	chr7	24990853	24991203	351	*	ENSMUSG00000005442	0.531354808	4849	chr7	24991031	24991056	26	*	0.85367157	ENSMUSG00000005442.14	includeFeature	147	chr7	24967129	24993584	26456	+	protein_coding	Cic	chr7:24990853-24991203	chr7:24991031-24991056	up
28	37	chr7	24990853	24991203	351	*	ENSMUSG00000005442	0.531354808	4850	chr7	24991106	24991156	51	*	1.978469249	ENSMUSG00000005442.14	includeFeature	47	chr7	24967129	24993584	26456	+	protein_coding	Cic	chr7:24990853-24991203	chr7:24991106-24991156	up
29	48	chr17	57336025	57336125	101	*	ENSMUSG00000007670	0.647603491	6363	chr17	57334823	57336044	1222	*	0.845509388	ENSMUSG00000007670.11	overlapEnd	19	chr17	57328051	57338522	10472	-	protein_coding	Khsrp	chr17:57336025-57336125	chr17:57334823-57336044	up
30	49	chr17	57334950	57335000	51	*	ENSMUSG00000007670	0.817126884	6363	chr17	57334823	57336044	1222	*	0.845509388	ENSMUSG00000007670.11	inside	127	chr17	57328051	57338522	10472	-	protein_coding	Khsrp	chr17:57334950-57335000	chr17:57334823-57336044	up
31	50	chr17	57334800	57334875	76	*	ENSMUSG00000007670	0.958917793	6363	chr17	57334823	57336044	1222	*	0.845509388	ENSMUSG00000007670.11	overlapStart	23	chr17	57328051	57338522	10472	-	protein_coding	Khsrp	chr17:57334800-57334875	chr17:57334823-57336044	up
32	51	chr17	57334025	57334100	76	*	ENSMUSG00000007670	0.74806178	6364	chr17	57333896	57334055	160	*	0.888440374	ENSMUSG00000007670.11	overlapEnd	30	chr17	57328051	57338522	10472	-	protein_coding	Khsrp	chr17:57334025-57334100	chr17:57333896-57334055	up
33	52	chr4	133413793	133413868	76	*	ENSMUSG00000007880	0.694733241	6459	chr4	133413568	133413954	387	*	0.939305345	ENSMUSG00000007880.17	inside	86	chr4	133406319	133484080	77762	-	protein_coding	Arid1a	chr4:133413793-133413868	chr4:133413568-133413954	up
34	53	chr5	125466753	125466828	76	*	ENSMUSG00000008348	0.535381808	6588	chr5	125466238	125466823	586	*	0.857122131	ENSMUSG00000008348.10	overlapEnd	5	chr5	125463029	125467266	4238	-	protein_coding	Ubc	chr5:125466753-125466828	chr5:125466238-125466823	up
35	53	chr5	125466753	125466828	76	*	ENSMUSG00000008348	0.535381808	94587	chr5	125466760	125466835	76	*	0.927587683	ENSMUSG00000072612.4	overlapStart	7	chr5	125463029	125467266	4238	-	protein_coding	Ubc	chr5:125466753-125466828	chr5:125466760-125466835	up
36	54	chr5	125463853	125463878	26	*	ENSMUSG00000008348	0.599363945	6592	chr5	125463878	125464053	176	*	0.548888752	ENSMUSG00000008348.10	overlapStart	0	chr5	125463029	125467266	4238	-	protein_coding	Ubc	chr5:125463853-125463878	chr5:125463878-125464053	up
37	54	chr5	125463853	125463878	26	*	ENSMUSG00000008348	0.599363945	6593	chr5	125463653	125463853	201	*	0.544513722	ENSMUSG00000008348.10	overlapEnd	0	chr5	125463029	125467266	4238	-	protein_coding	Ubc	chr5:125463853-125463878	chr5:125463653-125463853	up
38	56	chr16	6701493	6701768	276	*	ENSMUSG00000008658	1.484371185	6669	chr16	6627104	7011612	384509	*	3.270272641	ENSMUSG00000008658.17	inside	74389	chr16	5703219	7229390	1526172	+	protein_coding	Rbfox1	chr16:6701493-6701768	chr16:6627104-7011612	up
39	59	chr11	4981623	4981823	201	*	ENSMUSG00000009090	1.346203993	6798	chr11	4981808	4982461	654	*	1.426668914	ENSMUSG00000009090.18	overlapStart	15	chr11	4936824	4992791	55968	+	protein_coding	Ap1b1	chr11:4981623-4981823	chr11:4981808-4982461	up
40	60	chr16	13219194	13219569	376	*	ENSMUSG00000009569	0.630484131	7000	chr16	13219242	13219317	76	*	1.015817667	ENSMUSG00000009569.15	includeFeature	48	chr16	13074345	13235393	161049	+	protein_coding	Mrtfb	chr16:13219194-13219569	chr16:13219242-13219317	up
41	60	chr16	13219194	13219569	376	*	ENSMUSG00000009569	0.630484131	7001	chr16	13219442	13219467	26	*	0.779443504	ENSMUSG00000009569.15	includeFeature	102	chr16	13074345	13235393	161049	+	protein_coding	Mrtfb	chr16:13219194-13219569	chr16:13219442-13219467	up
42	60	chr16	13219194	13219569	376	*	ENSMUSG00000009569	0.630484131	7002	chr16	13219542	13223657	4116	*	0.916908203	ENSMUSG00000009569.15	overlapStart	27	chr16	13074345	13235393	161049	+	protein_coding	Mrtfb	chr16:13219194-13219569	chr16:13219542-13223657	up
43	63	chr7	29528138	29528463	326	*	ENSMUSG00000011427	1.192911392	7577	chr7	29528222	29528247	26	*	4.06617774	ENSMUSG00000011427.17	includeFeature	84	chr7	29515539	29530430	14892	+	protein_coding	Zfp790	chr7:29528138-29528463	chr7:29528222-29528247	up
44	64	chr11	77391187	77391412	226	*	ENSMUSG00000011877	0.683028621	7643	chr11	77390360	77391503	1144	*	0.6505215	ENSMUSG00000011877.14	inside	91	chr11	77384388	77398612	14225	+	protein_coding	Git1	chr11:77391187-77391412	chr11:77390360-77391503	up
45	65	chr11	77391462	77391587	126	*	ENSMUSG00000011877	0.690907546	7643	chr11	77390360	77391503	1144	*	0.6505215	ENSMUSG00000011877.14	overlapEnd	41	chr11	77384388	77398612	14225	+	protein_coding	Git1	chr11:77391462-77391587	chr11:77390360-77391503	up
46	67	chr11	77393637	77393687	51	*	ENSMUSG00000011877	0.544016429	7644	chr11	77393588	77393688	101	*	2.099084897	ENSMUSG00000011877.14	inside	1	chr11	77384388	77398612	14225	+	protein_coding	Git1	chr11:77393637-77393687	chr11:77393588-77393688	up
47	68	chr11	77393837	77393912	76	*	ENSMUSG00000011877	0.573550938	7645	chr11	77393838	77393913	76	*	0.314325973	ENSMUSG00000011877.14	overlapStart	1	chr11	77384388	77398612	14225	+	protein_coding	Git1	chr11:77393837-77393912	chr11:77393838-77393913	up
48	69	chr11	77394162	77394262	101	*	ENSMUSG00000011877	0.504579422	7646	chr11	77393938	77394228	291	*	0.244960976	ENSMUSG00000011877.14	overlapEnd	34	chr11	77384388	77398612	14225	+	protein_coding	Git1	chr11:77394162-77394262	chr11:77393938-77394228	up
49	74	chr16	17490921	17491271	351	*	ENSMUSG00000012114	0.711609099	7690	chr16	17491002	17492308	1307	*	1.188836911	ENSMUSG00000012114.18	overlapStart	81	chr16	17469072	17550755	81684	-	protein_coding	Med15	chr16:17490921-17491271	chr16:17491002-17492308	up
50	75	chr8	84664083	84664208	126	*	ENSMUSG00000013033	0.638281942	95928	chr8	84662445	84681736	19292	*	0.928862687	ENSMUSG00000074219.4	inside	1638	chr8	84626734	84668583	41850	+	protein_coding	Adgrl1	chr8:84664083-84664208	chr8:84662445-84681736	up
51	76	chr8	84666608	84666633	26	*	ENSMUSG00000013033	0.535263133	95928	chr8	84662445	84681736	19292	*	0.928862687	ENSMUSG00000074219.4	inside	4163	chr8	84626734	84668583	41850	+	protein_coding	Adgrl1	chr8:84666608-84666633	chr8:84662445-84681736	up
52	77	chr17	56726450	56726550	101	*	ENSMUSG00000013236	0.518677877	7895	chr17	56726474	56730499	4026	*	1.083357004	ENSMUSG00000013236.18	overlapStart	24	chr17	56719426	56783483	64058	-	protein_coding	Ptprs	chr17:56726450-56726550	chr17:56726474-56730499	up
53	78	chr17	56725900	56726100	201	*	ENSMUSG00000013236	0.509556594	7896	chr17	56725827	56726449	623	*	0.684843623	ENSMUSG00000013236.18	inside	73	chr17	56719426	56783483	64058	-	protein_coding	Ptprs	chr17:56725900-56726100	chr17:56725827-56726449	up
54	82	chr14	31423799	31423824	26	*	ENSMUSG00000014496	1.141117856	8255	chr14	31423699	31423799	101	*	4.103127818	ENSMUSG00000014496.9	overlapEnd	0	chr14	31420725	31552608	131884	-	protein_coding	Ankrd28	chr14:31423799-31423824	chr14:31423699-31423799	up
55	83	chr1	92950635	92950660	26	*	ENSMUSG00000014602	0.678073571	8363	chr1	92948181	92951204	3024	*	0.743643625	ENSMUSG00000014602.16	inside	544	chr1	92943186	93029673	86488	-	protein_coding	Kif1a	chr1:92950635-92950660	chr1:92948181-92951204	up
56	84	chr1	92950035	92950260	226	*	ENSMUSG00000014602	0.576999395	8363	chr1	92948181	92951204	3024	*	0.743643625	ENSMUSG00000014602.16	inside	944	chr1	92943186	93029673	86488	-	protein_coding	Kif1a	chr1:92950035-92950260	chr1:92948181-92951204	up
57	85	chr2	25394486	25394661	176	*	ENSMUSG00000015095	0.965646609	8598	chr2	25394237	25394501	265	*	1.325816717	ENSMUSG00000015095.13	overlapEnd	15	chr2	25390762	25395483	4722	+	protein_coding	Fbxw5	chr2:25394486-25394661	chr2:25394237-25394501	up
58	86	chr12	80306745	80307145	401	*	ENSMUSG00000015143	0.579405565	8643	chr12	80306937	80307112	176	*	0.614307548	ENSMUSG00000015143.16	includeFeature	33	chr12	80214321	80307145	92825	-	protein_coding	Actn1	chr12:80306745-80307145	chr12:80306937-80307112	up
59	86	chr12	80306745	80307145	401	*	ENSMUSG00000015143	0.579405565	125148	chr12	80306946	80307146	201	*	0.617112051	ENSMUSG00000112336.2	overlapStart	1	chr12	80214321	80307145	92825	-	protein_coding	Actn1	chr12:80306745-80307145	chr12:80306946-80307146	up
60	87	chr7	28485384	28485459	76	*	ENSMUSG00000015149	0.863888489	8664	chr7	28485389	28485414	26	*	0.960410646	ENSMUSG00000015149.15	includeFeature	5	chr7	28466160	28488086	21927	+	protein_coding	Sirt2	chr7:28485384-28485459	chr7:28485389-28485414	up
61	89	chr17	34850731	34850931	201	*	ENSMUSG00000015476	0.57761456	8846	chr17	34850641	34850891	251	*	2.861946522	ENSMUSG00000015476.7	overlapEnd	40	chr17	34848507	34852100	3594	+	protein_coding	Prrt1	chr17:34850731-34850931	chr17:34850641-34850891	up
62	90	chr10	14006468	14006593	126	*	ENSMUSG00000015501	0.767803172	8875	chr10	14006439	14008214	1776	*	0.989949398	ENSMUSG00000015501.11	inside	29	chr10	13841819	14027118	185300	+	protein_coding	Hivep2	chr10:14006468-14006593	chr10:14006439-14008214	up
63	92	chr1	159584938	159585638	701	*	ENSMUSG00000015829	2.807612232	9120	chr1	159565282	159601356	36075	*	2.27431113	ENSMUSG00000015829.14	inside	15718	chr1	159351339	159759299	407961	+	protein_coding	Tnr	chr1:159584938-159585638	chr1:159565282-159601356	up
64	100	chr11	101952865	101952990	126	*	ENSMUSG00000017314	0.700144247	9840	chr11	101952778	101952888	111	*	1.093356686	ENSMUSG00000017314.13	overlapEnd	23	chr11	101947841	101979341	31501	-	protein_coding	Mpp2	chr11:101952865-101952990	chr11:101952778-101952888	up
65	108	chr11	79511287	79511312	26	*	ENSMUSG00000017639	0.63789452	9961	chr11	79510531	79511306	776	*	0.481700936	ENSMUSG00000017639.14	overlapEnd	6	chr11	79482038	79588849	106812	+	protein_coding	Rab11fip4	chr11:79511287-79511312	chr11:79510531-79511306	up
66	114	chr5	118862093	118862218	126	*	ENSMUSG00000018076	0.693334271	10307	chr5	118862203	118866342	4140	*	1.354456211	ENSMUSG00000018076.13	overlapStart	15	chr5	118698744	118903503	204760	+	protein_coding	Med13l	chr5:118862093-118862218	chr5:118862203-118866342	up
67	116	chr11	35766426	35766951	526	*	ENSMUSG00000018849	0.733650146	10971	chr11	35766731	35766781	51	*	1.711045442	ENSMUSG00000018849.7	includeFeature	170	chr11	35729227	35871354	142128	-	protein_coding	Wwc1	chr11:35766426-35766951	chr11:35766731-35766781	up
68	116	chr11	35766426	35766951	526	*	ENSMUSG00000018849	0.733650146	10972	chr11	35766606	35766656	51	*	1.728183497	ENSMUSG00000018849.7	includeFeature	180	chr11	35729227	35871354	142128	-	protein_coding	Wwc1	chr11:35766426-35766951	chr11:35766606-35766656	up
69	116	chr11	35766426	35766951	526	*	ENSMUSG00000018849	0.733650146	10973	chr11	35761792	35766556	4765	*	1.536709992	ENSMUSG00000018849.7	overlapEnd	130	chr11	35729227	35871354	142128	-	protein_coding	Wwc1	chr11:35766426-35766951	chr11:35761792-35766556	up
70	121	chr6	54483057	54483407	351	*	ENSMUSG00000019124	0.577796059	11191	chr6	54483407	54483457	51	*	3.983436682	ENSMUSG00000019124.11	overlapStart	0	chr6	54478158	54543474	65317	-	protein_coding	Scrn1	chr6:54483057-54483407	chr6:54483407-54483457	up
71	125	chr8	71366175	71367650	1476	*	ENSMUSG00000019261	0.54876503	11295	chr8	71366308	71366333	26	*	1.903253363	ENSMUSG00000019261.4	includeFeature	133	chr8	71358576	71370173	11598	+	protein_coding	Map1s	chr8:71366175-71367650	chr8:71366308-71366333	up
72	125	chr8	71366175	71367650	1476	*	ENSMUSG00000019261	0.54876503	11296	chr8	71366358	71366858	501	*	2.280720235	ENSMUSG00000019261.4	includeFeature	183	chr8	71358576	71370173	11598	+	protein_coding	Map1s	chr8:71366175-71367650	chr8:71366358-71366858	up
73	125	chr8	71366175	71367650	1476	*	ENSMUSG00000019261	0.54876503	11297	chr8	71366883	71366908	26	*	1.800442052	ENSMUSG00000019261.4	includeFeature	708	chr8	71358576	71370173	11598	+	protein_coding	Map1s	chr8:71366175-71367650	chr8:71366883-71366908	up
74	125	chr8	71366175	71367650	1476	*	ENSMUSG00000019261	0.54876503	11298	chr8	71367083	71367308	226	*	1.68685878	ENSMUSG00000019261.4	includeFeature	342	chr8	71358576	71370173	11598	+	protein_coding	Map1s	chr8:71366175-71367650	chr8:71367083-71367308	up
75	127	chr10	18467161	18467186	26	*	ENSMUSG00000019852	1.051461657	11860	chr10	18465486	18467393	1908	*	1.564333832	ENSMUSG00000019852.8	inside	207	chr10	18457587	18619697	162111	-	protein_coding	Arfgef3	chr10:18467161-18467186	chr10:18465486-18467393	up
76	128	chr10	84449464	84450064	601	*	ENSMUSG00000020034	1.497718924	12330	chr10	84449685	84449760	76	*	3.84339202	ENSMUSG00000020034.8	includeFeature	221	chr10	84412490	84450223	37734	+	protein_coding	Tcp11l2	chr10:84449464-84450064	chr10:84449685-84449760	up
77	130	chr11	12259682	12259757	76	*	ENSMUSG00000020173	0.670955168	12758	chr11	12259640	12293806	34167	*	0.664454577	ENSMUSG00000020173.18	inside	42	chr11	12186608	12414960	228353	-	protein_coding	Cobl	chr11:12259682-12259757	chr11:12259640-12293806	up
78	131	chr4	144875091	144875541	451	*	ENSMUSG00000020220	0.865401159	12926	chr4	144875215	144875440	226	*	1.347663948	ENSMUSG00000020220.17	includeFeature	101	chr4	144699192	144921575	222384	-	protein_coding	Vps13d	chr4:144875091-144875541	chr4:144875215-144875440	up
79	135	chr11	54811585	54811660	76	*	ENSMUSG00000020400	1.211501026	13561	chr11	54811592	54811617	26	*	2.135171761	ENSMUSG00000020400.18	includeFeature	7	chr11	54801611	54853743	52133	-	protein_coding	Tnip1	chr11:54811585-54811660	chr11:54811592-54811617	up
80	136	chr11	7120388	7120713	326	*	ENSMUSG00000020431	0.55939271	13642	chr11	7120409	7120484	76	*	1.130459965	ENSMUSG00000020431.6	includeFeature	21	chr11	7013489	7128506	115018	+	protein_coding	Adcy1	chr11:7120388-7120713	chr11:7120409-7120484	up
81	136	chr11	7120388	7120713	326	*	ENSMUSG00000020431	0.55939271	13643	chr11	7120509	7120684	176	*	0.916897126	ENSMUSG00000020431.6	includeFeature	29	chr11	7013489	7128506	115018	+	protein_coding	Adcy1	chr11:7120388-7120713	chr11:7120509-7120684	up
82	137	chr11	7120863	7121988	1126	*	ENSMUSG00000020431	0.516030703	13644	chr11	7121384	7121484	101	*	0.898791657	ENSMUSG00000020431.6	includeFeature	504	chr11	7013489	7128506	115018	+	protein_coding	Adcy1	chr11:7120863-7121988	chr11:7121384-7121484	up
83	137	chr11	7120863	7121988	1126	*	ENSMUSG00000020431	0.516030703	13645	chr11	7121534	7121559	26	*	0.692100415	ENSMUSG00000020431.6	includeFeature	429	chr11	7013489	7128506	115018	+	protein_coding	Adcy1	chr11:7120863-7121988	chr11:7121534-7121559	up
84	137	chr11	7120863	7121988	1126	*	ENSMUSG00000020431	0.516030703	13646	chr11	7121584	7121609	26	*	0.640579592	ENSMUSG00000020431.6	includeFeature	379	chr11	7013489	7128506	115018	+	protein_coding	Adcy1	chr11:7120863-7121988	chr11:7121584-7121609	up
85	137	chr11	7120863	7121988	1126	*	ENSMUSG00000020431	0.516030703	13647	chr11	7121634	7121809	176	*	0.933816334	ENSMUSG00000020431.6	includeFeature	179	chr11	7013489	7128506	115018	+	protein_coding	Adcy1	chr11:7120863-7121988	chr11:7121634-7121809	up
86	142	chr12	3416956	3417356	401	*	ENSMUSG00000020668	0.537416399	14427	chr12	3416906	3417456	551	*	0.954532081	ENSMUSG00000020668.11	inside	50	chr12	3415132	3456494	41363	+	protein_coding	Kif3c	chr12:3416956-3417356	chr12:3416906-3417456	up
87	142	chr12	3416956	3417356	401	*	ENSMUSG00000020668	0.537416399	94040	chr12	3417247	3453603	36357	*	0.932384876	ENSMUSG00000112308.2	overlapStart	109	chr12	3415132	3456494	41363	+	protein_coding	Kif3c	chr12:3416956-3417356	chr12:3417247-3453603	up
88	145	chr11	115680983	115681183	201	*	ENSMUSG00000020747	1.248908696	14772	chr11	115681000	115681025	26	*	1.250050787	ENSMUSG00000020747.19	includeFeature	17	chr11	115656259	115690192	33934	+	protein_coding	Tmem94	chr11:115680983-115681183	chr11:115681000-115681025	up
89	145	chr11	115680983	115681183	201	*	ENSMUSG00000020747	1.248908696	14773	chr11	115681150	115681882	733	*	1.044058574	ENSMUSG00000020747.19	overlapStart	33	chr11	115656259	115690192	33934	+	protein_coding	Tmem94	chr11:115680983-115681183	chr11:115681150-115681882	up
90	146	chr11	116037260	116037460	201	*	ENSMUSG00000020776	0.820005548	14837	chr11	116036750	116037274	525	*	0.962178222	ENSMUSG00000020776.19	overlapEnd	14	chr11	116033111	116058992	25882	-	protein_coding	Fbf1	chr11:116037260-116037460	chr11:116036750-116037274	up
91	151	chr11	94525392	94525542	151	*	ENSMUSG00000020869	0.658482906	15200	chr11	94522938	94525492	2555	*	2.081884146	ENSMUSG00000020869.9	overlapEnd	50	chr11	94520593	94536042	15450	+	protein_coding	Lrrc59	chr11:94525392-94525542	chr11:94522938-94525492	up
92	166	chr12	85389412	85390062	651	*	ENSMUSG00000021248	0.626934965	16354	chr12	85389612	85389637	26	*	2.516793869	ENSMUSG00000021248.10	includeFeature	200	chr12	85387388	85421621	34234	-	protein_coding	Tmed10	chr12:85389412-85390062	chr12:85389612-85389637	up
93	168	chr12	111228378	111228428	51	*	ENSMUSG00000021277	1.74976227	16498	chr12	111228412	111228587	176	*	2.528982396	ENSMUSG00000021277.17	overlapStart	16	chr12	111132804	111233587	100784	+	protein_coding	Traf3	chr12:111228378-111228428	chr12:111228412-111228587	up
94	169	chr12	111228478	111228678	201	*	ENSMUSG00000021277	1.178720966	16498	chr12	111228412	111228587	176	*	2.528982396	ENSMUSG00000021277.17	overlapEnd	66	chr12	111132804	111233587	100784	+	protein_coding	Traf3	chr12:111228478-111228678	chr12:111228412-111228587	up
95	170	chr13	14491297	14491322	26	*	ENSMUSG00000021301	1.280846547	16588	chr13	14491246	14493484	2239	*	1.192258582	ENSMUSG00000021301.10	inside	51	chr13	14401023	14697813	296791	-	protein_coding	Hecw1	chr13:14491297-14491322	chr13:14491246-14493484	up
96	175	chr13	59655755	59655880	126	*	ENSMUSG00000021557	0.644970655	17291	chr13	59655782	59655807	26	*	0.723279211	ENSMUSG00000021557.16	includeFeature	27	chr13	59593556	59733041	139486	-	protein_coding	Agtpbp1	chr13:59655755-59655880	chr13:59655782-59655807	up
97	183	chr14	30896211	30896586	376	*	ENSMUSG00000021910	0.689143267	18226	chr14	30896332	30896557	226	*	0.837517748	ENSMUSG00000021910.16	includeFeature	29	chr14	30892887	30938903	46017	-	protein_coding	Nisch	chr14:30896211-30896586	chr14:30896332-30896557	up
98	183	chr14	30896211	30896586	376	*	ENSMUSG00000021910	0.689143267	18227	chr14	30896282	30896307	26	*	0.656029787	ENSMUSG00000021910.16	includeFeature	71	chr14	30892887	30938903	46017	-	protein_coding	Nisch	chr14:30896211-30896586	chr14:30896282-30896307	up
99	184	chr14	30895536	30895711	176	*	ENSMUSG00000021910	1.084056704	18228	chr14	30895126	30895645	520	*	1.076932104	ENSMUSG00000021910.16	overlapEnd	66	chr14	30892887	30938903	46017	-	protein_coding	Nisch	chr14:30895536-30895711	chr14:30895126-30895645	up
100	187	chr14	71205709	71205859	151	*	ENSMUSG00000022103	1.129524267	18889	chr14	71204555	71205811	1257	*	1.136974598	ENSMUSG00000022103.11	overlapEnd	48	chr14	71127560	71217278	89719	+	protein_coding	Gfra2	chr14:71205709-71205859	chr14:71204555-71205811	up
101	189	chr15	8368350	8368500	151	*	ENSMUSG00000022141	1.197612026	18982	chr15	8368362	8373039	4678	*	1.506926605	ENSMUSG00000022141.8	overlapStart	12	chr15	8320101	8473947	153847	-	protein_coding	Nipbl	chr15:8368350-8368500	chr15:8368362-8373039	up
102	192	chr15	30887338	30887413	76	*	ENSMUSG00000022240	0.709538561	19350	chr15	30887289	30887414	126	*	0.615849295	ENSMUSG00000022240.11	inside	1	chr15	30172739	31029487	856749	+	protein_coding	Ctnnd2	chr15:30887338-30887413	chr15:30887289-30887414	up
103	193	chr15	27748386	27748836	451	*	ENSMUSG00000022263	0.538185647	19436	chr15	27748069	27748419	351	*	1.615489946	ENSMUSG00000022263.11	overlapEnd	33	chr15	27730737	28025934	295198	-	protein_coding	Trio	chr15:27748386-27748836	chr15:27748069-27748419	up
104	200	chr16	3935116	3935541	426	*	ENSMUSG00000022521	0.611820943	20320	chr16	3935235	3936899	1665	*	1.668346415	ENSMUSG00000022521.11	overlapStart	119	chr16	3899192	4031861	132670	-	protein_coding	Crebbp	chr16:3935116-3935541	chr16:3935235-3936899	up
105	200	chr16	3935116	3935541	426	*	ENSMUSG00000022521	0.611820943	20321	chr16	3933763	3935135	1373	*	0.520804184	ENSMUSG00000022521.11	overlapEnd	19	chr16	3899192	4031861	132670	-	protein_coding	Crebbp	chr16:3935116-3935541	chr16:3933763-3935135	up
106	208	chr16	91625093	91625243	151	*	ENSMUSG00000022957	0.680563993	21585	chr16	91625212	91625237	26	*	0.511374203	ENSMUSG00000022957.21	includeFeature	6	chr16	91526169	91717485	191317	+	protein_coding	Itsn1	chr16:91625093-91625243	chr16:91625212-91625237	up
107	210	chr16	91636493	91636618	126	*	ENSMUSG00000022957	0.64591035	21588	chr16	91636546	91636596	51	*	0.784789724	ENSMUSG00000022957.21	includeFeature	22	chr16	91526169	91717485	191317	+	protein_coding	Itsn1	chr16:91636493-91636618	chr16:91636546-91636596	up
108	212	chr16	90727871	90728071	201	*	ENSMUSG00000022972	0.709398918	21656	chr16	90727910	90727935	26	*	4.672438521	ENSMUSG00000022972.11	includeFeature	39	chr16	90722697	90732002	9306	-	protein_coding	Cfap298	chr16:90727871-90728071	chr16:90727910-90727935	up
109	213	chr16	90743679	90743729	51	*	ENSMUSG00000022973	0.613804426	21663	chr16	90743532	90743693	162	*	0.896840964	ENSMUSG00000022973.19	overlapEnd	14	chr16	90732980	90808196	75217	-	protein_coding	Synj1	chr16:90743679-90743729	chr16:90743532-90743693	up
110	214	chr15	100716702	100718527	1826	*	ENSMUSG00000023032	0.501808805	21909	chr15	100717353	100717403	51	*	4.261067348	ENSMUSG00000023032.13	includeFeature	651	chr15	100659628	100721849	62222	+	protein_coding	Slc4a8	chr15:100716702-100718527	chr15:100717353-100717403	up
111	214	chr15	100716702	100718527	1826	*	ENSMUSG00000023032	0.501808805	21910	chr15	100717503	100717553	51	*	2.237341039	ENSMUSG00000023032.13	includeFeature	801	chr15	100659628	100721849	62222	+	protein_coding	Slc4a8	chr15:100716702-100718527	chr15:100717503-100717553	up
112	215	chr15	100881563	100881813	251	*	ENSMUSG00000023033	0.563111351	21929	chr15	100881803	100881878	76	*	0.333724504	ENSMUSG00000023033.15	overlapStart	10	chr15	100767739	100943819	176081	+	protein_coding	Scn8a	chr15:100881563-100881813	chr15:100881803-100881878	up
113	219	chr17	23955459	23956834	1376	*	ENSMUSG00000023909	0.590573082	22742	chr17	23955641	23955666	26	*	1.430066774	ENSMUSG00000023908.9	includeFeature	182	chr17	23955160	23959841	4682	-	protein_coding	Paqr4	chr17:23955459-23956834	chr17:23955641-23955666	up
114	219	chr17	23955459	23956834	1376	*	ENSMUSG00000023909	0.590573082	22745	chr17	23956209	23956309	101	*	4.789889594	ENSMUSG00000023909.5	includeFeature	525	chr17	23955160	23959841	4682	-	protein_coding	Paqr4	chr17:23955459-23956834	chr17:23956209-23956309	up
115	219	chr17	23955459	23956834	1376	*	ENSMUSG00000023909	0.590573082	22746	chr17	23955634	23955659	26	*	1.670423387	ENSMUSG00000023909.5	includeFeature	175	chr17	23955160	23959841	4682	-	protein_coding	Paqr4	chr17:23955459-23956834	chr17:23955634-23955659	up
116	222	chr17	52047164	52047464	301	*	ENSMUSG00000023927	1.1794885	22790	chr17	52047289	52047364	76	*	1.526488724	ENSMUSG00000023927.16	includeFeature	100	chr17	52043215	52140318	97104	-	protein_coding	Satb1	chr17:52047164-52047464	chr17:52047289-52047364	up
117	222	chr17	52047164	52047464	301	*	ENSMUSG00000023927	1.1794885	22791	chr17	52047239	52047264	26	*	1.060812862	ENSMUSG00000023927.16	includeFeature	75	chr17	52043215	52140318	97104	-	protein_coding	Satb1	chr17:52047164-52047464	chr17:52047239-52047264	up
118	224	chr17	32440822	32441147	326	*	ENSMUSG00000024002	0.615098079	23027	chr17	32440287	32441001	715	*	1.60511571	ENSMUSG00000024002.19	overlapEnd	146	chr17	32415248	32503696	88449	-	protein_coding	Brd4	chr17:32440822-32441147	chr17:32440287-32441001	up
119	225	chr17	32417847	32418247	401	*	ENSMUSG00000024002	0.571300542	23033	chr17	32418109	32419990	1882	*	2.144418742	ENSMUSG00000024002.19	overlapStart	138	chr17	32415248	32503696	88449	-	protein_coding	Brd4	chr17:32417847-32418247	chr17:32418109-32419990	up
120	225	chr17	32417847	32418247	401	*	ENSMUSG00000024002	0.571300542	23034	chr17	32417884	32418034	151	*	1.392976181	ENSMUSG00000024002.19	includeFeature	37	chr17	32415248	32503696	88449	-	protein_coding	Brd4	chr17:32417847-32418247	chr17:32417884-32418034	up
121	226	chr17	32417647	32417797	151	*	ENSMUSG00000024002	0.897368754	23035	chr17	32417357	32417785	429	*	1.166635019	ENSMUSG00000024002.19	overlapEnd	12	chr17	32415248	32503696	88449	-	protein_coding	Brd4	chr17:32417647-32417797	chr17:32417357-32417785	up
122	227	chr17	32417322	32417547	226	*	ENSMUSG00000024002	0.90824561	23035	chr17	32417357	32417785	429	*	1.166635019	ENSMUSG00000024002.19	overlapStart	35	chr17	32415248	32503696	88449	-	protein_coding	Brd4	chr17:32417322-32417547	chr17:32417357-32417785	up
123	230	chr17	66174562	66174837	276	*	ENSMUSG00000024096	0.806526449	23438	chr17	66174691	66174791	101	*	2.261114197	ENSMUSG00000024096.18	includeFeature	46	chr17	66155413	66192793	37381	-	protein_coding	Ralbp1	chr17:66174562-66174837	chr17:66174691-66174791	up
124	230	chr17	66174562	66174837	276	*	ENSMUSG00000024096	0.806526449	23439	chr17	66174616	66174641	26	*	1.484453507	ENSMUSG00000024096.18	includeFeature	54	chr17	66155413	66192793	37381	-	protein_coding	Ralbp1	chr17:66174562-66174837	chr17:66174616-66174641	up
125	232	chr17	87117002	87117227	226	*	ENSMUSG00000024140	0.577001489	23587	chr17	87113257	87125870	12614	*	1.006362574	ENSMUSG00000024140.11	inside	3745	chr17	87061128	87140838	79711	+	protein_coding	Epas1	chr17:87117002-87117227	chr17:87113257-87125870	up
126	234	chr17	25155709	25155884	176	*	ENSMUSG00000024163	0.727969636	23618	chr17	25155800	25155950	151	*	0.994497757	ENSMUSG00000024163.18	overlapStart	66	chr17	25111127	25155951	44825	-	protein_coding	Mapk8ip3	chr17:25155709-25155884	chr17:25155800-25155950	up
127	234	chr17	25155709	25155884	176	*	ENSMUSG00000024163	0.727969636	23619	chr17	25155700	25155725	26	*	0.605702391	ENSMUSG00000024163.18	overlapEnd	9	chr17	25111127	25155951	44825	-	protein_coding	Mapk8ip3	chr17:25155709-25155884	chr17:25155700-25155725	up
128	236	chr17	35364828	35364903	76	*	ENSMUSG00000024392	0.885070491	24318	chr17	35364868	35365047	180	*	1.020206528	ENSMUSG00000024392.18	overlapStart	35	chr17	35354154	35366298	12145	+	protein_coding	Bag6	chr17:35364828-35364903	chr17:35364868-35365047	up
129	237	chr17	35364978	35365153	176	*	ENSMUSG00000024392	0.609663514	24318	chr17	35364868	35365047	180	*	1.020206528	ENSMUSG00000024392.18	overlapEnd	69	chr17	35354154	35366298	12145	+	protein_coding	Bag6	chr17:35364978-35365153	chr17:35364868-35365047	up
130	238	chr17	35378751	35378976	226	*	ENSMUSG00000024393	0.609529997	24325	chr17	35378859	35379115	257	*	0.56950019	ENSMUSG00000024393.15	overlapStart	108	chr17	35368052	35383873	15822	-	protein_coding	Prrc2a	chr17:35378751-35378976	chr17:35378859-35379115	up
131	238	chr17	35378751	35378976	226	*	ENSMUSG00000024393	0.609529997	24326	chr17	35375743	35378809	3067	*	1.074292154	ENSMUSG00000024393.15	overlapEnd	58	chr17	35368052	35383873	15822	-	protein_coding	Prrc2a	chr17:35378751-35378976	chr17:35375743-35378809	up
132	239	chr17	35377901	35378401	501	*	ENSMUSG00000024393	0.609090643	24326	chr17	35375743	35378809	3067	*	1.074292154	ENSMUSG00000024393.15	inside	408	chr17	35368052	35383873	15822	-	protein_coding	Prrc2a	chr17:35377901-35378401	chr17:35375743-35378809	up
133	243	chr18	65296050	65296250	201	*	ENSMUSG00000024589	0.553068478	24848	chr18	65294637	65296106	1470	*	0.794323851	ENSMUSG00000024589.19	overlapEnd	56	chr18	65020776	65350899	330124	+	protein_coding	Nedd4l	chr18:65296050-65296250	chr18:65294637-65296106	up
134	246	chr19	29000051	29000276	226	*	ENSMUSG00000024780	0.674220306	25316	chr19	28997626	29002242	4617	*	4.087192047	ENSMUSG00000024780.8	inside	1966	chr19	28967752	29004081	36330	+	protein_coding	Cdc37l1	chr19:29000051-29000276	chr19:28997626-29002242	up
135	247	chr19	29000057	29000282	226	*	ENSMUSG00000024782	0.691732281	25316	chr19	28997626	29002242	4617	*	4.087192047	ENSMUSG00000024780.8	inside	1960	chr19	28998233	29025361	27129	-	protein_coding	Ak3	chr19:29000057-29000282	chr19:28997626-29002242	up
136	248	chr19	5337934	5337959	26	*	ENSMUSG00000024853	0.546747545	25524	chr19	5337564	5338344	781	*	0.686039093	ENSMUSG00000024853.11	inside	370	chr19	5323960	5345483	21524	-	protein_coding	Sf3b2	chr19:5337934-5337959	chr19:5337564-5338344	up
137	251	chr19	26617774	26617849	76	*	ENSMUSG00000024921	0.807130592	25700	chr19	26601389	26624450	23062	*	1.085715508	ENSMUSG00000024921.18	inside	6601	chr19	26582450	26755722	173273	+	protein_coding	Smarca2	chr19:26617774-26617849	chr19:26601389-26624450	up
138	255	chr10	126925077	126925227	151	*	ENSMUSG00000025422	0.539216094	27347	chr10	126922821	126925140	2320	*	0.426075918	ENSMUSG00000025422.11	overlapEnd	63	chr10	126911153	126929038	17886	+	protein_coding	Agap2	chr10:126925077-126925227	chr10:126922821-126925140	up
139	259	chr9	108765750	108765875	126	*	ENSMUSG00000025651	0.576868688	27906	chr9	108765725	108765825	101	*	1.529550549	ENSMUSG00000025651.15	overlapEnd	25	chr9	108765701	108778691	12991	+	protein_coding	Uqcrc1	chr9:108765750-108765875	chr9:108765725-108765825	up
140	259	chr9	108765750	108765875	126	*	ENSMUSG00000025651	0.576868688	131695	chr9	108765746	108765846	101	*	0.774082216	ENSMUSG00000120796.1	overlapEnd	4	chr9	108765701	108778691	12991	+	protein_coding	Uqcrc1	chr9:108765750-108765875	chr9:108765746-108765846	up
141	260	chr9	108766075	108766225	151	*	ENSMUSG00000025651	0.512709141	27907	chr9	108766072	108766122	51	*	0.505664021	ENSMUSG00000025651.15	overlapEnd	3	chr9	108765701	108778691	12991	+	protein_coding	Uqcrc1	chr9:108766075-108766225	chr9:108766072-108766122	up
142	260	chr9	108766075	108766225	151	*	ENSMUSG00000025651	0.512709141	131693	chr9	108766196	108766246	51	*	0.486248553	ENSMUSG00000120796.1	overlapStart	21	chr9	108765701	108778691	12991	+	protein_coding	Uqcrc1	chr9:108766075-108766225	chr9:108766196-108766246	up
143	260	chr9	108766075	108766225	151	*	ENSMUSG00000025651	0.512709141	131694	chr9	108766071	108766121	51	*	0.50362302	ENSMUSG00000120796.1	overlapEnd	4	chr9	108765701	108778691	12991	+	protein_coding	Uqcrc1	chr9:108766075-108766225	chr9:108766071-108766121	up
144	261	chrX	94209915	94210040	126	*	ENSMUSG00000025656	0.820316242	27912	chrX	94210026	94240011	29986	*	4.030565682	ENSMUSG00000025656.18	overlapStart	14	chrX	94092541	94240462	147922	-	protein_coding	Arhgef9	chrX:94209915-94210040	chrX:94210026-94240011	up
145	265	chr1	13635246	13636621	1376	*	ENSMUSG00000025935	0.545136061	28460	chr1	13636396	13636521	126	*	3.852819594	ENSMUSG00000025935.11	includeFeature	100	chr1	13634922	13660134	25213	-	protein_coding	Tram1	chr1:13635246-13636621	chr1:13636396-13636521	up
146	267	chr1	60527425	60529500	2076	*	ENSMUSG00000026014	0.556375121	28628	chr1	60529300	60529854	555	*	2.926680801	ENSMUSG00000026014.16	overlapStart	200	chr1	60521451	60606263	84813	-	protein_coding	Raph1	chr1:60527425-60529500	chr1:60529300-60529854	up
147	267	chr1	60527425	60529500	2076	*	ENSMUSG00000026014	0.556375121	28629	chr1	60528475	60529250	776	*	3.57121872	ENSMUSG00000026014.16	includeFeature	250	chr1	60521451	60606263	84813	-	protein_coding	Raph1	chr1:60527425-60529500	chr1:60528475-60529250	up
148	267	chr1	60527425	60529500	2076	*	ENSMUSG00000026014	0.556375121	28630	chr1	60528425	60528450	26	*	1.643101391	ENSMUSG00000026014.16	includeFeature	1000	chr1	60521451	60606263	84813	-	protein_coding	Raph1	chr1:60527425-60529500	chr1:60528425-60528450	up
149	269	chr1	132523202	132523402	201	*	ENSMUSG00000026442	0.524466258	30101	chr1	132523382	132524350	969	*	0.839474271	ENSMUSG00000026442.15	overlapStart	20	chr1	132492428	132669535	177108	-	protein_coding	Nfasc	chr1:132523202-132523402	chr1:132523382-132524350	up
150	269	chr1	132523202	132523402	201	*	ENSMUSG00000026442	0.524466258	30102	chr1	132514866	132523357	8492	*	1.494056436	ENSMUSG00000026442.15	overlapEnd	45	chr1	132492428	132669535	177108	-	protein_coding	Nfasc	chr1:132523202-132523402	chr1:132514866-132523357	up
151	270	chr1	132521077	132521127	51	*	ENSMUSG00000026442	0.601614883	30102	chr1	132514866	132523357	8492	*	1.494056436	ENSMUSG00000026442.15	inside	2230	chr1	132492428	132669535	177108	-	protein_coding	Nfasc	chr1:132521077-132521127	chr1:132514866-132523357	up
152	271	chr1	179989086	179989286	201	*	ENSMUSG00000026490	0.880906003	30314	chr1	179989084	179989109	26	*	0.677367388	ENSMUSG00000026490.19	overlapEnd	2	chr1	179788037	179993168	205132	+	protein_coding	Cdc42bpa	chr1:179989086-179989286	chr1:179989084-179989109	up
153	271	chr1	179989086	179989286	201	*	ENSMUSG00000026490	0.880906003	30315	chr1	179989159	179989184	26	*	0.540939702	ENSMUSG00000026490.19	includeFeature	73	chr1	179788037	179993168	205132	+	protein_coding	Cdc42bpa	chr1:179989086-179989286	chr1:179989159-179989184	up
154	271	chr1	179989086	179989286	201	*	ENSMUSG00000026490	0.880906003	30316	chr1	179989209	179989871	663	*	1.428747994	ENSMUSG00000026490.19	overlapStart	77	chr1	179788037	179993168	205132	+	protein_coding	Cdc42bpa	chr1:179989086-179989286	chr1:179989209-179989871	up
155	272	chr1	179989586	179990311	726	*	ENSMUSG00000026490	0.524509625	30316	chr1	179989209	179989871	663	*	1.428747994	ENSMUSG00000026490.19	overlapEnd	285	chr1	179788037	179993168	205132	+	protein_coding	Cdc42bpa	chr1:179989586-179990311	chr1:179989209-179989871	up
156	275	chr1	188704666	188704791	126	*	ENSMUSG00000026608	0.803118627	30669	chr1	188704341	188704666	326	*	1.854830486	ENSMUSG00000026608.14	overlapEnd	0	chr1	188703292	188740038	36747	-	protein_coding	Kctd3	chr1:188704666-188704791	chr1:188704341-188704666	up
157	279	chr2	32224682	32224832	151	*	ENSMUSG00000026825	0.661282548	31358	chr2	32224791	32224816	26	*	0.662909842	ENSMUSG00000026825.18	includeFeature	16	chr2	32198483	32243350	44868	-	protein_coding	Dnm1	chr2:32224682-32224832	chr2:32224791-32224816	up
158	280	chr2	32223057	32223232	176	*	ENSMUSG00000026825	0.557406237	31359	chr2	32223139	32223164	26	*	0.406406172	ENSMUSG00000026825.18	includeFeature	68	chr2	32198483	32243350	44868	-	protein_coding	Dnm1	chr2:32223057-32223232	chr2:32223139-32223164	up
159	282	chr2	35611252	35611427	176	*	ENSMUSG00000026883	0.606738048	31629	chr2	35610734	35611278	545	*	0.713883031	ENSMUSG00000026883.18	overlapEnd	26	chr2	35448278	35621006	172729	+	protein_coding	Dab2ip	chr2:35611252-35611427	chr2:35610734-35611278	up
160	282	chr2	35611252	35611427	176	*	ENSMUSG00000026883	0.606738048	31630	chr2	35611403	35613093	1691	*	0.569564017	ENSMUSG00000026883.18	overlapStart	24	chr2	35448278	35621006	172729	+	protein_coding	Dab2ip	chr2:35611252-35611427	chr2:35611403-35613093	up
161	286	chr2	25829249	25829699	451	*	ENSMUSG00000026933	0.599174344	31803	chr2	25829603	25829653	51	*	0.757518876	ENSMUSG00000026933.18	includeFeature	46	chr2	25816850	25873294	56445	-	protein_coding	Camsap1	chr2:25829249-25829699	chr2:25829603-25829653	up
162	289	chr2	91492629	91492729	101	*	ENSMUSG00000027247	0.874951315	32486	chr2	91485733	91498550	12818	*	1.496331848	ENSMUSG00000027247.17	inside	5821	chr2	91480205	91502671	22467	+	protein_coding	Arhgap1	chr2:91492629-91492729	chr2:91485733-91498550	up
163	292	chr2	130394097	130394272	176	*	ENSMUSG00000027303	0.626076635	86484	chr2	130394078	130394103	26	*	3.72681859	ENSMUSG00000060029.14	overlapEnd	6	chr2	130292198	130398044	105847	+	protein_coding	Ptpra	chr2:130394097-130394272	chr2:130394078-130394103	up
164	297	chr3	14965157	14965782	626	*	ENSMUSG00000027562	0.559418454	33463	chr3	14965233	14965383	151	*	1.963475302	ENSMUSG00000027562.13	includeFeature	76	chr3	14951333	14965830	14498	+	protein_coding	Car2	chr3:14965157-14965782	chr3:14965233-14965383	up
165	298	chr2	156352628	156352803	176	*	ENSMUSG00000027624	0.541610664	33659	chr2	156350763	156352759	1997	*	0.626373158	ENSMUSG00000027624.21	overlapEnd	44	chr2	156262829	156385134	122306	+	protein_coding	Epb41l1	chr2:156352628-156352803	chr2:156350763-156352759	up
166	299	chr2	156353703	156353728	26	*	ENSMUSG00000027624	0.512021541	33660	chr2	156353712	156356019	2308	*	0.484872231	ENSMUSG00000027624.21	overlapStart	9	chr2	156262829	156385134	122306	+	protein_coding	Epb41l1	chr2:156353703-156353728	chr2:156353712-156356019	up
167	300	chr2	156355953	156356053	101	*	ENSMUSG00000027624	0.600245881	33660	chr2	156353712	156356019	2308	*	0.484872231	ENSMUSG00000027624.21	overlapEnd	34	chr2	156262829	156385134	122306	+	protein_coding	Epb41l1	chr2:156355953-156356053	chr2:156353712-156356019	up
168	301	chr2	156376603	156376703	101	*	ENSMUSG00000027624	0.52616595	33666	chr2	156376605	156379296	2692	*	0.375070501	ENSMUSG00000027624.21	overlapStart	2	chr2	156262829	156385134	122306	+	protein_coding	Epb41l1	chr2:156376603-156376703	chr2:156376605-156379296	up
169	302	chr3	28317512	28317862	351	*	ENSMUSG00000027692	0.6258074	33891	chr3	28317787	28317812	26	*	0.407333454	ENSMUSG00000027692.17	includeFeature	50	chr3	28317363	28730007	412645	+	protein_coding	Tnik	chr3:28317512-28317862	chr3:28317787-28317812	up
170	302	chr3	28317512	28317862	351	*	ENSMUSG00000027692	0.6258074	33892	chr3	28317837	28317887	51	*	1.680810386	ENSMUSG00000027692.17	overlapStart	25	chr3	28317363	28730007	412645	+	protein_coding	Tnik	chr3:28317512-28317862	chr3:28317837-28317887	up
171	302	chr3	28317512	28317862	351	*	ENSMUSG00000027692	0.6258074	131524	chr3	28317858	28317883	26	*	3.018466447	ENSMUSG00000120615.1	overlapStart	4	chr3	28317363	28730007	412645	+	protein_coding	Tnik	chr3:28317512-28317862	chr3:28317858-28317883	up
172	302	chr3	28317512	28317862	351	*	ENSMUSG00000027692	0.6258074	131525	chr3	28317808	28317833	26	*	0.362651307	ENSMUSG00000120615.1	includeFeature	29	chr3	28317363	28730007	412645	+	protein_coding	Tnik	chr3:28317512-28317862	chr3:28317808-28317833	up
173	304	chr3	89646453	89646628	176	*	ENSMUSG00000027951	0.763200852	34510	chr3	89646597	89647161	565	*	1.003088599	ENSMUSG00000027951.17	overlapStart	31	chr3	89622329	89660753	38425	+	protein_coding	Adar	chr3:89646453-89646628	chr3:89646597-89647161	up
174	305	chr3	89647128	89647228	101	*	ENSMUSG00000027951	0.978332786	34510	chr3	89646597	89647161	565	*	1.003088599	ENSMUSG00000027951.17	overlapEnd	33	chr3	89622329	89660753	38425	+	protein_coding	Adar	chr3:89647128-89647228	chr3:89646597-89647161	up
175	306	chr3	84067770	84068795	1026	*	ENSMUSG00000027993	0.57166965	34616	chr3	84068445	84068495	51	*	3.794678437	ENSMUSG00000027993.17	includeFeature	300	chr3	84067746	84214184	146439	-	protein_coding	Trim2	chr3:84067770-84068795	chr3:84068445-84068495	up
176	310	chr3	121043409	121043684	276	*	ENSMUSG00000028132	0.758175168	35130	chr3	121040718	121046341	5624	*	3.876633399	ENSMUSG00000028132.16	inside	2657	chr3	120995410	121076747	81338	-	protein_coding	Tlcd4	chr3:121043409-121043684	chr3:121040718-121046341	up
177	314	chr4	68872250	68872625	376	*	ENSMUSG00000028351	0.642618233	35581	chr4	68872478	68872503	26	*	0.712304548	ENSMUSG00000028351.6	includeFeature	122	chr4	68679751	68872634	192884	-	protein_coding	Brinp1	chr4:68872250-68872625	chr4:68872478-68872503	up
178	314	chr4	68872250	68872625	376	*	ENSMUSG00000028351	0.642618233	35582	chr4	68872303	68872353	51	*	0.645802375	ENSMUSG00000028351.6	includeFeature	53	chr4	68679751	68872634	192884	-	protein_coding	Brinp1	chr4:68872250-68872625	chr4:68872303-68872353	up
179	318	chr4	119953755	119955655	1901	*	ENSMUSG00000028634	0.572113207	36489	chr4	119952174	119954324	2151	*	1.419421444	ENSMUSG00000028634.18	overlapEnd	569	chr4	119590981	119995242	404262	+	protein_coding	Hivep3	chr4:119953755-119955655	chr4:119952174-119954324	up
180	318	chr4	119953755	119955655	1901	*	ENSMUSG00000028634	0.572113207	36490	chr4	119954399	119956049	1651	*	2.026429756	ENSMUSG00000028634.18	overlapStart	394	chr4	119590981	119995242	404262	+	protein_coding	Hivep3	chr4:119953755-119955655	chr4:119954399-119956049	up
181	320	chr4	119988905	119989805	901	*	ENSMUSG00000028634	0.652797605	36492	chr4	119989389	119989589	201	*	1.729932067	ENSMUSG00000028634.18	includeFeature	216	chr4	119590981	119995242	404262	+	protein_coding	Hivep3	chr4:119988905-119989805	chr4:119989389-119989589	up
182	321	chr4	137823207	137823257	51	*	ENSMUSG00000028760	0.885165689	36980	chr4	137819083	137824165	5083	*	1.579394422	ENSMUSG00000028760.17	inside	908	chr4	137720333	137935819	215487	+	protein_coding	Eif4g3	chr4:137823207-137823257	chr4:137819083-137824165	up
183	322	chr4	129901337	129901487	151	*	ENSMUSG00000028782	0.619031588	37063	chr4	129900556	129901928	1373	*	0.628889754	ENSMUSG00000028782.15	inside	441	chr4	129878663	129916426	37764	+	protein_coding	Adgrb2	chr4:129901337-129901487	chr4:129900556-129901928	up
184	323	chr4	129901662	129901787	126	*	ENSMUSG00000028782	0.641951301	37063	chr4	129900556	129901928	1373	*	0.628889754	ENSMUSG00000028782.15	inside	141	chr4	129878663	129916426	37764	+	protein_coding	Adgrb2	chr4:129901662-129901787	chr4:129900556-129901928	up
185	324	chr4	129901862	129901987	126	*	ENSMUSG00000028782	0.599533604	37063	chr4	129900556	129901928	1373	*	0.628889754	ENSMUSG00000028782.15	overlapEnd	59	chr4	129878663	129916426	37764	+	protein_coding	Adgrb2	chr4:129901862-129901987	chr4:129900556-129901928	up
186	324	chr4	129901862	129901987	126	*	ENSMUSG00000028782	0.599533604	37064	chr4	129901953	129902152	200	*	0.84018738	ENSMUSG00000028782.15	overlapStart	34	chr4	129878663	129916426	37764	+	protein_coding	Adgrb2	chr4:129901862-129901987	chr4:129901953-129902152	up
187	326	chr4	129903262	129903362	101	*	ENSMUSG00000028782	0.681651838	37065	chr4	129903334	129903487	154	*	0.771671948	ENSMUSG00000028782.15	overlapStart	28	chr4	129878663	129916426	37764	+	protein_coding	Adgrb2	chr4:129903262-129903362	chr4:129903334-129903487	up
188	327	chr4	129905612	129905762	151	*	ENSMUSG00000028782	0.755684473	37068	chr4	129903950	129906004	2055	*	1.109699885	ENSMUSG00000028782.15	inside	242	chr4	129878663	129916426	37764	+	protein_coding	Adgrb2	chr4:129905612-129905762	chr4:129903950-129906004	up
189	328	chr4	129912587	129912762	176	*	ENSMUSG00000028782	0.718057264	37074	chr4	129912740	129914924	2185	*	0.635951738	ENSMUSG00000028782.15	overlapStart	22	chr4	129878663	129916426	37764	+	protein_coding	Adgrb2	chr4:129912587-129912762	chr4:129912740-129914924	up
190	329	chr4	135049594	135049744	151	*	ENSMUSG00000028809	0.809507173	37227	chr4	135049647	135051090	1444	*	1.348974915	ENSMUSG00000028809.17	overlapStart	53	chr4	135047795	135080632	32838	-	protein_coding	Srrm1	chr4:135049594-135049744	chr4:135049647-135051090	up
191	341	chr5	57916433	57917283	851	*	ENSMUSG00000029108	1.536963018	38308	chr5	57886793	58028649	141857	*	3.823194625	ENSMUSG00000029108.15	inside	29640	chr5	57875309	58290572	415264	+	protein_coding	Pcdh7	chr5:57916433-57917283	chr5:57886793-58028649	up
192	342	chr5	32304144	32304444	301	*	ENSMUSG00000029135	0.733997613	38403	chr5	32304095	32304145	51	*	3.710440555	ENSMUSG00000029135.11	overlapEnd	1	chr5	32293145	32315186	22042	+	protein_coding	Fosl2	chr5:32304144-32304444	chr5:32304095-32304145	up
193	347	chr2	25466502	25467652	1151	*	ENSMUSG00000029419	0.548027574	39172	chr2	25466702	25467527	826	*	1.85982491	ENSMUSG00000029419.9	includeFeature	125	chr2	25465428	25471769	6342	-	protein_coding	Ajm1	chr2:25466502-25467652	chr2:25466702-25467527	up
194	347	chr2	25466502	25467652	1151	*	ENSMUSG00000029419	0.548027574	39173	chr2	25466652	25466677	26	*	1.256932353	ENSMUSG00000029419.9	includeFeature	150	chr2	25465428	25471769	6342	-	protein_coding	Ajm1	chr2:25466502-25467652	chr2:25466652-25466677	up
195	347	chr2	25466502	25467652	1151	*	ENSMUSG00000029419	0.548027574	39174	chr2	25466477	25466602	126	*	1.572666793	ENSMUSG00000029419.9	overlapEnd	25	chr2	25465428	25471769	6342	-	protein_coding	Ajm1	chr2:25466502-25467652	chr2:25466477-25466602	up
196	348	chr5	128874504	128874929	426	*	ENSMUSG00000029420	0.617444651	39179	chr5	128874487	128878036	3550	*	1.330166921	ENSMUSG00000029420.15	inside	17	chr5	128834855	129030550	195696	-	protein_coding	Rimbp2	chr5:128874504-128874929	chr5:128874487-128878036	up
197	350	chr7	100485716	100486266	551	*	ENSMUSG00000029461	0.579140495	39344	chr7	100485836	100486011	176	*	2.781078589	ENSMUSG00000029461.18	includeFeature	120	chr7	100355842	100490863	135022	+	protein_coding	Fam168a	chr7:100485716-100486266	chr7:100485836-100486011	up
198	352	chr5	125142916	125142966	51	*	ENSMUSG00000029478	0.782702658	39424	chr5	125135474	125142927	7454	*	0.569624696	ENSMUSG00000029478.17	overlapEnd	11	chr5	125094217	125256283	162067	-	protein_coding	Ncor2	chr5:125142916-125142966	chr5:125135474-125142927	up
199	353	chr5	125132791	125132941	151	*	ENSMUSG00000029478	0.699826305	39426	chr5	125132796	125132946	151	*	0.712316526	ENSMUSG00000029478.17	overlapStart	5	chr5	125094217	125256283	162067	-	protein_coding	Ncor2	chr5:125132791-125132941	chr5:125132796-125132946	up
200	354	chr5	125127966	125128191	226	*	ENSMUSG00000029478	0.734231582	39427	chr5	125128032	125128132	101	*	0.49907764	ENSMUSG00000029478.17	includeFeature	59	chr5	125094217	125256283	162067	-	protein_coding	Ncor2	chr5:125127966-125128191	chr5:125128032-125128132	up
201	355	chr5	125124991	125125616	626	*	ENSMUSG00000029478	0.625126473	39428	chr5	125125535	125126417	883	*	0.690371775	ENSMUSG00000029478.17	overlapStart	81	chr5	125094217	125256283	162067	-	protein_coding	Ncor2	chr5:125124991-125125616	chr5:125125535-125126417	up
202	355	chr5	125124991	125125616	626	*	ENSMUSG00000029478	0.625126473	39429	chr5	125125485	125125510	26	*	0.624639492	ENSMUSG00000029478.17	includeFeature	106	chr5	125094217	125256283	162067	-	protein_coding	Ncor2	chr5:125124991-125125616	chr5:125125485-125125510	up
203	355	chr5	125124991	125125616	626	*	ENSMUSG00000029478	0.625126473	39430	chr5	125124985	125125460	476	*	0.819254999	ENSMUSG00000029478.17	overlapEnd	6	chr5	125094217	125256283	162067	-	protein_coding	Ncor2	chr5:125124991-125125616	chr5:125124985-125125460	up
204	356	chr5	125119791	125119941	151	*	ENSMUSG00000029478	0.68720106	39431	chr5	125114408	125124885	10478	*	1.554841282	ENSMUSG00000029478.17	inside	4944	chr5	125094217	125256283	162067	-	protein_coding	Ncor2	chr5:125119791-125119941	chr5:125114408-125124885	up
205	357	chr5	125115941	125116141	201	*	ENSMUSG00000029478	0.764844555	39431	chr5	125114408	125124885	10478	*	1.554841282	ENSMUSG00000029478.17	inside	1533	chr5	125094217	125256283	162067	-	protein_coding	Ncor2	chr5:125115941-125116141	chr5:125114408-125124885	up
206	358	chr5	125113016	125113191	176	*	ENSMUSG00000029478	0.944457208	39434	chr5	125113189	125113908	720	*	0.672491368	ENSMUSG00000029478.17	overlapStart	2	chr5	125094217	125256283	162067	-	protein_coding	Ncor2	chr5:125113016-125113191	chr5:125113189-125113908	up
207	358	chr5	125113016	125113191	176	*	ENSMUSG00000029478	0.944457208	39435	chr5	125111485	125113164	1680	*	1.010582534	ENSMUSG00000029478.17	overlapEnd	27	chr5	125094217	125256283	162067	-	protein_coding	Ncor2	chr5:125113016-125113191	chr5:125111485-125113164	up
208	359	chr5	125107741	125107991	251	*	ENSMUSG00000029478	0.654874601	39437	chr5	125106208	125109226	3019	*	1.656250264	ENSMUSG00000029478.17	inside	1235	chr5	125094217	125256283	162067	-	protein_coding	Ncor2	chr5:125107741-125107991	chr5:125106208-125109226	up
209	360	chr5	110818863	110818963	101	*	ENSMUSG00000029505	1.003874652	39512	chr5	110818845	110820982	2138	*	1.431909531	ENSMUSG00000029505.18	inside	18	chr5	110812239	110918583	106345	-	protein_coding	Ep400	chr5:110818863-110818963	chr5:110818845-110820982	up
210	362	chr5	114203571	114203771	201	*	ENSMUSG00000029592	0.644030169	39767	chr5	114203546	114203571	26	*	2.400546345	ENSMUSG00000029592.12	overlapEnd	0	chr5	114203522	114262781	59260	+	protein_coding	Usp30	chr5:114203571-114203771	chr5:114203546-114203571	up
211	377	chr6	112699556	112700081	526	*	ENSMUSG00000030257	0.622446384	41567	chr6	112699856	112699956	101	*	0.823779969	ENSMUSG00000030257.17	includeFeature	125	chr6	112694932	112924227	229296	-	protein_coding	Srgap3	chr6:112699556-112700081	chr6:112699856-112699956	up
212	381	chr6	113819091	113819616	526	*	ENSMUSG00000030302	0.51732396	41754	chr6	113819314	113819439	126	*	0.423912742	ENSMUSG00000030302.18	includeFeature	177	chr6	113720792	114019574	298783	-	protein_coding	Atp2b2	chr6:113819091-113819616	chr6:113819314-113819439	up
213	381	chr6	113819091	113819616	526	*	ENSMUSG00000030302	0.51732396	41755	chr6	113819264	113819289	26	*	0.276992214	ENSMUSG00000030302.18	includeFeature	173	chr6	113720792	114019574	298783	-	protein_coding	Atp2b2	chr6:113819091-113819616	chr6:113819264-113819289	up
214	382	chr6	113789741	113789891	151	*	ENSMUSG00000030302	0.533850295	41756	chr6	113789774	113794128	4355	*	0.534147155	ENSMUSG00000030302.18	overlapStart	33	chr6	113720792	114019574	298783	-	protein_coding	Atp2b2	chr6:113789741-113789891	chr6:113789774-113794128	up
215	385	chr7	18684362	18684562	201	*	ENSMUSG00000030411	0.621833367	42085	chr7	18684506	18691597	7092	*	1.027924219	ENSMUSG00000030411.17	overlapStart	56	chr7	18659813	18699244	39432	+	protein_coding	Nova2	chr7:18684362-18684562	chr7:18684506-18691597	up
216	386	chr7	18691437	18691712	276	*	ENSMUSG00000030411	0.747147689	42085	chr7	18684506	18691597	7092	*	1.027924219	ENSMUSG00000030411.17	overlapEnd	115	chr7	18659813	18699244	39432	+	protein_coding	Nova2	chr7:18691437-18691712	chr7:18684506-18691597	up
217	386	chr7	18691437	18691712	276	*	ENSMUSG00000030411	0.747147689	42086	chr7	18691622	18691647	26	*	1.052567302	ENSMUSG00000030411.17	includeFeature	65	chr7	18659813	18699244	39432	+	protein_coding	Nova2	chr7:18691437-18691712	chr7:18691622-18691647	up
218	390	chr7	64395428	64395578	151	*	ENSMUSG00000030519	0.716942454	42350	chr7	64395465	64395565	101	*	0.68330966	ENSMUSG00000030519.15	includeFeature	13	chr7	64151454	64403626	252173	+	protein_coding	Apba2	chr7:64395428-64395578	chr7:64395465-64395565	up
219	392	chr7	64402803	64403626	824	*	ENSMUSG00000030519	0.529039041	42351	chr7	64402852	64402977	126	*	0.839272495	ENSMUSG00000030519.15	includeFeature	49	chr7	64151454	64403626	252173	+	protein_coding	Apba2	chr7:64402803-64403626	chr7:64402852-64402977	up
220	393	chr7	67384982	67385432	451	*	ENSMUSG00000030554	0.841209012	42484	chr7	67385257	67385332	76	*	1.069811738	ENSMUSG00000030554.17	includeFeature	100	chr7	67379908	67409490	29583	-	protein_coding	Synm	chr7:67384982-67385432	chr7:67385257-67385332	up
221	393	chr7	67384982	67385432	451	*	ENSMUSG00000030554	0.841209012	42485	chr7	67385182	67385232	51	*	1.186910364	ENSMUSG00000030554.17	includeFeature	200	chr7	67379908	67409490	29583	-	protein_coding	Synm	chr7:67384982-67385432	chr7:67385182-67385232	up
222	393	chr7	67384982	67385432	451	*	ENSMUSG00000030554	0.841209012	42486	chr7	67385132	67385157	26	*	1.095787805	ENSMUSG00000030554.17	includeFeature	150	chr7	67379908	67409490	29583	-	protein_coding	Synm	chr7:67384982-67385432	chr7:67385132-67385157	up
223	393	chr7	67384982	67385432	451	*	ENSMUSG00000030554	0.841209012	42487	chr7	67385082	67385107	26	*	1.27940546	ENSMUSG00000030554.17	includeFeature	100	chr7	67379908	67409490	29583	-	protein_coding	Synm	chr7:67384982-67385432	chr7:67385082-67385107	up
224	397	chr7	92487285	92487910	626	*	ENSMUSG00000030643	1.644350336	42768	chr7	92487176	92487326	151	*	4.207728481	ENSMUSG00000030643.15	overlapEnd	41	chr7	92390811	92493743	102933	+	protein_coding	Rab30	chr7:92487285-92487910	chr7:92487176-92487326	up
225	397	chr7	92487285	92487910	626	*	ENSMUSG00000030643	1.644350336	42769	chr7	92487501	92487526	26	*	2.558509603	ENSMUSG00000030643.15	includeFeature	216	chr7	92390811	92493743	102933	+	protein_coding	Rab30	chr7:92487285-92487910	chr7:92487501-92487526	up
226	397	chr7	92487285	92487910	626	*	ENSMUSG00000030643	1.644350336	42770	chr7	92487626	92487676	51	*	3.782329851	ENSMUSG00000030643.15	includeFeature	234	chr7	92390811	92493743	102933	+	protein_coding	Rab30	chr7:92487285-92487910	chr7:92487626-92487676	up
227	403	chr7	45715596	45715821	226	*	ENSMUSG00000030835	0.712478964	43497	chr7	45712483	45715657	3175	*	1.260620292	ENSMUSG00000030835.7	overlapEnd	61	chr7	45683122	45733636	50515	+	protein_coding	Nomo1	chr7:45715596-45715821	chr7:45712483-45715657	up
228	408	chrX	73060719	73060969	251	*	ENSMUSG00000031392	1.051815388	44584	chrX	73060822	73061511	690	*	1.706162319	ENSMUSG00000031392.19	overlapStart	103	chrX	73057520	73067524	10005	-	protein_coding	Irak1	chrX:73060719-73060969	chrX:73060822-73061511	up
229	409	chr8	13061705	13061830	126	*	ENSMUSG00000031442	0.516975166	44692	chr8	13061802	13063569	1768	*	0.432057786	ENSMUSG00000031442.22	overlapStart	28	chr8	12923806	13070905	147100	+	protein_coding	Mcf2l	chr8:13061705-13061830	chr8:13061802-13063569	up
230	415	chr8	71233510	71233635	126	*	ENSMUSG00000031833	0.666241107	45959	chr8	71233594	71233619	26	*	0.697983823	ENSMUSG00000031833.11	includeFeature	16	chr8	71230761	71257698	26938	-	protein_coding	Mast3	chr8:71233510-71233635	chr8:71233594-71233619	up
231	415	chr8	71233510	71233635	126	*	ENSMUSG00000031833	0.666241107	45960	chr8	71233544	71233569	26	*	0.747353693	ENSMUSG00000031833.11	includeFeature	34	chr8	71230761	71257698	26938	-	protein_coding	Mast3	chr8:71233510-71233635	chr8:71233544-71233569	up
232	419	chr6	83172901	83172951	51	*	ENSMUSG00000031865	0.800153605	46073	chr6	83172923	83172948	26	*	0.780608226	ENSMUSG00000031865.17	includeFeature	3	chr6	83142902	83177099	34198	+	protein_coding	Dctn1	chr6:83172901-83172951	chr6:83172923-83172948	up
233	420	chr9	14236912	14238012	1101	*	ENSMUSG00000032009	0.523997156	46511	chr9	14237053	14237078	26	*	3.937689447	ENSMUSG00000032009.9	includeFeature	141	chr9	14186363	14244397	58035	+	protein_coding	Sesn3	chr9:14236912-14238012	chr9:14237053-14237078	up
234	422	chr9	21550489	21550689	201	*	ENSMUSG00000032187	0.542623538	47002	chr9	21550533	21552253	1721	*	0.483361399	ENSMUSG00000032187.17	overlapStart	44	chr9	21527465	21615526	88062	+	protein_coding	Smarca4	chr9:21550489-21550689	chr9:21550533-21552253	up
235	424	chr9	89841235	89845285	4051	*	ENSMUSG00000032356	0.550907131	47560	chr9	89835938	89849928	13991	*	0.77777646	ENSMUSG00000032356.13	inside	4643	chr9	89791961	89909030	117070	+	protein_coding	Rasgrf1	chr9:89841235-89845285	chr9:89835938-89849928	up
236	425	chr9	89873510	89873785	276	*	ENSMUSG00000032356	0.55374143	47565	chr9	89873707	89877026	3320	*	1.346940175	ENSMUSG00000032356.13	overlapStart	78	chr9	89791961	89909030	117070	+	protein_coding	Rasgrf1	chr9:89873510-89873785	chr9:89873707-89877026	up
237	426	chr9	89876710	89877110	401	*	ENSMUSG00000032356	0.616896992	47565	chr9	89873707	89877026	3320	*	1.346940175	ENSMUSG00000032356.13	overlapEnd	84	chr9	89791961	89909030	117070	+	protein_coding	Rasgrf1	chr9:89876710-89877110	chr9:89873707-89877026	up
238	430	chr9	111297123	111297623	501	*	ENSMUSG00000032500	0.549592118	47995	chr9	111297148	111297223	76	*	0.862201599	ENSMUSG00000032500.11	includeFeature	25	chr9	111268149	111318186	50038	+	protein_coding	Dclk3	chr9:111297123-111297623	chr9:111297148-111297223	up
239	430	chr9	111297123	111297623	501	*	ENSMUSG00000032500	0.549592118	47996	chr9	111297248	111297623	376	*	1.561095575	ENSMUSG00000032500.11	overlapStart	0	chr9	111268149	111318186	50038	+	protein_coding	Dclk3	chr9:111297123-111297623	chr9:111297248-111297623	up
240	435	chr9	107988145	107988195	51	*	ENSMUSG00000032589	0.680460462	48419	chr9	107987977	107988277	301	*	0.647140232	ENSMUSG00000032589.15	inside	82	chr9	107973221	108067583	94363	-	protein_coding	Bsn	chr9:107988145-107988195	chr9:107987977-107988277	up
241	436	chr9	107988095	107988120	26	*	ENSMUSG00000032589	0.641889877	48419	chr9	107987977	107988277	301	*	0.647140232	ENSMUSG00000032589.15	inside	118	chr9	107973221	108067583	94363	-	protein_coding	Bsn	chr9:107988095-107988120	chr9:107987977-107988277	up
242	437	chr9	107982195	107982845	651	*	ENSMUSG00000032589	0.508182068	48429	chr9	107982678	107982703	26	*	0.457261641	ENSMUSG00000032589.15	includeFeature	142	chr9	107973221	108067583	94363	-	protein_coding	Bsn	chr9:107982195-107982845	chr9:107982678-107982703	up
243	437	chr9	107982195	107982845	651	*	ENSMUSG00000032589	0.508182068	48430	chr9	107982503	107982653	151	*	0.454180474	ENSMUSG00000032589.15	includeFeature	192	chr9	107973221	108067583	94363	-	protein_coding	Bsn	chr9:107982195-107982845	chr9:107982503-107982653	up
244	437	chr9	107982195	107982845	651	*	ENSMUSG00000032589	0.508182068	48431	chr9	107982403	107982478	76	*	0.387659723	ENSMUSG00000032589.15	includeFeature	208	chr9	107973221	108067583	94363	-	protein_coding	Bsn	chr9:107982195-107982845	chr9:107982403-107982478	up
245	437	chr9	107982195	107982845	651	*	ENSMUSG00000032589	0.508182068	48432	chr9	107982203	107982378	176	*	0.481754564	ENSMUSG00000032589.15	includeFeature	8	chr9	107973221	108067583	94363	-	protein_coding	Bsn	chr9:107982195-107982845	chr9:107982203-107982378	up
246	438	chr9	107982045	107982070	26	*	ENSMUSG00000032589	0.807772282	48433	chr9	107982042	107982067	26	*	0.415235962	ENSMUSG00000032589.15	overlapEnd	3	chr9	107973221	108067583	94363	-	protein_coding	Bsn	chr9:107982045-107982070	chr9:107982042-107982067	up
247	441	chr15	79009447	79009897	451	*	ENSMUSG00000033039	0.911226384	49467	chr15	79009432	79009782	351	*	1.888144233	ENSMUSG00000033039.11	overlapEnd	15	chr15	78993098	79021100	28003	+	protein_coding	Micall1	chr15:79009447-79009897	chr15:79009432-79009782	up
248	441	chr15	79009447	79009897	451	*	ENSMUSG00000033039	0.911226384	49468	chr15	79009807	79009832	26	*	2.733244945	ENSMUSG00000033039.11	includeFeature	65	chr15	78993098	79021100	28003	+	protein_coding	Micall1	chr15:79009447-79009897	chr15:79009807-79009832	up
249	441	chr15	79009447	79009897	451	*	ENSMUSG00000033039	0.911226384	49469	chr15	79009857	79011159	1303	*	4.692297747	ENSMUSG00000033039.11	overlapStart	40	chr15	78993098	79021100	28003	+	protein_coding	Micall1	chr15:79009447-79009897	chr15:79009857-79011159	up
250	448	chr1	25778506	25778756	251	*	ENSMUSG00000033569	4.104653728	50451	chr1	25598935	25865098	266164	*	0.463269224	ENSMUSG00000033569.18	inside	86342	chr1	25106557	25868788	762232	-	protein_coding	Adgrb3	chr1:25778506-25778756	chr1:25598935-25865098	up
251	449	chr1	25768506	25768881	376	*	ENSMUSG00000033569	1.857003142	50451	chr1	25598935	25865098	266164	*	0.463269224	ENSMUSG00000033569.18	inside	96217	chr1	25106557	25868788	762232	-	protein_coding	Adgrb3	chr1:25768506-25768881	chr1:25598935-25865098	up
252	453	chr2	84892565	84892590	26	*	ENSMUSG00000033955	0.941442074	51241	chr2	84892551	84892601	51	*	0.532665202	ENSMUSG00000033955.14	inside	11	chr2	84878366	84903392	25027	+	protein_coding	Tnks1bp1	chr2:84892565-84892590	chr2:84892551-84892601	up
253	459	chr9	46132392	46132542	151	*	ENSMUSG00000034135	1.18748316	51609	chr9	46130846	46132465	1620	*	1.544524511	ENSMUSG00000034135.16	overlapEnd	73	chr9	45924118	46135492	211375	+	protein_coding	Sik3	chr9:46132392-46132542	chr9:46130846-46132465	up
254	460	chr6	90667219	90667244	26	*	ENSMUSG00000034312	1.079132137	121109	chr6	90666887	90667434	548	*	0.433375584	ENSMUSG00000107999.2	inside	190	chr6	90633070	90965667	332598	-	protein_coding	Iqsec1	chr6:90667219-90667244	chr6:90666887-90667434	up
255	462	chr11	102368840	102370015	1176	*	ENSMUSG00000034621	0.780366238	52742	chr11	102368365	102370965	2601	*	1.860875103	ENSMUSG00000034621.15	inside	475	chr11	102366741	102447218	80478	-	protein_coding	Gpatch8	chr11:102368840-102370015	chr11:102368365-102370965	up
256	463	chr13	55629141	55629241	101	*	ENSMUSG00000034675	0.614146176	52835	chr13	55629195	55629220	26	*	0.338608223	ENSMUSG00000034675.18	includeFeature	21	chr13	55621242	55635924	14683	-	protein_coding	Dbn1	chr13:55629141-55629241	chr13:55629195-55629220	up
257	463	chr13	55629141	55629241	101	*	ENSMUSG00000034675	0.614146176	52836	chr13	55624410	55629170	4761	*	1.216518771	ENSMUSG00000034675.18	overlapEnd	29	chr13	55621242	55635924	14683	-	protein_coding	Dbn1	chr13:55629141-55629241	chr13:55624410-55629170	up
258	464	chr13	55625566	55625666	101	*	ENSMUSG00000034675	0.566777252	52836	chr13	55624410	55629170	4761	*	1.216518771	ENSMUSG00000034675.18	inside	1156	chr13	55621242	55635924	14683	-	protein_coding	Dbn1	chr13:55625566-55625666	chr13:55624410-55629170	up
259	465	chr13	55625341	55625516	176	*	ENSMUSG00000034675	0.62254319	52836	chr13	55624410	55629170	4761	*	1.216518771	ENSMUSG00000034675.18	inside	931	chr13	55621242	55635924	14683	-	protein_coding	Dbn1	chr13:55625341-55625516	chr13:55624410-55629170	up
260	465	chr13	55625341	55625516	176	*	ENSMUSG00000034675	0.62254319	113166	chr13	55625493	55625518	26	*	4.686663406	ENSMUSG00000098341.3	overlapStart	2	chr13	55621242	55635924	14683	-	protein_coding	Dbn1	chr13:55625341-55625516	chr13:55625493-55625518	up
261	467	chr15	74447668	74447793	126	*	ENSMUSG00000034730	0.675599114	52963	chr15	74445996	74449286	3291	*	0.783314597	ENSMUSG00000034730.18	inside	1493	chr15	74388044	74461314	73271	+	protein_coding	Adgrb1	chr15:74447668-74447793	chr15:74445996-74449286	up
262	468	chr15	74452393	74452593	201	*	ENSMUSG00000034730	0.5399636	52964	chr15	74452457	74454762	2306	*	0.511459479	ENSMUSG00000034730.18	overlapStart	64	chr15	74388044	74461314	73271	+	protein_coding	Adgrb1	chr15:74452393-74452593	chr15:74452457-74454762	up
263	471	chr6	83379654	83381554	1901	*	ENSMUSG00000034832	0.668230046	53232	chr6	83381481	83381631	151	*	1.292192776	ENSMUSG00000034832.16	overlapStart	73	chr6	83339355	83436066	96712	-	protein_coding	Tet3	chr6:83379654-83381554	chr6:83381481-83381631	up
264	471	chr6	83379654	83381554	1901	*	ENSMUSG00000034832	0.668230046	53233	chr6	83380756	83381256	501	*	1.867788606	ENSMUSG00000034832.16	includeFeature	298	chr6	83339355	83436066	96712	-	protein_coding	Tet3	chr6:83379654-83381554	chr6:83380756-83381256	up
265	471	chr6	83379654	83381554	1901	*	ENSMUSG00000034832	0.668230046	53234	chr6	83379831	83380556	726	*	1.880908222	ENSMUSG00000034832.16	includeFeature	177	chr6	83339355	83436066	96712	-	protein_coding	Tet3	chr6:83379654-83381554	chr6:83379831-83380556	up
266	473	chr10	81140996	81141121	126	*	ENSMUSG00000034902	0.674588681	53378	chr10	81140975	81141000	26	*	3.24234287	ENSMUSG00000034902.18	overlapEnd	4	chr10	81128797	81155807	27011	+	protein_coding	Pip5k1c	chr10:81140996-81141121	chr10:81140975-81141000	up
267	483	chr10	79972859	79973034	176	*	ENSMUSG00000035640	0.666509001	54736	chr10	79972990	79973145	156	*	0.850584951	ENSMUSG00000035640.19	overlapStart	44	chr10	79966285	79976669	10385	-	protein_coding	Cbarp	chr10:79972859-79973034	chr10:79972990-79973145	up
268	483	chr10	79972859	79973034	176	*	ENSMUSG00000035640	0.666509001	54737	chr10	79972915	79972965	51	*	0.831174627	ENSMUSG00000035640.19	includeFeature	56	chr10	79966285	79976669	10385	-	protein_coding	Cbarp	chr10:79972859-79973034	chr10:79972915-79972965	up
269	485	chr10	79970384	79970609	226	*	ENSMUSG00000035640	0.551158016	54740	chr10	79970568	79970967	400	*	0.804552207	ENSMUSG00000035640.19	overlapStart	41	chr10	79966285	79976669	10385	-	protein_coding	Cbarp	chr10:79970384-79970609	chr10:79970568-79970967	up
270	485	chr10	79970384	79970609	226	*	ENSMUSG00000035640	0.551158016	54741	chr10	79970443	79970468	26	*	0.679863387	ENSMUSG00000035640.19	includeFeature	59	chr10	79966285	79976669	10385	-	protein_coding	Cbarp	chr10:79970384-79970609	chr10:79970443-79970468	up
271	487	chrX	69408399	69408549	151	*	ENSMUSG00000035847	0.84375828	55034	chrX	69407483	69408414	932	*	1.045068091	ENSMUSG00000035847.16	overlapEnd	15	chrX	69386675	69408690	22016	-	protein_coding	Ids	chrX:69408399-69408549	chrX:69407483-69408414	up
272	488	chrX	69407474	69407549	76	*	ENSMUSG00000035847	0.837886431	55034	chrX	69407483	69408414	932	*	1.045068091	ENSMUSG00000035847.16	overlapStart	9	chrX	69386675	69408690	22016	-	protein_coding	Ids	chrX:69407474-69407549	chrX:69407483-69408414	up
273	495	chr4	43425753	43426128	376	*	ENSMUSG00000035969	0.576321768	55239	chr4	43425666	43425991	326	*	1.27980712	ENSMUSG00000035969.16	overlapEnd	87	chr4	43381979	43427088	45110	+	protein_coding	Rusc2	chr4:43425753-43426128	chr4:43425666-43425991	up
274	496	chr9	110215949	110217724	1776	*	ENSMUSG00000036057	0.509961862	55348	chr9	110217483	110217658	176	*	1.677661732	ENSMUSG00000036057.12	includeFeature	66	chr9	110214150	110237281	23132	-	protein_coding	Ptpn23	chr9:110215949-110217724	chr9:110217483-110217658	up
275	496	chr9	110215949	110217724	1776	*	ENSMUSG00000036057	0.509961862	55349	chr9	110217258	110217283	26	*	0.968890521	ENSMUSG00000036057.12	includeFeature	441	chr9	110214150	110237281	23132	-	protein_coding	Ptpn23	chr9:110215949-110217724	chr9:110217258-110217283	up
276	496	chr9	110215949	110217724	1776	*	ENSMUSG00000036057	0.509961862	55350	chr9	110217008	110217108	101	*	1.099112629	ENSMUSG00000036057.12	includeFeature	616	chr9	110214150	110237281	23132	-	protein_coding	Ptpn23	chr9:110215949-110217724	chr9:110217008-110217108	up
277	496	chr9	110215949	110217724	1776	*	ENSMUSG00000036057	0.509961862	55351	chr9	110216383	110216733	351	*	2.92511431	ENSMUSG00000036057.12	includeFeature	434	chr9	110214150	110237281	23132	-	protein_coding	Ptpn23	chr9:110215949-110217724	chr9:110216383-110216733	up
278	496	chr9	110215949	110217724	1776	*	ENSMUSG00000036057	0.509961862	55352	chr9	110216283	110216333	51	*	1.230280723	ENSMUSG00000036057.12	includeFeature	334	chr9	110214150	110237281	23132	-	protein_coding	Ptpn23	chr9:110215949-110217724	chr9:110216283-110216333	up
279	499	chr12	25024923	25025098	176	*	ENSMUSG00000036333	0.596814117	55774	chr12	25024923	25024948	26	*	0.605175988	ENSMUSG00000036333.12	includeFeature	0	chr12	25024924	25113151	88228	+	protein_coding	Kidins220	chr12:25024923-25025098	chr12:25024923-25024948	up
280	499	chr12	25024923	25025098	176	*	ENSMUSG00000036333	0.596814117	126633	chr12	25024932	25025057	126	*	0.558492526	ENSMUSG00000113774.2	includeFeature	9	chr12	25024924	25113151	88228	+	protein_coding	Kidins220	chr12:25024923-25025098	chr12:25024932-25025057	up
281	503	chr5	140612857	140613057	201	*	ENSMUSG00000036565	0.55384963	56218	chr5	140613020	140615231	2212	*	0.587847058	ENSMUSG00000036565.8	overlapStart	37	chr5	140606333	140634786	28454	-	protein_coding	Ttyh3	chr5:140612857-140613057	chr5:140613020-140615231	up
282	503	chr5	140612857	140613057	201	*	ENSMUSG00000036565	0.55384963	56219	chr5	140610941	140612995	2055	*	1.257660526	ENSMUSG00000036565.8	overlapEnd	62	chr5	140606333	140634786	28454	-	protein_coding	Ttyh3	chr5:140612857-140613057	chr5:140610941-140612995	up
283	506	chr7	30741937	30742337	401	*	ENSMUSG00000036578	0.623736944	56249	chr7	30741987	30742162	176	*	2.423233885	ENSMUSG00000036578.8	includeFeature	50	chr7	30741938	30750892	8955	-	protein_coding	Fxyd7	chr7:30741937-30742337	chr7:30741987-30742162	up
284	506	chr7	30741937	30742337	401	*	ENSMUSG00000036578	0.623736944	56250	chr7	30741937	30741962	26	*	4.279148757	ENSMUSG00000036578.8	includeFeature	0	chr7	30741938	30750892	8955	-	protein_coding	Fxyd7	chr7:30741937-30742337	chr7:30741937-30741962	up
285	507	chr2	20865104	20865204	101	*	ENSMUSG00000036591	0.622027061	56281	chr2	20865154	20865204	51	*	1.148051568	ENSMUSG00000036591.17	overlapStart	0	chr2	20852730	20973692	120963	-	protein_coding	Arhgap21	chr2:20865104-20865204	chr2:20865154-20865204	up
286	508	chr2	20748290	20749015	726	*	ENSMUSG00000036617	0.576932568	56333	chr2	20748320	20748395	76	*	1.140397227	ENSMUSG00000036617.18	includeFeature	30	chr2	19914591	20815524	900934	+	protein_coding	Etl4	chr2:20748290-20749015	chr2:20748320-20748395	up
287	508	chr2	20748290	20749015	726	*	ENSMUSG00000036617	0.576932568	56334	chr2	20748445	20748470	26	*	0.951111001	ENSMUSG00000036617.18	includeFeature	155	chr2	19914591	20815524	900934	+	protein_coding	Etl4	chr2:20748290-20749015	chr2:20748445-20748470	up
288	511	chr2	20789840	20790240	401	*	ENSMUSG00000036617	0.918075919	56336	chr2	20789870	20790195	326	*	1.148756577	ENSMUSG00000036617.18	includeFeature	30	chr2	19914591	20815524	900934	+	protein_coding	Etl4	chr2:20789840-20790240	chr2:20789870-20790195	up
289	511	chr2	20789840	20790240	401	*	ENSMUSG00000036617	0.918075919	56337	chr2	20790220	20790245	26	*	0.997673135	ENSMUSG00000036617.18	overlapStart	5	chr2	19914591	20815524	900934	+	protein_coding	Etl4	chr2:20789840-20790240	chr2:20790220-20790245	up
290	512	chr2	20793340	20793440	101	*	ENSMUSG00000036617	0.626344624	56339	chr2	20793323	20793348	26	*	1.065020155	ENSMUSG00000036617.18	overlapEnd	8	chr2	19914591	20815524	900934	+	protein_coding	Etl4	chr2:20793340-20793440	chr2:20793323-20793348	up
291	512	chr2	20793340	20793440	101	*	ENSMUSG00000036617	0.626344624	56340	chr2	20793398	20802813	9416	*	0.917156263	ENSMUSG00000036617.18	overlapStart	42	chr2	19914591	20815524	900934	+	protein_coding	Etl4	chr2:20793340-20793440	chr2:20793398-20802813	up
292	513	chr2	20802790	20802865	76	*	ENSMUSG00000036617	0.87723255	56340	chr2	20793398	20802813	9416	*	0.917156263	ENSMUSG00000036617.18	overlapEnd	23	chr2	19914591	20815524	900934	+	protein_coding	Etl4	chr2:20802790-20802865	chr2:20793398-20802813	up
293	513	chr2	20802790	20802865	76	*	ENSMUSG00000036617	0.87723255	56341	chr2	20802838	20803472	635	*	0.990340191	ENSMUSG00000036617.18	overlapStart	27	chr2	19914591	20815524	900934	+	protein_coding	Etl4	chr2:20802790-20802865	chr2:20802838-20803472	up
294	514	chr2	20803415	20803615	201	*	ENSMUSG00000036617	0.674516665	56341	chr2	20802838	20803472	635	*	0.990340191	ENSMUSG00000036617.18	overlapEnd	57	chr2	19914591	20815524	900934	+	protein_coding	Etl4	chr2:20803415-20803615	chr2:20802838-20803472	up
295	514	chr2	20803415	20803615	201	*	ENSMUSG00000036617	0.674516665	56342	chr2	20803572	20806355	2784	*	0.961304285	ENSMUSG00000036617.18	overlapStart	43	chr2	19914591	20815524	900934	+	protein_coding	Etl4	chr2:20803415-20803615	chr2:20803572-20806355	up
296	515	chr6	42651960	42652210	251	*	ENSMUSG00000036667	0.538570198	56420	chr6	42651993	42652018	26	*	0.755369877	ENSMUSG00000036667.15	includeFeature	33	chr6	42644936	42687022	42087	-	protein_coding	Tcaf1	chr6:42651960-42652210	chr6:42651993-42652018	up
297	516	chr2	49198444	49198519	76	*	ENSMUSG00000036792	0.520072952	99770	chr2	49198516	49198566	51	*	1.935781571	ENSMUSG00000081272.2	overlapStart	3	chr2	48839520	49215417	375898	+	protein_coding	Mbd5	chr2:49198444-49198519	chr2:49198516-49198566	up
298	519	chr17	26286559	26288484	1926	*	ENSMUSG00000037098	0.582501642	57193	chr17	26288469	26288529	61	*	2.370565902	ENSMUSG00000037098.19	overlapStart	15	chr17	26208010	26288529	80520	-	protein_coding	Rab11fip3	chr17:26286559-26288484	chr17:26288469-26288529	up
299	519	chr17	26286559	26288484	1926	*	ENSMUSG00000037098	0.582501642	57194	chr17	26288094	26288119	26	*	1.239079347	ENSMUSG00000037098.19	includeFeature	365	chr17	26208010	26288529	80520	-	protein_coding	Rab11fip3	chr17:26286559-26288484	chr17:26288094-26288119	up
300	519	chr17	26286559	26288484	1926	*	ENSMUSG00000037098	0.582501642	57195	chr17	26287594	26288019	426	*	1.528870521	ENSMUSG00000037098.19	includeFeature	465	chr17	26208010	26288529	80520	-	protein_coding	Rab11fip3	chr17:26286559-26288484	chr17:26287594-26288019	up
301	519	chr17	26286559	26288484	1926	*	ENSMUSG00000037098	0.582501642	57196	chr17	26287494	26287519	26	*	0.830319289	ENSMUSG00000037098.19	includeFeature	935	chr17	26208010	26288529	80520	-	protein_coding	Rab11fip3	chr17:26286559-26288484	chr17:26287494-26287519	up
302	519	chr17	26286559	26288484	1926	*	ENSMUSG00000037098	0.582501642	57197	chr17	26287244	26287444	201	*	1.029389721	ENSMUSG00000037098.19	includeFeature	685	chr17	26208010	26288529	80520	-	protein_coding	Rab11fip3	chr17:26286559-26288484	chr17:26287244-26287444	up
303	519	chr17	26286559	26288484	1926	*	ENSMUSG00000037098	0.582501642	57198	chr17	26286619	26287169	551	*	0.960851141	ENSMUSG00000037098.19	includeFeature	60	chr17	26208010	26288529	80520	-	protein_coding	Rab11fip3	chr17:26286559-26288484	chr17:26286619-26287169	up
304	520	chrX	20729799	20729899	101	*	ENSMUSG00000037217	0.697118824	57458	chrX	20727574	20731073	3500	*	1.048875015	ENSMUSG00000037217.16	inside	1174	chrX	20726750	20787243	60494	-	protein_coding	Syn1	chrX:20729799-20729899	chrX:20727574-20731073	up
305	521	chrX	20729399	20729524	126	*	ENSMUSG00000037217	0.507882112	57458	chrX	20727574	20731073	3500	*	1.048875015	ENSMUSG00000037217.16	inside	1549	chrX	20726750	20787243	60494	-	protein_coding	Syn1	chrX:20729399-20729524	chrX:20727574-20731073	up
306	522	chr17	26184087	26184412	326	*	ENSMUSG00000037326	0.934429213	57710	chr17	26184068	26184318	251	*	0.902736527	ENSMUSG00000037326.11	overlapEnd	19	chr17	26177338	26204770	27433	-	protein_coding	Capn15	chr17:26184087-26184412	chr17:26184068-26184318	up
307	524	chr7	143950064	143950189	126	*	ENSMUSG00000037541	0.782073207	58223	chr7	143840455	143950153	109699	*	0.867365535	ENSMUSG00000037541.23	overlapEnd	36	chr7	143555665	143978231	422567	+	protein_coding	Shank2	chr7:143950064-143950189	chr7:143840455-143950153	up
308	524	chr7	143950064	143950189	126	*	ENSMUSG00000037541	0.782073207	102342	chr7	143923534	143960214	36681	*	3.011043998	ENSMUSG00000085745.2	inside	10025	chr7	143555665	143978231	422567	+	protein_coding	Shank2	chr7:143950064-143950189	chr7:143923534-143960214	up
309	525	chr7	143950339	143950389	51	*	ENSMUSG00000037541	0.851758272	102342	chr7	143923534	143960214	36681	*	3.011043998	ENSMUSG00000085745.2	inside	9825	chr7	143555665	143978231	422567	+	protein_coding	Shank2	chr7:143950339-143950389	chr7:143923534-143960214	up
310	526	chr7	143959064	143959214	151	*	ENSMUSG00000037541	0.560237351	102342	chr7	143923534	143960214	36681	*	3.011043998	ENSMUSG00000085745.2	inside	1000	chr7	143555665	143978231	422567	+	protein_coding	Shank2	chr7:143959064-143959214	chr7:143923534-143960214	up
311	527	chr7	143964339	143964464	126	*	ENSMUSG00000037541	0.51457229	58224	chr7	143961804	143964539	2736	*	1.032875736	ENSMUSG00000037541.23	inside	75	chr7	143555665	143978231	422567	+	protein_coding	Shank2	chr7:143964339-143964464	chr7:143961804-143964539	up
312	528	chr9	72525571	72526096	526	*	ENSMUSG00000037674	1.028052796	58490	chr9	72525617	72525692	76	*	2.534605564	ENSMUSG00000037674.16	includeFeature	46	chr9	72439522	72530219	90698	+	protein_coding	Rfx7	chr9:72525571-72526096	chr9:72525617-72525692	up
313	528	chr9	72525571	72526096	526	*	ENSMUSG00000037674	1.028052796	58491	chr9	72525917	72525967	51	*	1.480056515	ENSMUSG00000037674.16	includeFeature	129	chr9	72439522	72530219	90698	+	protein_coding	Rfx7	chr9:72525571-72526096	chr9:72525917-72525967	up
314	528	chr9	72525571	72526096	526	*	ENSMUSG00000037674	1.028052796	58492	chr9	72526042	72526067	26	*	1.657367564	ENSMUSG00000037674.16	includeFeature	29	chr9	72439522	72530219	90698	+	protein_coding	Rfx7	chr9:72525571-72526096	chr9:72526042-72526067	up
315	528	chr9	72525571	72526096	526	*	ENSMUSG00000037674	1.028052796	113206	chr9	72526024	72526074	51	*	1.349350062	ENSMUSG00000098573.2	includeFeature	22	chr9	72439522	72530219	90698	+	protein_coding	Rfx7	chr9:72525571-72526096	chr9:72526024-72526074	up
316	530	chr9	78388905	78388955	51	*	ENSMUSG00000037742	0.58801378	58677	chr9	78388119	78388966	848	*	0.523356828	ENSMUSG00000037742.15	inside	11	chr9	78385731	78396433	10703	-	protein_coding	Eef1a1	chr9:78388905-78388955	chr9:78388119-78388966	up
317	532	chr7	141638076	141638276	201	*	ENSMUSG00000037887	0.733890182	58961	chr7	141638164	141642133	3970	*	1.167983887	ENSMUSG00000037887.12	overlapStart	88	chr7	141633227	141649580	16354	-	protein_coding	Dusp8	chr7:141638076-141638276	chr7:141638164-141642133	up
318	533	chr5	125528731	125528856	126	*	ENSMUSG00000037905	0.883016436	58989	chr5	125528808	125529233	426	*	1.937827696	ENSMUSG00000037905.14	overlapStart	48	chr5	125518632	125537434	18803	+	protein_coding	Bri3bp	chr5:125528731-125528856	chr5:125528808-125529233	up
319	534	chr5	124912731	124913356	626	*	ENSMUSG00000037979	0.567045649	59141	chr5	124912956	124913181	226	*	1.20840679	ENSMUSG00000037979.14	includeFeature	175	chr5	124911482	124939488	28007	-	protein_coding	Ccdc92	chr5:124912731-124913356	chr5:124912956-124913181	up
320	535	chr13	49300003	49300253	251	*	ENSMUSG00000037989	0.805960356	59151	chr13	49256418	49300257	43840	*	0.566426068	ENSMUSG00000037989.16	inside	4	chr13	49189779	49301490	111712	-	protein_coding	Wnk2	chr13:49300003-49300253	chr13:49256418-49300257	up
321	536	chr13	49244403	49244428	26	*	ENSMUSG00000037989	1.110202489	59152	chr13	49244333	49256368	12036	*	0.771687755	ENSMUSG00000037989.16	inside	70	chr13	49189779	49301490	111712	-	protein_coding	Wnk2	chr13:49244403-49244428	chr13:49244333-49256368	up
322	537	chr13	49232128	49232303	176	*	ENSMUSG00000037989	0.616667076	59154	chr13	49231490	49238933	7444	*	1.430391085	ENSMUSG00000037989.16	inside	638	chr13	49189779	49301490	111712	-	protein_coding	Wnk2	chr13:49232128-49232303	chr13:49231490-49238933	up
323	538	chr13	49231528	49231728	201	*	ENSMUSG00000037989	0.554283954	59154	chr13	49231490	49238933	7444	*	1.430391085	ENSMUSG00000037989.16	inside	38	chr13	49189779	49301490	111712	-	protein_coding	Wnk2	chr13:49231528-49231728	chr13:49231490-49238933	up
324	539	chr13	49224428	49224578	151	*	ENSMUSG00000037989	0.904595932	59155	chr13	49224356	49231440	7085	*	1.467810736	ENSMUSG00000037989.16	inside	72	chr13	49189779	49301490	111712	-	protein_coding	Wnk2	chr13:49224428-49224578	chr13:49224356-49231440	up
325	540	chr13	49224278	49224378	101	*	ENSMUSG00000037989	1.068758047	59155	chr13	49224356	49231440	7085	*	1.467810736	ENSMUSG00000037989.16	overlapStart	22	chr13	49189779	49301490	111712	-	protein_coding	Wnk2	chr13:49224278-49224378	chr13:49224356-49231440	up
326	541	chr13	49214178	49215003	826	*	ENSMUSG00000037989	0.675328319	59157	chr13	49213846	49221605	7760	*	1.192147715	ENSMUSG00000037989.16	inside	332	chr13	49189779	49301490	111712	-	protein_coding	Wnk2	chr13:49214178-49215003	chr13:49213846-49221605	up
327	545	chr11	98472206	98472406	201	*	ENSMUSG00000038150	1.286052287	59699	chr11	98472356	98472406	51	*	1.965301536	ENSMUSG00000038150.8	overlapStart	0	chr11	98472082	98478194	6113	-	protein_coding	Ormdl3	chr11:98472206-98472406	chr11:98472356-98472406	up
328	547	chr7	111950512	111950637	126	*	ENSMUSG00000038244	0.554571311	59948	chr7	111950591	111950641	51	*	0.591606317	ENSMUSG00000038244.15	overlapStart	4	chr7	111825063	112012313	187251	+	protein_coding	Mical2	chr7:111950512-111950637	chr7:111950591-111950641	up
329	554	chr11	97572464	97572589	126	*	ENSMUSG00000038437	0.896994409	60489	chr11	97572438	97572488	51	*	0.925589748	ENSMUSG00000038437.12	overlapEnd	24	chr11	97554240	97576289	22050	+	protein_coding	Mllt6	chr11:97572464-97572589	chr11:97572438-97572488	up
330	555	chr11	97427115	97427340	226	*	ENSMUSG00000038453	0.776186851	60516	chr11	97426057	97427152	1096	*	1.191797649	ENSMUSG00000038453.18	overlapEnd	37	chr11	97400166	97467012	66847	-	protein_coding	Srcin1	chr11:97427115-97427340	chr11:97426057-97427152	up
331	556	chr11	97425240	97425615	376	*	ENSMUSG00000038453	0.534295575	60519	chr11	97425407	97425582	176	*	0.71153216	ENSMUSG00000038453.18	includeFeature	33	chr11	97400166	97467012	66847	-	protein_coding	Srcin1	chr11:97425240-97425615	chr11:97425407-97425582	up
332	556	chr11	97425240	97425615	376	*	ENSMUSG00000038453	0.534295575	60520	chr11	97424001	97425382	1382	*	0.95368907	ENSMUSG00000038453.18	overlapEnd	142	chr11	97400166	97467012	66847	-	protein_coding	Srcin1	chr11:97425240-97425615	chr11:97424001-97425382	up
333	557	chr11	97417590	97417690	101	*	ENSMUSG00000038453	0.553712888	60522	chr11	97417014	97422709	5696	*	0.639435275	ENSMUSG00000038453.18	inside	576	chr11	97400166	97467012	66847	-	protein_coding	Srcin1	chr11:97417590-97417690	chr11:97417014-97422709	up
334	558	chr3	96062063	96062713	651	*	ENSMUSG00000038495	0.663835252	60607	chr3	96060789	96062090	1302	*	0.753060623	ENSMUSG00000038495.15	overlapEnd	27	chr3	96011839	96068446	56608	+	protein_coding	Otud7b	chr3:96062063-96062713	chr3:96060789-96062090	up
335	558	chr3	96062063	96062713	651	*	ENSMUSG00000038495	0.663835252	60608	chr3	96062465	96062715	251	*	1.455549437	ENSMUSG00000038495.15	overlapStart	2	chr3	96011839	96068446	56608	+	protein_coding	Otud7b	chr3:96062063-96062713	chr3:96062465-96062715	up
336	565	chr7	43962076	43962226	151	*	ENSMUSG00000038738	0.65399532	61291	chr7	43962193	43962218	26	*	0.457599714	ENSMUSG00000038738.16	includeFeature	8	chr7	43959677	44009996	50320	+	protein_coding	Shank1	chr7:43962076-43962226	chr7:43962193-43962218	up
337	569	chr7	43976451	43976651	201	*	ENSMUSG00000038738	0.826263113	61298	chr7	43976491	43976641	151	*	0.390158053	ENSMUSG00000038738.16	includeFeature	10	chr7	43959677	44009996	50320	+	protein_coding	Shank1	chr7:43976451-43976651	chr7:43976491-43976641	up
338	572	chr7	43982951	43983051	101	*	ENSMUSG00000038738	0.829650478	61299	chr7	43982968	43983457	490	*	0.32254975	ENSMUSG00000038738.16	overlapStart	17	chr7	43959677	44009996	50320	+	protein_coding	Shank1	chr7:43982951-43983051	chr7:43982968-43983457	up
339	573	chr7	43983451	43983501	51	*	ENSMUSG00000038738	0.547365952	61299	chr7	43982968	43983457	490	*	0.32254975	ENSMUSG00000038738.16	overlapEnd	6	chr7	43959677	44009996	50320	+	protein_coding	Shank1	chr7:43983451-43983501	chr7:43982968-43983457	up
340	574	chr7	43991501	43991626	126	*	ENSMUSG00000038738	0.785698213	61300	chr7	43985613	43992521	6909	*	0.352777391	ENSMUSG00000038738.16	inside	895	chr7	43959677	44009996	50320	+	protein_coding	Shank1	chr7:43991501-43991626	chr7:43985613-43992521	up
341	575	chr7	43991826	43991976	151	*	ENSMUSG00000038738	0.628020477	61300	chr7	43985613	43992521	6909	*	0.352777391	ENSMUSG00000038738.16	inside	545	chr7	43959677	44009996	50320	+	protein_coding	Shank1	chr7:43991826-43991976	chr7:43985613-43992521	up
342	576	chr7	43992451	43992551	101	*	ENSMUSG00000038738	0.527757031	61300	chr7	43985613	43992521	6909	*	0.352777391	ENSMUSG00000038738.16	overlapEnd	30	chr7	43959677	44009996	50320	+	protein_coding	Shank1	chr7:43992451-43992551	chr7:43985613-43992521	up
343	578	chr7	43993926	43994001	76	*	ENSMUSG00000038738	0.621456613	61301	chr7	43993991	44000209	6219	*	0.632667368	ENSMUSG00000038738.16	overlapStart	10	chr7	43959677	44009996	50320	+	protein_coding	Shank1	chr7:43993926-43994001	chr7:43993991-44000209	up
344	579	chr11	74307056	74307181	126	*	ENSMUSG00000038807	0.709824549	61494	chr11	74307073	74307098	26	*	0.837472166	ENSMUSG00000038807.20	includeFeature	17	chr11	74274182	74501741	227560	-	protein_coding	Rap1gap2	chr11:74307056-74307181	chr11:74307073-74307098	up
345	582	chr5	144119978	144120253	276	*	ENSMUSG00000038970	0.623196163	61876	chr5	144120039	144120164	126	*	0.83849158	ENSMUSG00000038970.8	includeFeature	61	chr5	144037254	144125022	87769	+	protein_coding	Lmtk2	chr5:144119978-144120253	chr5:144120039-144120164	up
346	585	chr19	5433625	5433875	251	*	ENSMUSG00000039148	0.819600305	62222	chr19	5433263	5433778	516	*	1.17417109	ENSMUSG00000039148.6	overlapEnd	97	chr19	5427551	5438731	11181	-	protein_coding	Sart1	chr19:5433625-5433875	chr19:5433263-5433778	up
347	587	chr17	24022155	24022380	226	*	ENSMUSG00000039218	0.539891567	62405	chr17	24022169	24026892	4724	*	1.003000678	ENSMUSG00000039218.18	overlapStart	14	chr17	24009506	24043715	34210	+	protein_coding	Srrm2	chr17:24022155-24022380	chr17:24022169-24026892	up
348	588	chr17	24034980	24035105	126	*	ENSMUSG00000039218	0.644231125	62408	chr17	24031237	24040993	9757	*	2.036990556	ENSMUSG00000039218.18	inside	3743	chr17	24009506	24043715	34210	+	protein_coding	Srrm2	chr17:24034980-24035105	chr17:24031237-24040993	up
349	589	chr2	32090818	32091018	201	*	ENSMUSG00000039262	0.536561444	62512	chr2	32085002	32090890	5889	*	0.551684375	ENSMUSG00000039262.17	overlapEnd	72	chr2	32041094	32124549	83456	+	protein_coding	Prrc2b	chr2:32090818-32091018	chr2:32085002-32090890	up
350	590	chr2	32103318	32103418	101	*	ENSMUSG00000039262	0.700992018	62515	chr2	32103259	32103534	276	*	0.618142601	ENSMUSG00000039262.17	inside	59	chr2	32041094	32124549	83456	+	protein_coding	Prrc2b	chr2:32103318-32103418	chr2:32103259-32103534	up
351	592	chr5	142759365	142759815	451	*	ENSMUSG00000039477	0.665542211	62911	chr5	142759493	142761932	2440	*	1.694971298	ENSMUSG00000039477.17	overlapStart	128	chr5	142710416	142803417	93002	-	protein_coding	Tnrc18	chr5:142759365-142759815	chr5:142759493-142761932	up
352	592	chr5	142759365	142759815	451	*	ENSMUSG00000039477	0.665542211	62912	chr5	142757878	142759393	1516	*	1.598490971	ENSMUSG00000039477.17	overlapEnd	28	chr5	142710416	142803417	93002	-	protein_coding	Tnrc18	chr5:142759365-142759815	chr5:142757878-142759393	up
353	593	chr5	142757040	142758065	1026	*	ENSMUSG00000039477	0.682981484	62912	chr5	142757878	142759393	1516	*	1.598490971	ENSMUSG00000039477.17	overlapStart	187	chr5	142710416	142803417	93002	-	protein_coding	Tnrc18	chr5:142757040-142758065	chr5:142757878-142759393	up
354	593	chr5	142757040	142758065	1026	*	ENSMUSG00000039477	0.682981484	62913	chr5	142757803	142757853	51	*	1.243101202	ENSMUSG00000039477.17	includeFeature	212	chr5	142710416	142803417	93002	-	protein_coding	Tnrc18	chr5:142757040-142758065	chr5:142757803-142757853	up
355	593	chr5	142757040	142758065	1026	*	ENSMUSG00000039477	0.682981484	62914	chr5	142757553	142757578	26	*	0.832796347	ENSMUSG00000039477.17	includeFeature	487	chr5	142710416	142803417	93002	-	protein_coding	Tnrc18	chr5:142757040-142758065	chr5:142757553-142757578	up
356	593	chr5	142757040	142758065	1026	*	ENSMUSG00000039477	0.682981484	62915	chr5	142757478	142757503	26	*	0.97443428	ENSMUSG00000039477.17	includeFeature	438	chr5	142710416	142803417	93002	-	protein_coding	Tnrc18	chr5:142757040-142758065	chr5:142757478-142757503	up
357	593	chr5	142757040	142758065	1026	*	ENSMUSG00000039477	0.682981484	62916	chr5	142757378	142757403	26	*	1.074472147	ENSMUSG00000039477.17	includeFeature	338	chr5	142710416	142803417	93002	-	protein_coding	Tnrc18	chr5:142757040-142758065	chr5:142757378-142757403	up
358	593	chr5	142757040	142758065	1026	*	ENSMUSG00000039477	0.682981484	62917	chr5	142750937	142757203	6267	*	1.138273971	ENSMUSG00000039477.17	overlapEnd	163	chr5	142710416	142803417	93002	-	protein_coding	Tnrc18	chr5:142757040-142758065	chr5:142750937-142757203	up
359	594	chr5	142729140	142729590	451	*	ENSMUSG00000039477	0.853226604	62921	chr5	142729384	142729534	151	*	1.245773924	ENSMUSG00000039477.17	includeFeature	56	chr5	142710416	142803417	93002	-	protein_coding	Tnrc18	chr5:142729140-142729590	chr5:142729384-142729534	up
360	594	chr5	142729140	142729590	451	*	ENSMUSG00000039477	0.853226604	62922	chr5	142729334	142729359	26	*	0.5940609	ENSMUSG00000039477.17	includeFeature	194	chr5	142710416	142803417	93002	-	protein_coding	Tnrc18	chr5:142729140-142729590	chr5:142729334-142729359	up
361	594	chr5	142729140	142729590	451	*	ENSMUSG00000039477	0.853226604	62923	chr5	142729259	142729284	26	*	0.53767008	ENSMUSG00000039477.17	includeFeature	119	chr5	142710416	142803417	93002	-	protein_coding	Tnrc18	chr5:142729140-142729590	chr5:142729259-142729284	up
362	594	chr5	142729140	142729590	451	*	ENSMUSG00000039477	0.853226604	62924	chr5	142729184	142729209	26	*	0.579885034	ENSMUSG00000039477.17	includeFeature	44	chr5	142710416	142803417	93002	-	protein_coding	Tnrc18	chr5:142729140-142729590	chr5:142729184-142729209	up
363	595	chr9	49419885	49420010	126	*	ENSMUSG00000039542	0.562597896	63073	chr9	49419959	49421158	1200	*	1.040172999	ENSMUSG00000039542.17	overlapStart	51	chr9	49413436	49710225	296790	-	protein_coding	Ncam1	chr9:49419885-49420010	chr9:49419959-49421158	up
364	598	chr5	136178762	136179337	576	*	ENSMUSG00000039747	0.675468576	63505	chr5	136179237	136179587	351	*	2.882216054	ENSMUSG00000039747.12	overlapStart	100	chr5	136176313	136199567	23255	-	protein_coding	Orai2	chr5:136178762-136179337	chr5:136179237-136179587	up
365	599	chr4	150698952	150700302	1351	*	ENSMUSG00000039852	0.530996818	63778	chr4	150698597	150699845	1249	*	1.923722747	ENSMUSG00000039852.18	overlapEnd	355	chr4	150366103	150706423	340321	+	protein_coding	Rere	chr4:150698952-150700302	chr4:150698597-150699845	up
366	599	chr4	150698952	150700302	1351	*	ENSMUSG00000039852	0.530996818	63779	chr4	150699870	150699895	26	*	1.41243532	ENSMUSG00000039852.18	includeFeature	407	chr4	150366103	150706423	340321	+	protein_coding	Rere	chr4:150698952-150700302	chr4:150699870-150699895	up
367	599	chr4	150698952	150700302	1351	*	ENSMUSG00000039852	0.530996818	63780	chr4	150699970	150699995	26	*	1.236661215	ENSMUSG00000039852.18	includeFeature	307	chr4	150366103	150706423	340321	+	protein_coding	Rere	chr4:150698952-150700302	chr4:150699970-150699995	up
368	599	chr4	150698952	150700302	1351	*	ENSMUSG00000039852	0.530996818	63781	chr4	150700070	150702972	2903	*	1.659745443	ENSMUSG00000039852.18	overlapStart	232	chr4	150366103	150706423	340321	+	protein_coding	Rere	chr4:150698952-150700302	chr4:150700070-150702972	up
369	600	chr9	108085682	108086332	651	*	ENSMUSG00000039952	0.546011539	63931	chr9	108085832	108086207	376	*	2.59147322	ENSMUSG00000039952.16	includeFeature	125	chr9	108081833	108141157	59325	-	protein_coding	Dag1	chr9:108085682-108086332	chr9:108085832-108086207	up
370	600	chr9	108085682	108086332	651	*	ENSMUSG00000039952	0.546011539	63932	chr9	108085732	108085757	26	*	1.442896981	ENSMUSG00000039952.16	includeFeature	50	chr9	108081833	108141157	59325	-	protein_coding	Dag1	chr9:108085682-108086332	chr9:108085732-108085757	up
371	601	chr5	20124958	20125233	276	*	ENSMUSG00000040003	1.802210498	64085	chr5	20112992	20204445	91454	*	0.5518366	ENSMUSG00000040003.19	inside	11966	chr5	19432034	20909790	1477757	+	protein_coding	Magi2	chr5:20124958-20125233	chr5:20112992-20204445	up
372	605	chr17	23981216	23981341	126	*	ENSMUSG00000040097	0.973184086	64275	chr17	23981288	23981313	26	*	0.624000166	ENSMUSG00000040097.17	includeFeature	28	chr17	23971767	23990576	18810	-	protein_coding	Flywch1	chr17:23981216-23981341	chr17:23981288-23981313	up
373	606	chr1	162533043	162533093	51	*	ENSMUSG00000040225	0.900160935	64513	chr1	162529807	162533060	3254	*	1.125492149	ENSMUSG00000040225.16	overlapEnd	17	chr1	162498294	162568125	69832	-	protein_coding	Prrc2c	chr1:162533043-162533093	chr1:162529807-162533060	up
374	607	chr10	127429754	127429779	26	*	ENSMUSG00000040249	1.034637343	64558	chr10	127429705	127429755	51	*	0.911860854	ENSMUSG00000040249.16	overlapEnd	1	chr10	127374030	127457017	82988	-	protein_coding	Lrp1	chr10:127429754-127429779	chr10:127429705-127429755	up
375	608	chr10	127417579	127417779	201	*	ENSMUSG00000040249	0.828799926	64565	chr10	127414328	127418560	4233	*	1.287264362	ENSMUSG00000040249.16	inside	781	chr10	127374030	127457017	82988	-	protein_coding	Lrp1	chr10:127417579-127417779	chr10:127414328-127418560	up
376	609	chr10	127376004	127376204	201	*	ENSMUSG00000040249	0.803330838	64598	chr10	127376182	127376498	317	*	0.708497156	ENSMUSG00000040249.16	overlapStart	22	chr10	127374030	127457017	82988	-	protein_coding	Lrp1	chr10:127376004-127376204	chr10:127376182-127376498	up
377	609	chr10	127376004	127376204	201	*	ENSMUSG00000040249	0.803330838	64599	chr10	127375997	127376082	86	*	1.276844289	ENSMUSG00000040249.16	overlapEnd	7	chr10	127374030	127457017	82988	-	protein_coding	Lrp1	chr10:127376004-127376204	chr10:127375997-127376082	up
378	610	chr10	127375704	127375829	126	*	ENSMUSG00000040249	0.844171618	64600	chr10	127375747	127375897	151	*	2.230675607	ENSMUSG00000040249.16	overlapStart	43	chr10	127374030	127457017	82988	-	protein_coding	Lrp1	chr10:127375704-127375829	chr10:127375747-127375897	up
379	615	chr11	70573713	70573888	176	*	ENSMUSG00000040712	0.654857856	65675	chr11	70572096	70574142	2047	*	1.312151254	ENSMUSG00000040712.17	inside	254	chr11	70560289	70578931	18643	-	protein_coding	Camta2	chr11:70573713-70573888	chr11:70572096-70574142	up
380	616	chr11	70573263	70573438	176	*	ENSMUSG00000040712	0.543050881	65675	chr11	70572096	70574142	2047	*	1.312151254	ENSMUSG00000040712.17	inside	704	chr11	70560289	70578931	18643	-	protein_coding	Camta2	chr11:70573263-70573438	chr11:70572096-70574142	up
381	617	chr11	70571638	70572613	976	*	ENSMUSG00000040712	0.507827091	65675	chr11	70572096	70574142	2047	*	1.312151254	ENSMUSG00000040712.17	overlapStart	458	chr11	70560289	70578931	18643	-	protein_coding	Camta2	chr11:70571638-70572613	chr11:70572096-70574142	up
382	618	chr11	70561363	70561563	201	*	ENSMUSG00000040712	0.526983816	65679	chr11	70561524	70561728	205	*	0.930609802	ENSMUSG00000040712.17	overlapStart	39	chr11	70560289	70578931	18643	-	protein_coding	Camta2	chr11:70561363-70561563	chr11:70561524-70561728	up
383	621	chr4	141203725	141204075	351	*	ENSMUSG00000040761	1.168858506	65881	chr4	141203602	141204077	476	*	1.560276736	ENSMUSG00000040761.17	inside	2	chr4	141195201	141265908	70708	-	protein_coding	Spen	chr4:141203725-141204075	chr4:141203602-141204077	up
384	622	chr4	141202450	141202950	501	*	ENSMUSG00000040761	0.74454057	65882	chr4	141202427	141203302	876	*	1.383699728	ENSMUSG00000040761.17	inside	23	chr4	141195201	141265908	70708	-	protein_coding	Spen	chr4:141202450-141202950	chr4:141202427-141203302	up
385	625	chr14	39116108	39116383	276	*	ENSMUSG00000041014	3.907232829	66302	chr14	38733955	39194653	460699	*	1.835422024	ENSMUSG00000041014.18	inside	78270	chr14	38090909	39195045	1104137	-	protein_coding	Nrg3	chr14:39116108-39116383	chr14:38733955-39194653	up
386	626	chr14	39026558	39026983	426	*	ENSMUSG00000041014	3.007571879	66302	chr14	38733955	39194653	460699	*	1.835422024	ENSMUSG00000041014.18	inside	167670	chr14	38090909	39195045	1104137	-	protein_coding	Nrg3	chr14:39026558-39026983	chr14:38733955-39194653	up
387	627	chr2	113662636	113663186	551	*	ENSMUSG00000041219	3.176017604	66602	chr2	113662911	113662961	51	*	1.597383352	ENSMUSG00000041219.15	includeFeature	225	chr2	113661837	113679006	17170	-	protein_coding	Arhgap11a	chr2:113662636-113663186	chr2:113662911-113662961	up
388	627	chr2	113662636	113663186	551	*	ENSMUSG00000041219	3.176017604	66603	chr2	113662711	113662761	51	*	1.986205769	ENSMUSG00000041219.15	includeFeature	75	chr2	113661837	113679006	17170	-	protein_coding	Arhgap11a	chr2:113662636-113663186	chr2:113662711-113662761	up
389	630	chr7	16016266	16016541	276	*	ENSMUSG00000041375	0.783079425	66913	chr7	16016439	16016464	26	*	2.689982332	ENSMUSG00000041375.20	includeFeature	77	chr7	16007967	16020720	12754	-	protein_coding	Ccdc9	chr7:16016266-16016541	chr7:16016439-16016464	up
390	630	chr7	16016266	16016541	276	*	ENSMUSG00000041375	0.783079425	66914	chr7	16015714	16016414	701	*	4.144501885	ENSMUSG00000041375.20	overlapEnd	127	chr7	16007967	16020720	12754	-	protein_coding	Ccdc9	chr7:16016266-16016541	chr7:16015714-16016414	up
391	631	chr6	143780925	143781025	101	*	ENSMUSG00000041540	1.140714016	67197	chr6	143780953	143781053	101	*	2.881023871	ENSMUSG00000041540.17	overlapStart	28	chr6	143774151	144727703	953553	-	protein_coding	Sox5	chr6:143780925-143781025	chr6:143780953-143781053	up
392	634	chr15	83710642	83711267	626	*	ENSMUSG00000041708	1.453568465	67501	chr15	83684384	83720231	35848	*	0.638004016	ENSMUSG00000041708.13	inside	8964	chr15	83663668	83742695	79028	+	protein_coding	Mpped1	chr15:83710642-83711267	chr15:83684384-83720231	up
393	635	chr9	62335198	62335323	126	*	ENSMUSG00000041729	0.773008835	67550	chr9	62333901	62335218	1318	*	0.710103178	ENSMUSG00000041729.16	overlapEnd	20	chr9	62326774	62444326	117553	-	protein_coding	Coro2b	chr9:62335198-62335323	chr9:62333901-62335218	up
394	637	chr5	114203570	114203770	201	*	ENSMUSG00000042078	0.639918447	39767	chr5	114203546	114203571	26	*	2.400546345	ENSMUSG00000029592.12	overlapEnd	1	chr5	114164971	114229631	64661	-	protein_coding	Svop	chr5:114203570-114203770	chr5:114203546-114203571	up
395	640	chr15	81833359	81834609	1251	*	ENSMUSG00000042109	0.52584491	68244	chr15	81833744	81833769	26	*	2.611071887	ENSMUSG00000042109.9	includeFeature	385	chr15	81820960	81835142	14183	+	protein_coding	Csdc2	chr15:81833359-81834609	chr15:81833744-81833769	up
396	640	chr15	81833359	81834609	1251	*	ENSMUSG00000042109	0.52584491	68245	chr15	81834544	81834569	26	*	1.262328661	ENSMUSG00000042109.9	includeFeature	40	chr15	81820960	81835142	14183	+	protein_coding	Csdc2	chr15:81833359-81834609	chr15:81834544-81834569	up
397	643	chr9	70510270	70511695	1426	*	ENSMUSG00000042444	0.618374159	68892	chr9	70510895	70510995	101	*	3.799582978	ENSMUSG00000042444.11	includeFeature	625	chr9	70506296	70564456	58161	-	protein_coding	Mindy2	chr9:70510270-70511695	chr9:70510895-70510995	up
398	645	chr7	126376926	126377126	201	*	ENSMUSG00000042675	0.566972884	69409	chr7	126377026	126377076	51	*	0.831446583	ENSMUSG00000042675.16	includeFeature	50	chr7	126376127	126379686	3560	+	protein_coding	Ypel3	chr7:126376926-126377126	chr7:126377026-126377076	up
399	647	chr12	82471993	82472243	251	*	ENSMUSG00000042700	0.52179057	69481	chr12	82471985	82472035	51	*	0.413653713	ENSMUSG00000042700.17	overlapEnd	8	chr12	82216094	82498560	282467	+	protein_coding	Sipa1l1	chr12:82471993-82472243	chr12:82471985-82472035	up
400	647	chr12	82471993	82472243	251	*	ENSMUSG00000042700	0.52179057	69482	chr12	82472085	82472160	76	*	0.915913827	ENSMUSG00000042700.17	includeFeature	83	chr12	82216094	82498560	282467	+	protein_coding	Sipa1l1	chr12:82471993-82472243	chr12:82472085-82472160	up
401	647	chr12	82471993	82472243	251	*	ENSMUSG00000042700	0.52179057	69483	chr12	82472210	82479707	7498	*	0.804255474	ENSMUSG00000042700.17	overlapStart	33	chr12	82216094	82498560	282467	+	protein_coding	Sipa1l1	chr12:82471993-82472243	chr12:82472210-82479707	up
402	649	chr12	81778758	81779008	251	*	ENSMUSG00000042724	1.073249038	69517	chr12	81778910	81780857	1948	*	0.682739646	ENSMUSG00000042724.9	overlapStart	98	chr12	81767784	81827949	60166	-	protein_coding	Map3k9	chr12:81778758-81779008	chr12:81778910-81780857	up
403	651	chr12	81770883	81771583	701	*	ENSMUSG00000042724	0.849809138	69519	chr12	81769083	81771323	2241	*	1.990956882	ENSMUSG00000042724.9	overlapEnd	260	chr12	81767784	81827949	60166	-	protein_coding	Map3k9	chr12:81770883-81771583	chr12:81769083-81771323	up
404	652	chr5	121487481	121487806	326	*	ENSMUSG00000042744	0.774889398	69572	chr5	121487567	121487592	26	*	0.659435205	ENSMUSG00000042744.17	includeFeature	86	chr5	121358282	121506640	148359	+	protein_coding	Hectd4	chr5:121487481-121487806	chr5:121487567-121487592	up
405	652	chr5	121487481	121487806	326	*	ENSMUSG00000042744	0.774889398	69573	chr5	121487617	121487717	101	*	0.548854806	ENSMUSG00000042744.17	includeFeature	89	chr5	121358282	121506640	148359	+	protein_coding	Hectd4	chr5:121487481-121487806	chr5:121487617-121487717	up
406	653	chr5	121501781	121501981	201	*	ENSMUSG00000042744	0.580359509	69582	chr5	121500801	121501829	1029	*	0.924594378	ENSMUSG00000042744.17	overlapEnd	48	chr5	121358282	121506640	148359	+	protein_coding	Hectd4	chr5:121501781-121501981	chr5:121500801-121501829	up
407	657	chr18	60742969	60743169	201	*	ENSMUSG00000043079	1.1503466	69936	chr18	60743085	60743135	51	*	1.618453555	ENSMUSG00000043079.18	includeFeature	34	chr18	60727045	60793214	66170	-	protein_coding	Synpo	chr18:60742969-60743169	chr18:60743085-60743135	up
408	657	chr18	60742969	60743169	201	*	ENSMUSG00000043079	1.1503466	69937	chr18	60740078	60742985	2908	*	0.803731691	ENSMUSG00000043079.18	overlapEnd	16	chr18	60727045	60793214	66170	-	protein_coding	Synpo	chr18:60742969-60743169	chr18:60740078-60742985	up
409	658	chr5	110580744	110580869	126	*	ENSMUSG00000043323	1.161808039	70128	chr5	110580801	110580851	51	*	1.282859866	ENSMUSG00000043323.18	includeFeature	18	chr5	110509620	110596468	86849	-	protein_coding	Fbrsl1	chr5:110580744-110580869	chr5:110580801-110580851	up
410	660	chr5	144673324	144674324	1001	*	ENSMUSG00000043388	0.51079961	70188	chr5	144673549	144673574	26	*	1.901671179	ENSMUSG00000043388.9	includeFeature	225	chr5	144672725	144698628	25904	-	protein_coding	Tmem130	chr5:144673324-144674324	chr5:144673549-144673574	up
411	662	chr11	116851213	116851388	176	*	ENSMUSG00000043857	2.452437651	70608	chr11	116838199	116857544	19346	*	1.40536467	ENSMUSG00000043857.17	inside	6156	chr11	116809689	116877774	68086	+	protein_coding	Mgat5b	chr11:116851213-116851388	chr11:116838199-116857544	up
412	663	chr11	116868488	116868663	176	*	ENSMUSG00000043857	1.070088596	70612	chr11	116868602	116868652	51	*	1.188495667	ENSMUSG00000043857.17	includeFeature	11	chr11	116809689	116877774	68086	+	protein_coding	Mgat5b	chr11:116868488-116868663	chr11:116868602-116868652	up
413	666	chr17	86475862	86476262	401	*	ENSMUSG00000045038	0.70714233	71867	chr17	86475937	86475962	26	*	0.499553967	ENSMUSG00000045038.15	includeFeature	75	chr17	86475213	86965347	490135	+	protein_coding	Prkce	chr17:86475862-86476262	chr17:86475937-86475962	up
414	666	chr17	86475862	86476262	401	*	ENSMUSG00000045038	0.70714233	71868	chr17	86476012	86476362	351	*	0.700530648	ENSMUSG00000045038.15	overlapStart	100	chr17	86475213	86965347	490135	+	protein_coding	Prkce	chr17:86475862-86476262	chr17:86476012-86476362	up
415	669	chr5	137733085	137734635	1551	*	ENSMUSG00000045348	0.555437064	72219	chr5	137734099	137734224	126	*	1.626188578	ENSMUSG00000045348.17	includeFeature	411	chr5	137728161	137739869	11709	-	protein_coding	Nyap1	chr5:137733085-137734635	chr5:137734099-137734224	up
416	669	chr5	137733085	137734635	1551	*	ENSMUSG00000045348	0.555437064	72220	chr5	137733974	137733999	26	*	1.387059813	ENSMUSG00000045348.17	includeFeature	636	chr5	137728161	137739869	11709	-	protein_coding	Nyap1	chr5:137733085-137734635	chr5:137733974-137733999	up
417	669	chr5	137733085	137734635	1551	*	ENSMUSG00000045348	0.555437064	72221	chr5	137733899	137733949	51	*	1.324505233	ENSMUSG00000045348.17	includeFeature	686	chr5	137728161	137739869	11709	-	protein_coding	Nyap1	chr5:137733085-137734635	chr5:137733899-137733949	up
418	669	chr5	137733085	137734635	1551	*	ENSMUSG00000045348	0.555437064	72222	chr5	137733749	137733849	101	*	1.176794096	ENSMUSG00000045348.17	includeFeature	664	chr5	137728161	137739869	11709	-	protein_coding	Nyap1	chr5:137733085-137734635	chr5:137733749-137733849	up
419	669	chr5	137733085	137734635	1551	*	ENSMUSG00000045348	0.555437064	72223	chr5	137733324	137733399	76	*	1.515034945	ENSMUSG00000045348.17	includeFeature	239	chr5	137728161	137739869	11709	-	protein_coding	Nyap1	chr5:137733085-137734635	chr5:137733324-137733399	up
420	671	chr6	120013904	120015154	1251	*	ENSMUSG00000045962	0.674484665	72871	chr6	120014608	120015058	451	*	1.716423355	ENSMUSG00000045962.17	includeFeature	96	chr6	119900930	120015633	114704	-	protein_coding	Wnk1	chr6:120013904-120015154	chr6:120014608-120015058	up
421	671	chr6	120013904	120015154	1251	*	ENSMUSG00000045962	0.674484665	72872	chr6	120014458	120014508	51	*	1.026007381	ENSMUSG00000045962.17	includeFeature	554	chr6	119900930	120015633	114704	-	protein_coding	Wnk1	chr6:120013904-120015154	chr6:120014458-120014508	up
422	671	chr6	120013904	120015154	1251	*	ENSMUSG00000045962	0.674484665	72873	chr6	119979300	120014408	35109	*	0.84195283	ENSMUSG00000045962.17	overlapEnd	504	chr6	119900930	120015633	114704	-	protein_coding	Wnk1	chr6:120013904-120015154	chr6:119979300-120014408	up
423	672	chr2	153109477	153109702	226	*	ENSMUSG00000046020	1.666166051	73001	chr2	153109605	153109630	26	*	3.811627809	ENSMUSG00000046020.14	includeFeature	72	chr2	153083453	153112167	28715	+	protein_coding	Pofut1	chr2:153109477-153109702	chr2:153109605-153109630	up
424	678	chr11	87122331	87122556	226	*	ENSMUSG00000046442	0.584209387	73407	chr11	87122156	87122381	226	*	0.642813454	ENSMUSG00000046442.5	overlapEnd	50	chr11	87117732	87249849	132118	-	protein_coding	Ppm1e	chr11:87122331-87122556	chr11:87122156-87122381	up
425	679	chr11	87122281	87122306	26	*	ENSMUSG00000046442	0.535835713	73407	chr11	87122156	87122381	226	*	0.642813454	ENSMUSG00000046442.5	inside	75	chr11	87117732	87249849	132118	-	protein_coding	Ppm1e	chr11:87122281-87122306	chr11:87122156-87122381	up
426	680	chr4	12145013	12145488	476	*	ENSMUSG00000046667	0.82205374	73619	chr4	12145384	12145459	76	*	1.113511401	ENSMUSG00000046667.15	includeFeature	29	chr4	12140264	12146731	6468	+	protein_coding	Rbm12b1	chr4:12145013-12145488	chr4:12145384-12145459	up
427	682	chr8	14356614	14357439	826	*	ENSMUSG00000047495	1.076103552	74482	chr8	14307995	14431752	123758	*	0.469719214	ENSMUSG00000047495.16	inside	48619	chr8	14145865	14897680	751816	+	protein_coding	Dlgap2	chr8:14356614-14357439	chr8:14307995-14431752	up
428	684	chr8	83814559	83814709	151	*	ENSMUSG00000047747	1.132812859	74741	chr8	83814630	83814655	26	*	3.978789582	ENSMUSG00000047747.11	includeFeature	54	chr8	83589985	83817897	227913	+	protein_coding	Rnf150	chr8:83814559-83814709	chr8:83814630-83814655	up
429	685	chr15	98762224	98762374	151	*	ENSMUSG00000048154	0.659312482	75298	chr15	98760053	98762538	2486	*	1.725498386	ENSMUSG00000048154.18	inside	164	chr15	98729550	98769085	39536	-	protein_coding	Kmt2d	chr15:98762224-98762374	chr15:98760053-98762538	up
430	686	chr15	98760649	98762099	1451	*	ENSMUSG00000048154	0.542795615	75298	chr15	98760053	98762538	2486	*	1.725498386	ENSMUSG00000048154.18	inside	439	chr15	98729550	98769085	39536	-	protein_coding	Kmt2d	chr15:98760649-98762099	chr15:98760053-98762538	up
431	687	chr15	98753949	98754074	126	*	ENSMUSG00000048154	0.647887326	75302	chr15	98754011	98754036	26	*	0.588047114	ENSMUSG00000048154.18	includeFeature	38	chr15	98729550	98769085	39536	-	protein_coding	Kmt2d	chr15:98753949-98754074	chr15:98754011-98754036	up
432	687	chr15	98753949	98754074	126	*	ENSMUSG00000048154	0.647887326	75303	chr15	98753691	98753986	296	*	0.669543417	ENSMUSG00000048154.18	overlapEnd	37	chr15	98729550	98769085	39536	-	protein_coding	Kmt2d	chr15:98753949-98754074	chr15:98753691-98753986	up
433	688	chr15	98748224	98748949	726	*	ENSMUSG00000048154	0.902541397	75308	chr15	98748807	98749525	719	*	1.253727115	ENSMUSG00000048154.18	overlapStart	142	chr15	98729550	98769085	39536	-	protein_coding	Kmt2d	chr15:98748224-98748949	chr15:98748807-98749525	up
434	688	chr15	98748224	98748949	726	*	ENSMUSG00000048154	0.902541397	75309	chr15	98747157	98748782	1626	*	1.546777626	ENSMUSG00000048154.18	overlapEnd	167	chr15	98729550	98769085	39536	-	protein_coding	Kmt2d	chr15:98748224-98748949	chr15:98747157-98748782	up
435	689	chr14	61444080	61444355	276	*	ENSMUSG00000048279	1.170292904	75472	chr14	61444211	61444236	26	*	1.369787922	ENSMUSG00000048279.20	includeFeature	119	chr14	61375906	61478144	102239	+	protein_coding	Sacs	chr14:61444080-61444355	chr14:61444211-61444236	up
436	689	chr14	61444080	61444355	276	*	ENSMUSG00000048279	1.170292904	75473	chr14	61444311	61444336	26	*	1.106754201	ENSMUSG00000048279.20	includeFeature	19	chr14	61375906	61478144	102239	+	protein_coding	Sacs	chr14:61444080-61444355	chr14:61444311-61444336	up
437	696	chr3	96531014	96531889	876	*	ENSMUSG00000049288	0.962063245	72190	chr3	96531856	96536783	4928	*	4.0254576	ENSMUSG00000045327.8	overlapStart	33	chr3	96508465	96533487	25023	+	protein_coding	Lix1l	chr3:96531014-96531889	chr3:96531856-96536783	up
438	696	chr3	96531014	96531889	876	*	ENSMUSG00000049288	0.962063245	76516	chr3	96531867	96531992	126	*	4.097443651	ENSMUSG00000049288.5	overlapStart	22	chr3	96508465	96533487	25023	+	protein_coding	Lix1l	chr3:96531014-96531889	chr3:96531867-96531992	up
439	698	chr8	123032079	123032229	151	*	ENSMUSG00000049577	0.775366977	76869	chr8	123032164	123032189	26	*	0.55787257	ENSMUSG00000049577.16	includeFeature	40	chr8	123008880	123063990	55111	+	protein_coding	Zfpm1	chr8:123032079-123032229	chr8:123032164-123032189	up
440	700	chrX	152282322	152282647	326	*	ENSMUSG00000050148	0.547879127	77359	chrX	152282297	152282322	26	*	1.016371959	ENSMUSG00000050148.10	overlapEnd	0	chrX	152281223	152284566	3344	+	protein_coding	Ubqln2	chrX:152282322-152282647	chrX:152282297-152282322	up
441	700	chrX	152282322	152282647	326	*	ENSMUSG00000050148	0.547879127	77360	chrX	152282347	152282372	26	*	0.856586681	ENSMUSG00000050148.10	includeFeature	25	chrX	152281223	152284566	3344	+	protein_coding	Ubqln2	chrX:152282322-152282647	chrX:152282347-152282372	up
442	700	chrX	152282322	152282647	326	*	ENSMUSG00000050148	0.547879127	77361	chrX	152282397	152282472	76	*	0.899451858	ENSMUSG00000050148.10	includeFeature	75	chrX	152281223	152284566	3344	+	protein_coding	Ubqln2	chrX:152282322-152282647	chrX:152282397-152282472	up
443	701	chr2	166946813	166947113	301	*	ENSMUSG00000050556	0.694244755	77693	chr2	166946913	166946938	26	*	0.974922031	ENSMUSG00000050556.10	includeFeature	100	chr2	166937889	167032075	94187	-	protein_coding	Kcnb1	chr2:166946813-166947113	chr2:166946913-166946938	up
444	701	chr2	166946813	166947113	301	*	ENSMUSG00000050556	0.694244755	77694	chr2	166946088	166946888	801	*	1.103467845	ENSMUSG00000050556.10	overlapEnd	75	chr2	166937889	167032075	94187	-	protein_coding	Kcnb1	chr2:166946813-166947113	chr2:166946088-166946888	up
445	702	chr2	166946438	166946663	226	*	ENSMUSG00000050556	0.665848409	77694	chr2	166946088	166946888	801	*	1.103467845	ENSMUSG00000050556.10	inside	225	chr2	166937889	167032075	94187	-	protein_coding	Kcnb1	chr2:166946438-166946663	chr2:166946088-166946888	up
446	703	chr8	125102837	125103037	201	*	ENSMUSG00000050751	0.584944775	77875	chr8	125103018	125106986	3969	*	0.935912585	ENSMUSG00000050751.16	overlapStart	19	chr8	125095788	125166397	70610	-	protein_coding	Pgbd5	chr8:125102837-125103037	chr8:125103018-125106986	up
447	703	chr8	125102837	125103037	201	*	ENSMUSG00000050751	0.584944775	77876	chr8	125102280	125102893	614	*	0.939263877	ENSMUSG00000050751.16	overlapEnd	56	chr8	125095788	125166397	70610	-	protein_coding	Pgbd5	chr8:125102837-125103037	chr8:125102280-125102893	up
448	704	chr8	125100962	125101187	226	*	ENSMUSG00000050751	0.54439607	77877	chr8	125098677	125101015	2339	*	0.727094755	ENSMUSG00000050751.16	overlapEnd	53	chr8	125095788	125166397	70610	-	protein_coding	Pgbd5	chr8:125100962-125101187	chr8:125098677-125101015	up
449	708	chr6	120935192	120935917	726	*	ENSMUSG00000051586	0.711147831	78730	chr6	120935293	120935893	601	*	1.439877302	ENSMUSG00000051586.18	includeFeature	24	chr6	120908668	121107959	199292	-	protein_coding	Mical3	chr6:120935192-120935917	chr6:120935293-120935893	up
450	708	chr6	120935192	120935917	726	*	ENSMUSG00000051586	0.711147831	121236	chr6	120935804	120935904	101	*	1.189578569	ENSMUSG00000108171.2	includeFeature	13	chr6	120908668	121107959	199292	-	protein_coding	Mical3	chr6:120935192-120935917	chr6:120935804-120935904	up
451	711	chr6	120928242	120928367	126	*	ENSMUSG00000051586	0.797672632	78731	chr6	120928137	120928329	193	*	0.869556838	ENSMUSG00000051586.18	overlapEnd	38	chr6	120908668	121107959	199292	-	protein_coding	Mical3	chr6:120928242-120928367	chr6:120928137-120928329	up
452	712	chr6	120912117	120912242	126	*	ENSMUSG00000051586	0.771084967	78734	chr6	120911867	120912234	368	*	1.121891974	ENSMUSG00000051586.18	overlapEnd	8	chr6	120908668	121107959	199292	-	protein_coding	Mical3	chr6:120912117-120912242	chr6:120911867-120912234	up
453	713	chr6	120911892	120911967	76	*	ENSMUSG00000051586	0.911204163	78734	chr6	120911867	120912234	368	*	1.121891974	ENSMUSG00000051586.18	inside	25	chr6	120908668	121107959	199292	-	protein_coding	Mical3	chr6:120911892-120911967	chr6:120911867-120912234	up
454	715	chr8	73221582	73221882	301	*	ENSMUSG00000052488	0.659113594	79613	chr8	73221619	73221644	26	*	0.914015951	ENSMUSG00000052488.8	includeFeature	37	chr8	73214333	73229070	14738	-	protein_coding	Cherp	chr8:73221582-73221882	chr8:73221619-73221644	up
455	718	chr4	94938695	94939970	1276	*	ENSMUSG00000052684	0.609315958	79897	chr4	94939770	94939895	126	*	3.259251846	ENSMUSG00000052684.5	includeFeature	75	chr4	94937271	94940459	3189	-	protein_coding	Jun	chr4:94938695-94939970	chr4:94939770-94939895	up
456	718	chr4	94938695	94939970	1276	*	ENSMUSG00000052684	0.609315958	79898	chr4	94939395	94939495	101	*	1.34999223	ENSMUSG00000052684.5	includeFeature	475	chr4	94937271	94940459	3189	-	protein_coding	Jun	chr4:94938695-94939970	chr4:94939395-94939495	up
457	718	chr4	94938695	94939970	1276	*	ENSMUSG00000052684	0.609315958	79899	chr4	94938845	94939370	526	*	2.646574403	ENSMUSG00000052684.5	includeFeature	150	chr4	94937271	94940459	3189	-	protein_coding	Jun	chr4:94938695-94939970	chr4:94938845-94939370	up
458	719	chr18	75654594	75654894	301	*	ENSMUSG00000052928	0.775522395	80187	chr18	75654732	75738738	84007	*	1.610985094	ENSMUSG00000052928.10	overlapStart	138	chr18	75564295	75830625	266331	-	protein_coding	Ctif	chr18:75654594-75654894	chr18:75654732-75738738	up
459	719	chr18	75654594	75654894	301	*	ENSMUSG00000052928	0.775522395	112593	chr18	75654751	75654951	201	*	2.013201488	ENSMUSG00000097712.2	overlapStart	57	chr18	75564295	75830625	266331	-	protein_coding	Ctif	chr18:75654594-75654894	chr18:75654751-75654951	up
460	720	chr11	116238153	116238353	201	*	ENSMUSG00000052949	0.575372099	80217	chr11	116238322	116240182	1861	*	0.747448487	ENSMUSG00000052949.15	overlapStart	31	chr11	116227179	116303858	76680	-	protein_coding	Rnf157	chr11:116238153-116238353	chr11:116238322-116240182	up
461	722	chr7	4828725	4830575	1851	*	ENSMUSG00000053550	0.512739641	80716	chr7	4829750	4830000	251	*	2.181645235	ENSMUSG00000053550.14	includeFeature	575	chr7	4828551	4847695	19145	-	protein_coding	Shisa7	chr7:4828725-4830575	chr7:4829750-4830000	up
462	722	chr7	4828725	4830575	1851	*	ENSMUSG00000053550	0.512739641	80717	chr7	4829650	4829725	76	*	1.134525939	ENSMUSG00000053550.14	includeFeature	850	chr7	4828551	4847695	19145	-	protein_coding	Shisa7	chr7:4828725-4830575	chr7:4829650-4829725	up
463	722	chr7	4828725	4830575	1851	*	ENSMUSG00000053550	0.512739641	80718	chr7	4829300	4829550	251	*	2.351192176	ENSMUSG00000053550.14	includeFeature	575	chr7	4828551	4847695	19145	-	protein_coding	Shisa7	chr7:4828725-4830575	chr7:4829300-4829550	up
464	722	chr7	4828725	4830575	1851	*	ENSMUSG00000053550	0.512739641	80719	chr7	4828900	4829200	301	*	2.207206326	ENSMUSG00000053550.14	includeFeature	175	chr7	4828551	4847695	19145	-	protein_coding	Shisa7	chr7:4828725-4830575	chr7:4828900-4829200	up
465	724	chr7	127129604	127129929	326	*	ENSMUSG00000053877	0.505471524	81062	chr7	127129515	127129745	231	*	0.589679745	ENSMUSG00000053877.13,ENSMUSG00000107023.3	overlapEnd	89	chr7	127111155	127160391	49237	+	protein_coding	Srcap	chr7:127129604-127129929	chr7:127129515-127129745	up
466	726	chr7	127156704	127156804	101	*	ENSMUSG00000053877	0.903196322	81078	chr7	127156604	127157179	576	*	1.2642433	ENSMUSG00000053877.13,ENSMUSG00000107023.3	inside	100	chr7	127111155	127160391	49237	+	protein_coding	Srcap	chr7:127156704-127156804	chr7:127156604-127157179	up
467	727	chr7	127157004	127157029	26	*	ENSMUSG00000053877	0.86929591	81078	chr7	127156604	127157179	576	*	1.2642433	ENSMUSG00000053877.13,ENSMUSG00000107023.3	inside	150	chr7	127111155	127160391	49237	+	protein_coding	Srcap	chr7:127157004-127157029	chr7:127156604-127157179	up
468	728	chr7	127157129	127158054	926	*	ENSMUSG00000053877	0.572360502	81078	chr7	127156604	127157179	576	*	1.2642433	ENSMUSG00000053877.13,ENSMUSG00000107023.3	overlapEnd	50	chr7	127111155	127160391	49237	+	protein_coding	Srcap	chr7:127157129-127158054	chr7:127156604-127157179	up
469	728	chr7	127157129	127158054	926	*	ENSMUSG00000053877	0.572360502	81079	chr7	127157529	127157679	151	*	2.544190859	ENSMUSG00000053877.13,ENSMUSG00000107023.3	includeFeature	375	chr7	127111155	127160391	49237	+	protein_coding	Srcap	chr7:127157129-127158054	chr7:127157529-127157679	up
470	728	chr7	127157129	127158054	926	*	ENSMUSG00000053877	0.572360502	81080	chr7	127157904	127158354	451	*	2.046864202	ENSMUSG00000053877.13,ENSMUSG00000107023.3	overlapStart	150	chr7	127111155	127160391	49237	+	protein_coding	Srcap	chr7:127157129-127158054	chr7:127157904-127158354	up
471	729	chr14	9721883	9722933	1051	*	ENSMUSG00000054423	0.78347894	81564	chr14	9647308	9754391	107084	*	0.82229103	ENSMUSG00000054423.15	inside	31458	chr14	9646684	10097200	450517	+	protein_coding	Cadps	chr14:9721883-9722933	chr14:9647308-9754391	up
472	732	chr13	42936773	42937073	301	*	ENSMUSG00000054728	1.371158731	81850	chr13	42863259	43019730	156472	*	0.39338794	ENSMUSG00000054728.18	inside	73514	chr13	42834099	43292002	457904	+	protein_coding	Phactr1	chr13:42936773-42937073	chr13:42863259-43019730	up
473	733	chr13	43110073	43110173	101	*	ENSMUSG00000054728	0.504671637	81854	chr13	43070321	43110170	39850	*	0.40510894	ENSMUSG00000054728.18	overlapEnd	3	chr13	42834099	43292002	457904	+	protein_coding	Phactr1	chr13:43110073-43110173	chr13:43070321-43110170	up
474	735	chr15	81511301	81511701	401	*	ENSMUSG00000055024	0.820017809	82145	chr15	81510656	81511333	678	*	1.355724816	ENSMUSG00000055024.13	overlapEnd	32	chr15	81469552	81536278	66727	+	protein_coding	Ep300	chr15:81511301-81511701	chr15:81510656-81511333	up
475	737	chr4	56867097	56868847	1751	*	ENSMUSG00000055296	0.648535082	82372	chr4	56868022	56868047	26	*	2.592488611	ENSMUSG00000055296.15	includeFeature	800	chr4	56866923	56947437	80515	-	protein_coding	Tmem245	chr4:56867097-56868847	chr4:56868022-56868047	up
476	737	chr4	56867097	56868847	1751	*	ENSMUSG00000055296	0.648535082	82373	chr4	56867322	56867422	101	*	1.963011332	ENSMUSG00000055296.15	includeFeature	225	chr4	56866923	56947437	80515	-	protein_coding	Tmem245	chr4:56867097-56868847	chr4:56867322-56867422	up
477	738	chr14	94099345	94101895	2551	*	ENSMUSG00000055421	0.832884902	82532	chr14	93798009	94123025	325017	*	1.820496905	ENSMUSG00000055421.9	inside	21130	chr14	93250846	94128115	877270	-	protein_coding	Pcdh9	chr14:94099345-94101895	chr14:93798009-94123025	up
478	743	chr5	140423032	140423182	151	*	ENSMUSG00000056076	0.978287311	83209	chr5	140423057	140423107	51	*	1.575582706	ENSMUSG00000056076.14	includeFeature	25	chr5	140405083	140429115	24033	+	protein_coding	Eif3b	chr5:140423032-140423182	chr5:140423057-140423107	up
479	743	chr5	140423032	140423182	151	*	ENSMUSG00000056076	0.978287311	83210	chr5	140423132	140423157	26	*	1.389060134	ENSMUSG00000056076.14	includeFeature	25	chr5	140405083	140429115	24033	+	protein_coding	Eif3b	chr5:140423032-140423182	chr5:140423132-140423157	up
480	746	chr5	150317434	150317709	276	*	ENSMUSG00000056602	0.614628729	83661	chr5	150317520	150318495	976	*	1.223307108	ENSMUSG00000056602.14	overlapStart	86	chr5	150042110	150421218	379109	+	protein_coding	Fry	chr5:150317434-150317709	chr5:150317520-150318495	up
481	749	chr6	110657241	110657391	151	*	ENSMUSG00000056755	2.061402407	83844	chr6	110622916	111335294	712379	*	1.287090981	ENSMUSG00000056755.14	inside	34325	chr6	110622542	111544191	921650	+	protein_coding	Grm7	chr6:110657241-110657391	chr6:110622916-111335294	up
482	750	chr7	138609083	138609483	401	*	ENSMUSG00000056856	0.961089127	83902	chr7	138609243	138609293	51	*	0.688616975	ENSMUSG00000056856.15	includeFeature	160	chr7	138542459	138663892	121434	+	protein_coding	Jakmip3	chr7:138609083-138609483	chr7:138609243-138609293	up
483	751	chr11	33110311	33110361	51	*	ENSMUSG00000057113	0.565043669	84098	chr11	33109966	33110404	439	*	2.320708449	ENSMUSG00000057113.14	inside	43	chr11	33102287	33113206	10920	-	protein_coding	Npm1	chr11:33110311-33110361	chr11:33109966-33110404	up
484	752	chr6	86935998	86936223	226	*	ENSMUSG00000057230	0.519587842	84213	chr6	86927945	86941131	13187	*	1.588930578	ENSMUSG00000057230.15	inside	4908	chr6	86826499	86980205	153707	+	protein_coding	Aak1	chr6:86935998-86936223	chr6:86927945-86941131	up
485	753	chr11	5931068	5931118	51	*	ENSMUSG00000057897	0.519620719	84711	chr11	5928491	5932733	4243	*	0.907320303	ENSMUSG00000057897.15	inside	1615	chr11	5919644	6016362	96719	-	protein_coding	Camk2b	chr11:5931068-5931118	chr11:5928491-5932733	up
486	754	chr11	5922618	5922743	126	*	ENSMUSG00000057897	0.51059122	84713	chr11	5922408	5922739	332	*	0.828273828	ENSMUSG00000057897.15	overlapEnd	4	chr11	5919644	6016362	96719	-	protein_coding	Camk2b	chr11:5922618-5922743	chr11:5922408-5922739	up
487	761	chr7	16168959	16169634	676	*	ENSMUSG00000059273	0.942377376	85866	chr7	16168974	16168999	26	*	1.65424094	ENSMUSG00000059273.10	includeFeature	15	chr7	16134835	16171621	36787	+	protein_coding	Zc3h4	chr7:16168959-16169634	chr7:16168974-16168999	up
488	761	chr7	16168959	16169634	676	*	ENSMUSG00000059273	0.942377376	85867	chr7	16169224	16169274	51	*	3.953620228	ENSMUSG00000059273.10	includeFeature	265	chr7	16134835	16171621	36787	+	protein_coding	Zc3h4	chr7:16168959-16169634	chr7:16169224-16169274	up
489	762	chr14	66393430	66393505	76	*	ENSMUSG00000059456	0.52205248	86001	chr14	66391680	66393432	1753	*	0.900996132	ENSMUSG00000059456.14	overlapEnd	2	chr14	66390706	66518501	127796	-	protein_coding	Ptk2b	chr14:66393430-66393505	chr14:66391680-66393432	up
490	766	chr7	44553396	44553596	201	*	ENSMUSG00000060279	0.65526463	86710	chr7	44552602	44553693	1092	*	1.029363181	ENSMUSG00000060279.15	inside	97	chr7	44549797	44578920	29124	-	protein_coding	Ap2a1	chr7:44553396-44553596	chr7:44552602-44553693	up
491	767	chr10	88578919	88579769	851	*	ENSMUSG00000060904	0.79311647	87112	chr10	88578912	88579112	201	*	4.48574053	ENSMUSG00000060904.15	overlapEnd	7	chr10	88566720	88579956	13237	+	protein_coding	Arl1	chr10:88578919-88579769	chr10:88578912-88579112	up
492	773	chr10	78244242	78244317	76	*	ENSMUSG00000061032	0.685903187	87225	chr10	78244258	78244992	735	*	0.904752108	ENSMUSG00000061032.10	overlapStart	16	chr10	78236218	78248877	12660	-	protein_coding	Rrp1	chr10:78244242-78244317	chr10:78244258-78244992	up
493	774	chr10	78241392	78241542	151	*	ENSMUSG00000061032	0.588224479	87226	chr10	78241484	78241534	51	*	0.877534943	ENSMUSG00000061032.10	includeFeature	8	chr10	78236218	78248877	12660	-	protein_coding	Rrp1	chr10:78241392-78241542	chr10:78241484-78241534	up
494	777	chr16	41964322	41964472	151	*	ENSMUSG00000061080	0.512586997	87255	chr16	41964339	41964439	101	*	1.015606917	ENSMUSG00000061080.12	includeFeature	17	chr16	39804723	42002042	2197320	+	protein_coding	Lsamp	chr16:41964322-41964472	chr16:41964339-41964439	up
495	778	chr17	34215090	34215440	351	*	ENSMUSG00000061232	1.064194663	87352	chr17	34214990	34215115	126	*	3.854226119	ENSMUSG00000061232.17	overlapEnd	25	chr17	34214991	34219321	4331	-	protein_coding	H2-K1	chr17:34215090-34215440	chr17:34214990-34215115	up
496	779	chr6	38695674	38695724	51	*	ENSMUSG00000061436	1.130668627	87519	chr6	38675149	38695737	20589	*	1.692673793	ENSMUSG00000061436.16	inside	13	chr6	38671325	38853099	181775	-	protein_coding	Hipk2	chr6:38695674-38695724	chr6:38675149-38695737	up
497	780	chr6	38692874	38693149	276	*	ENSMUSG00000061436	0.723694134	87519	chr6	38675149	38695737	20589	*	1.692673793	ENSMUSG00000061436.16	inside	2588	chr6	38671325	38853099	181775	-	protein_coding	Hipk2	chr6:38692874-38693149	chr6:38675149-38695737	up
498	781	chr6	38680349	38680624	276	*	ENSMUSG00000061436	0.771617487	87519	chr6	38675149	38695737	20589	*	1.692673793	ENSMUSG00000061436.16	inside	5200	chr6	38671325	38853099	181775	-	protein_coding	Hipk2	chr6:38680349-38680624	chr6:38675149-38695737	up
499	782	chr6	38676174	38676374	201	*	ENSMUSG00000061436	0.703959366	87519	chr6	38675149	38695737	20589	*	1.692673793	ENSMUSG00000061436.16	inside	1025	chr6	38671325	38853099	181775	-	protein_coding	Hipk2	chr6:38676174-38676374	chr6:38675149-38695737	up
500	783	chr5	14719056	14719256	201	*	ENSMUSG00000061601	0.715455497	87729	chr5	14564931	14728764	163834	*	1.524078056	ENSMUSG00000061601.16	inside	9508	chr5	14564932	14913473	348542	+	protein_coding	Pclo	chr5:14719056-14719256	chr5:14564931-14728764	up
501	784	chr12	52842665	52842890	226	*	ENSMUSG00000061603	0.738209045	87746	chr12	52746190	52842858	96669	*	0.968456632	ENSMUSG00000061603.9	overlapEnd	32	chr12	52746166	53202382	456217	+	protein_coding	Akap6	chr12:52842665-52842890	chr12:52746190-52842858	up
502	785	chr2	156506699	156506924	226	*	ENSMUSG00000061689	0.889543329	87803	chr2	156455749	156542886	87138	*	1.347534266	ENSMUSG00000061689.16	inside	35962	chr2	156455625	156606283	150659	+	protein_coding	Dlgap4	chr2:156506699-156506924	chr2:156455749-156542886	up
503	786	chr2	156542524	156542924	401	*	ENSMUSG00000061689	0.566495456	87803	chr2	156455749	156542886	87138	*	1.347534266	ENSMUSG00000061689.16	overlapEnd	38	chr2	156455625	156606283	150659	+	protein_coding	Dlgap4	chr2:156542524-156542924	chr2:156455749-156542886	up
504	787	chr2	156590849	156591249	401	*	ENSMUSG00000061689	0.503432492	87815	chr2	156590843	156590893	51	*	0.677349723	ENSMUSG00000061689.16	overlapEnd	6	chr2	156455625	156606283	150659	+	protein_coding	Dlgap4	chr2:156590849-156591249	chr2:156590843-156590893	up
505	787	chr2	156590849	156591249	401	*	ENSMUSG00000061689	0.503432492	87816	chr2	156590918	156590943	26	*	0.638995494	ENSMUSG00000061689.16	includeFeature	69	chr2	156455625	156606283	150659	+	protein_coding	Dlgap4	chr2:156590849-156591249	chr2:156590918-156590943	up
506	787	chr2	156590849	156591249	401	*	ENSMUSG00000061689	0.503432492	87817	chr2	156590968	156591218	251	*	0.722438356	ENSMUSG00000061689.16	includeFeature	31	chr2	156455625	156606283	150659	+	protein_coding	Dlgap4	chr2:156590849-156591249	chr2:156590968-156591218	up
507	788	chr16	34212417	34212467	51	*	ENSMUSG00000061751	0.79528593	87863	chr16	34205705	34277261	71557	*	0.442393108	ENSMUSG00000061751.17	inside	6712	chr16	33789443	34393902	604460	-	protein_coding	Kalrn	chr16:34212417-34212467	chr16:34205705-34277261	up
508	789	chr16	34205692	34205792	101	*	ENSMUSG00000061751	0.832851389	87863	chr16	34205705	34277261	71557	*	0.442393108	ENSMUSG00000061751.17	overlapStart	13	chr16	33789443	34393902	604460	-	protein_coding	Kalrn	chr16:34205692-34205792	chr16:34205705-34277261	up
509	794	chr9	28835970	28836670	701	*	ENSMUSG00000062257	0.589459859	88426	chr9	28836187	28836237	51	*	1.400022323	ENSMUSG00000062257.14	includeFeature	217	chr9	27702071	28836706	1134636	+	protein_coding	Opcml	chr9:28835970-28836670	chr9:28836187-28836237	up
510	795	chr9	111214156	111214206	51	*	ENSMUSG00000062296	1.395036076	88447	chr9	111214164	111214314	151	*	1.08917496	ENSMUSG00000062296.9	overlapStart	8	chr9	111140807	111224843	84037	+	protein_coding	Trank1	chr9:111214156-111214206	chr9:111214164-111214314	up
511	804	chr17	46985475	46986100	626	*	ENSMUSG00000063576	0.545947443	89418	chr17	46985950	46986711	762	*	2.528031117	ENSMUSG00000063576.13	overlapStart	150	chr17	46985476	46991840	6365	-	protein_coding	Klhdc3	chr17:46985475-46986100	chr17:46985950-46986711	up
512	804	chr17	46985475	46986100	626	*	ENSMUSG00000063576	0.545947443	89419	chr17	46985875	46985900	26	*	1.759344303	ENSMUSG00000063576.13	includeFeature	200	chr17	46985476	46991840	6365	-	protein_coding	Klhdc3	chr17:46985475-46986100	chr17:46985875-46985900	up
513	804	chr17	46985475	46986100	626	*	ENSMUSG00000063576	0.545947443	89420	chr17	46985675	46985825	151	*	1.755145644	ENSMUSG00000063576.13	includeFeature	200	chr17	46985476	46991840	6365	-	protein_coding	Klhdc3	chr17:46985475-46986100	chr17:46985675-46985825	up
514	805	chr5	37242578	37242853	276	*	ENSMUSG00000063646	0.543377992	89468	chr5	37208314	37242749	34436	*	0.720107826	ENSMUSG00000063646.19,ENSMUSG00000117286.2	overlapEnd	104	chr5	37185679	37307951	122273	+	protein_coding	Jakmip1	chr5:37242578-37242853	chr5:37208314-37242749	up
515	806	chr6	125082118	125082368	251	*	ENSMUSG00000063870	0.554535986	89669	chr6	125082294	125083670	1377	*	0.814059841	ENSMUSG00000063870.13	overlapStart	74	chr6	125072944	125107554	34611	+	protein_coding	Chd4	chr6:125082118-125082368	chr6:125082294-125083670	up
516	809	chr17	47634200	47634600	401	*	ENSMUSG00000064043	0.80924214	89833	chr17	47629696	47634281	4586	*	1.619294047	ENSMUSG00000064043.16	overlapEnd	81	chr17	47451801	47672883	221083	+	protein_coding	Trerf1	chr17:47634200-47634600	chr17:47629696-47634281	up
517	809	chr17	47634200	47634600	401	*	ENSMUSG00000064043	0.80924214	89834	chr17	47634306	47634356	51	*	2.007351604	ENSMUSG00000064043.16	includeFeature	106	chr17	47451801	47672883	221083	+	protein_coding	Trerf1	chr17:47634200-47634600	chr17:47634306-47634356	up
518	810	chr2	80668334	80668709	376	*	ENSMUSG00000064193	1.164955364	89958	chr2	80668359	80668459	101	*	1.202075516	ENSMUSG00000064193.9	includeFeature	25	chr2	80667485	80668786	1302	+	processed_pseudogene	Gm4735	chr2:80668334-80668709	chr2:80668359-80668459	up
519	810	chr2	80668334	80668709	376	*	ENSMUSG00000064193	1.164955364	89959	chr2	80668709	80668784	76	*	2.71692898	ENSMUSG00000064193.9	overlapStart	0	chr2	80667485	80668786	1302	+	processed_pseudogene	Gm4735	chr2:80668334-80668709	chr2:80668709-80668784	up
520	813	chr4	139157422	139157672	251	*	ENSMUSG00000066036	0.746920765	90403	chr4	139155865	139158912	3048	*	0.912356426	ENSMUSG00000066036.15	inside	1240	chr4	139079920	139216899	136980	+	protein_coding	Ubr4	chr4:139157422-139157672	chr4:139155865-139158912	up
521	816	chr9	48743021	48743821	801	*	ENSMUSG00000066687	0.631342544	90958	chr9	48743268	48747106	3839	*	1.345558178	ENSMUSG00000066687.6	overlapStart	247	chr9	48565597	48747522	181926	-	protein_coding	Zbtb16	chr9:48743021-48743821	chr9:48743268-48747106	up
522	816	chr9	48743021	48743821	801	*	ENSMUSG00000066687	0.631342544	90959	chr9	48654812	48743243	88432	*	1.022792444	ENSMUSG00000066687.6	overlapEnd	222	chr9	48565597	48747522	181926	-	protein_coding	Zbtb16	chr9:48743021-48743821	chr9:48654812-48743243	up
523	820	chr9	48570971	48570996	26	*	ENSMUSG00000066687	0.998355972	90961	chr9	48568521	48570997	2477	*	0.868318302	ENSMUSG00000066687.6	inside	1	chr9	48565597	48747522	181926	-	protein_coding	Zbtb16	chr9:48570971-48570996	chr9:48568521-48570997	up
524	821	chr9	48568296	48568671	376	*	ENSMUSG00000066687	0.740682954	90961	chr9	48568521	48570997	2477	*	0.868318302	ENSMUSG00000066687.6	overlapStart	150	chr9	48565597	48747522	181926	-	protein_coding	Zbtb16	chr9:48568296-48568671	chr9:48568521-48570997	up
525	821	chr9	48568296	48568671	376	*	ENSMUSG00000066687	0.740682954	90962	chr9	48568471	48568496	26	*	0.584917973	ENSMUSG00000066687.6	includeFeature	175	chr9	48565597	48747522	181926	-	protein_coding	Zbtb16	chr9:48568296-48568671	chr9:48568471-48568496	up
526	822	chr5	130012560	130013410	851	*	ENSMUSG00000066735	0.630664154	90986	chr5	130012596	130012621	26	*	3.854589894	ENSMUSG00000066735.9	includeFeature	36	chr5	129970811	130015533	44723	+	protein_coding	Vkorc1l1	chr5:130012560-130013410	chr5:130012596-130012621	up
527	823	chr17	27179301	27179501	201	*	ENSMUSG00000067629	0.503652736	91378	chr17	27179068	27179502	435	*	0.837788717	ENSMUSG00000067629.14	inside	1	chr17	27160227	27191408	31182	+	protein_coding	Syngap1	chr17:27179301-27179501	chr17:27179068-27179502	up
528	825	chr7	3361154	3361879	726	*	ENSMUSG00000078816	0.905839979	91917	chr7	3361053	3362255	1203	*	0.550047409	ENSMUSG00000078816.11	inside	101	chr7	3337704	3379615	41912	+	protein_coding	Prkcg	chr7:3361154-3361879	chr7:3361053-3362255	up
529	827	chr3	108322116	108322191	76	*	ENSMUSG00000068740	1.120310478	92025	chr3	108321705	108322230	526	*	1.175329167	ENSMUSG00000068740.15	inside	39	chr3	108298167	108323383	25217	-	protein_coding	Celsr2	chr3:108322116-108322191	chr3:108321705-108322230	up
530	829	chr2	92235665	92236165	501	*	ENSMUSG00000068742	0.513938351	92063	chr2	92235965	92236090	126	*	1.660343111	ENSMUSG00000068742.12	includeFeature	75	chr2	92233991	92264388	30398	-	protein_coding	Cry2	chr2:92235665-92236165	chr2:92235965-92236090	up
531	829	chr2	92235665	92236165	501	*	ENSMUSG00000068742	0.513938351	92064	chr2	92235815	92235865	51	*	3.640748103	ENSMUSG00000068742.12	includeFeature	150	chr2	92233991	92264388	30398	-	protein_coding	Cry2	chr2:92235665-92236165	chr2:92235815-92235865	up
532	829	chr2	92235665	92236165	501	*	ENSMUSG00000068742	0.513938351	92065	chr2	92235690	92235790	101	*	4.284341956	ENSMUSG00000068742.12	includeFeature	25	chr2	92233991	92264388	30398	-	protein_coding	Cry2	chr2:92235665-92236165	chr2:92235690-92235790	up
533	829	chr2	92235665	92236165	501	*	ENSMUSG00000068742	0.513938351	92066	chr2	92235640	92235665	26	*	3.996728503	ENSMUSG00000068742.12	overlapEnd	0	chr2	92233991	92264388	30398	-	protein_coding	Cry2	chr2:92235665-92236165	chr2:92235640-92235665	up
534	832	chr10	69809527	69809777	251	*	ENSMUSG00000069601	0.560317998	92496	chr10	69809559	69809584	26	*	0.58372787	ENSMUSG00000069601.15	includeFeature	32	chr10	69234603	69863268	628666	+	protein_coding	Ank3	chr10:69809527-69809777	chr10:69809559-69809584	up
535	832	chr10	69809527	69809777	251	*	ENSMUSG00000069601	0.560317998	92497	chr10	69809759	69813555	3797	*	1.028495172	ENSMUSG00000069601.15	overlapStart	18	chr10	69234603	69863268	628666	+	protein_coding	Ank3	chr10:69809527-69809777	chr10:69809759-69813555	up
536	833	chr10	69811977	69812102	126	*	ENSMUSG00000069601	0.969459477	92497	chr10	69809759	69813555	3797	*	1.028495172	ENSMUSG00000069601.15	inside	1453	chr10	69234603	69863268	628666	+	protein_coding	Ank3	chr10:69811977-69812102	chr10:69809759-69813555	up
537	834	chr10	69813527	69813552	26	*	ENSMUSG00000069601	0.957021035	92497	chr10	69809759	69813555	3797	*	1.028495172	ENSMUSG00000069601.15	inside	3	chr10	69234603	69863268	628666	+	protein_coding	Ank3	chr10:69813527-69813552	chr10:69809759-69813555	up
538	835	chr7	73068931	73069606	676	*	ENSMUSG00000070509	1.00757065	93267	chr7	73069103	73069128	26	*	1.615384509	ENSMUSG00000070509.16	includeFeature	172	chr7	73025257	73069647	44391	+	protein_coding	Rgma	chr7:73068931-73069606	chr7:73069103-73069128	up
539	836	chr7	12508391	12508641	251	*	ENSMUSG00000070822	1.11324768	93590	chr7	12508499	12508724	226	*	1.078609078	ENSMUSG00000070822.6	overlapStart	83	chr7	12502017	12537562	35546	-	protein_coding	Zscan18	chr7:12508391-12508641	chr7:12508499-12508724	up
540	838	chr17	56891974	56892374	401	*	ENSMUSG00000071054	0.590064411	93759	chr17	56891999	56892099	101	*	1.246748672	ENSMUSG00000071054.13	includeFeature	25	chr17	56891825	56913294	21470	+	protein_coding	Safb	chr17:56891974-56892374	chr17:56891999-56892099	up
541	840	chr12	3417247	3417297	51	*	ENSMUSG00000112308	0.583256968	14427	chr12	3416906	3417456	551	*	0.954532081	ENSMUSG00000020668.11	inside	159	chr12	3417248	3454066	36819	-	lncRNA	Gm48512	chr12:3417247-3417297	chr12:3416906-3417456	up
542	840	chr12	3417247	3417297	51	*	ENSMUSG00000112308	0.583256968	94040	chr12	3417247	3453603	36357	*	0.932384876	ENSMUSG00000112308.2	inside	0	chr12	3417248	3454066	36819	-	lncRNA	Gm48512	chr12:3417247-3417297	chr12:3417247-3453603	up
543	845	chr8	20026440	20027015	576	*	ENSMUSG00000121345	1.869941229	94338	chr8	20016465	20030602	14138	*	0.704884185	ENSMUSG00000121345.1	inside	3587	chr8	20016466	20055498	39033	+	lncRNA	2610005L07Rik	chr8:20026440-20027015	chr8:20016465-20030602	up
544	846	chr8	20043790	20043815	26	*	ENSMUSG00000071793	1.339742557	94342	chr8	20042171	20052885	10715	*	1.00055447	ENSMUSG00000121345.1,ENSMUSG00000071793.14	inside	1619	chr8	20030715	20045888	15174	+	transcribed_unprocessed_pseudogene	2610005L07Rik	chr8:20043790-20043815	chr8:20042171-20052885	up
545	847	chr8	20046115	20046215	101	*	ENSMUSG00000121345	1.258444003	94342	chr8	20042171	20052885	10715	*	1.00055447	ENSMUSG00000121345.1,ENSMUSG00000071793.14	inside	3944	chr8	20016466	20055498	39033	+	lncRNA	2610005L07Rik	chr8:20046115-20046215	chr8:20042171-20052885	up
546	848	chr8	20046240	20046265	26	*	ENSMUSG00000121345	1.438310871	94342	chr8	20042171	20052885	10715	*	1.00055447	ENSMUSG00000121345.1,ENSMUSG00000071793.14	inside	4069	chr8	20016466	20055498	39033	+	lncRNA	2610005L07Rik	chr8:20046240-20046265	chr8:20042171-20052885	up
547	849	chr8	20046290	20046315	26	*	ENSMUSG00000121345	1.649106215	94342	chr8	20042171	20052885	10715	*	1.00055447	ENSMUSG00000121345.1,ENSMUSG00000071793.14	inside	4119	chr8	20016466	20055498	39033	+	lncRNA	2610005L07Rik	chr8:20046290-20046315	chr8:20042171-20052885	up
548	850	chr5	125466760	125466835	76	*	ENSMUSG00000072612	0.536840195	6588	chr5	125466238	125466823	586	*	0.857122131	ENSMUSG00000008348.10	overlapEnd	12	chr5	125466386	125467619	1234	+	lncRNA	Gm10382	chr5:125466760-125466835	chr5:125466238-125466823	up
549	850	chr5	125466760	125466835	76	*	ENSMUSG00000072612	0.536840195	94587	chr5	125466760	125466835	76	*	0.927587683	ENSMUSG00000072612.4	overlap	0	chr5	125466386	125467619	1234	+	lncRNA	Gm10382	chr5:125466760-125466835	chr5:125466760-125466835	up
550	852	chr12	112701763	112701938	176	*	ENSMUSG00000072825	0.611315257	94733	chr12	112698461	112702704	4244	*	1.004092248	ENSMUSG00000072825.12	inside	766	chr12	112686889	112713026	26138	+	protein_coding	Cep170b	chr12:112701763-112701938	chr12:112698461-112702704	up
551	853	chr12	112703988	112704113	126	*	ENSMUSG00000072825	1.010721167	94737	chr12	112704010	112704110	101	*	0.631150009	ENSMUSG00000072825.12	includeFeature	3	chr12	112686889	112713026	26138	+	protein_coding	Cep170b	chr12:112703988-112704113	chr12:112704010-112704110	up
552	854	chr12	112704263	112704538	276	*	ENSMUSG00000072825	1.088012048	94738	chr12	112704260	112704360	101	*	0.584322928	ENSMUSG00000072825.12	overlapEnd	3	chr12	112686889	112713026	26138	+	protein_coding	Cep170b	chr12:112704263-112704538	chr12:112704260-112704360	up
553	855	chr12	112705763	112705963	201	*	ENSMUSG00000072825	0.957784838	94746	chr12	112705835	112706836	1002	*	0.690411695	ENSMUSG00000072825.12	overlapStart	72	chr12	112686889	112713026	26138	+	protein_coding	Cep170b	chr12:112705763-112705963	chr12:112705835-112706836	up
554	856	chr12	112707188	112707463	276	*	ENSMUSG00000072825	0.817073529	94747	chr12	112707186	112709527	2342	*	0.640139834	ENSMUSG00000072825.12	inside	2	chr12	112686889	112713026	26138	+	protein_coding	Cep170b	chr12:112707188-112707463	chr12:112707186-112709527	up
555	857	chr12	112709363	112709563	201	*	ENSMUSG00000072825	0.646512147	94747	chr12	112707186	112709527	2342	*	0.640139834	ENSMUSG00000072825.12	overlapEnd	36	chr12	112686889	112713026	26138	+	protein_coding	Cep170b	chr12:112709363-112709563	chr12:112707186-112709527	up
556	858	chr12	55159596	55160921	1326	*	ENSMUSG00000073079	0.526456314	94926	chr12	55159602	55159702	101	*	0.776730585	ENSMUSG00000073079.7	includeFeature	6	chr12	55127047	55162152	35106	+	protein_coding	Srp54a	chr12:55159596-55160921	chr12:55159602-55159702	up
557	858	chr12	55159596	55160921	1326	*	ENSMUSG00000073079	0.526456314	94927	chr12	55159777	55159927	151	*	1.027507221	ENSMUSG00000073079.7	includeFeature	181	chr12	55127047	55162152	35106	+	protein_coding	Srp54a	chr12:55159596-55160921	chr12:55159777-55159927	up
558	858	chr12	55159596	55160921	1326	*	ENSMUSG00000073079	0.526456314	94928	chr12	55160177	55160277	101	*	3.296315824	ENSMUSG00000073079.7	includeFeature	581	chr12	55127047	55162152	35106	+	protein_coding	Srp54a	chr12:55159596-55160921	chr12:55160177-55160277	up
559	858	chr12	55159596	55160921	1326	*	ENSMUSG00000073079	0.526456314	94929	chr12	55160377	55160427	51	*	4.11218859	ENSMUSG00000073079.7	includeFeature	494	chr12	55127047	55162152	35106	+	protein_coding	Srp54a	chr12:55159596-55160921	chr12:55160377-55160427	up
560	858	chr12	55159596	55160921	1326	*	ENSMUSG00000073079	0.526456314	94930	chr12	55160477	55160502	26	*	2.144537515	ENSMUSG00000073079.7	includeFeature	419	chr12	55127047	55162152	35106	+	protein_coding	Srp54a	chr12:55159596-55160921	chr12:55160477-55160502	up
561	858	chr12	55159596	55160921	1326	*	ENSMUSG00000073079	0.526456314	94931	chr12	55160702	55160727	26	*	4.922708458	ENSMUSG00000073079.7	includeFeature	194	chr12	55127047	55162152	35106	+	protein_coding	Srp54a	chr12:55159596-55160921	chr12:55160702-55160727	up
562	858	chr12	55159596	55160921	1326	*	ENSMUSG00000073079	0.526456314	94932	chr12	55160802	55160827	26	*	0.787785176	ENSMUSG00000073079.7	includeFeature	94	chr12	55127047	55162152	35106	+	protein_coding	Srp54a	chr12:55159596-55160921	chr12:55160802-55160827	up
563	858	chr12	55159596	55160921	1326	*	ENSMUSG00000073079	0.526456314	94933	chr12	55160852	55160877	26	*	0.750561669	ENSMUSG00000073079.7	includeFeature	44	chr12	55127047	55162152	35106	+	protein_coding	Srp54a	chr12:55159596-55160921	chr12:55160852-55160877	up
564	861	chr1	134883220	134883670	451	*	ENSMUSG00000073557	0.693328845	95250	chr1	134883247	134883297	51	*	0.850095316	ENSMUSG00000073557.13	includeFeature	27	chr1	134682396	134883680	201285	-	protein_coding	Ppp1r12b	chr1:134883220-134883670	chr1:134883247-134883297	up
565	862	chr1	79707428	79707453	26	*	ENSMUSG00000073643	2.105510073	95343	chr1	79707404	79707429	26	*	0.956335133	ENSMUSG00000073643.12	overlapEnd	1	chr1	79679979	79753860	73882	-	protein_coding	Wdfy1	chr1:79707428-79707453	chr1:79707404-79707429	up
566	866	chr8	85450335	85450485	151	*	ENSMUSG00000074203	0.604917756	1744	chr8	85448385	85453112	4728	*	0.831112046	ENSMUSG00000001911.17	inside	1950	chr8	85449636	85453473	3838	+	lncRNA	G430095P16Rik	chr8:85450335-85450485	chr8:85448385-85453112	up
567	867	chr8	85453085	85453235	151	*	ENSMUSG00000074203	0.730548153	1744	chr8	85448385	85453112	4728	*	0.831112046	ENSMUSG00000001911.17	overlapEnd	27	chr8	85449636	85453473	3838	+	lncRNA	G430095P16Rik	chr8:85453085-85453235	chr8:85448385-85453112	up
568	869	chr3	137614760	137615135	376	*	ENSMUSG00000074212	0.909045165	95916	chr3	137614856	137614956	101	*	3.817943581	ENSMUSG00000074212.8	includeFeature	96	chr3	137573436	137622318	48883	+	protein_coding	Dnajb14	chr3:137614760-137615135	chr3:137614856-137614956	up
569	870	chr8	84666607	84666657	51	*	ENSMUSG00000074219	0.502650724	95928	chr8	84662445	84681736	19292	*	0.928862687	ENSMUSG00000074219.4	inside	4162	chr8	84658958	84681972	23015	-	lncRNA	Gm10644	chr8:84666607-84666657	chr8:84662445-84681736	up
570	871	chr8	84664082	84664207	126	*	ENSMUSG00000074219	0.63500681	95928	chr8	84662445	84681736	19292	*	0.928862687	ENSMUSG00000074219.4	inside	1637	chr8	84658958	84681972	23015	-	lncRNA	Gm10644	chr8:84664082-84664207	chr8:84662445-84681736	up
571	874	chr2	118526883	118527383	501	*	ENSMUSG00000074923	0.869008448	96812	chr2	118527190	118527215	26	*	1.633397161	ENSMUSG00000074923.11	includeFeature	168	chr2	118493784	118528501	34718	+	protein_coding	Pak6	chr2:118526883-118527383	chr2:118527190-118527215	up
572	875	chr17	33979182	33979357	176	*	ENSMUSG00000077450	0.651800593	97624	chr17	33979199	33979299	101	*	0.720785459	ENSMUSG00000077450.14	includeFeature	17	chr17	33961458	33979504	18047	-	protein_coding	Rab11b	chr17:33979182-33979357	chr17:33979199-33979299	up
573	875	chr17	33979182	33979357	176	*	ENSMUSG00000077450	0.651800593	105701	chr17	33979195	33979295	101	*	0.738410759	ENSMUSG00000090952.4	includeFeature	13	chr17	33961458	33979504	18047	-	protein_coding	Rab11b	chr17:33979182-33979357	chr17:33979195-33979295	up
574	876	chr7	105024244	105025894	1651	*	ENSMUSG00000078611	0.744383437	71316	chr7	105025892	105026067	176	*	4.322586862	ENSMUSG00000044465.20	overlapStart	2	chr7	105024245	105027584	3340	+	protein_coding	Gm5901	chr7:105024244-105025894	chr7:105025892-105026067	up
575	876	chr7	105024244	105025894	1651	*	ENSMUSG00000078611	0.744383437	71317	chr7	105025417	105025442	26	*	3.782648097	ENSMUSG00000044465.20	includeFeature	452	chr7	105024245	105027584	3340	+	protein_coding	Gm5901	chr7:105024244-105025894	chr7:105025417-105025442	up
576	877	chr3	88728722	88728822	101	*	ENSMUSG00000078684	1.092328968	98161	chr3	88728705	88731749	3045	*	1.202856327	ENSMUSG00000078684.9	inside	17	chr3	88682523	88732894	50372	+	unprocessed_pseudogene	5830417I10Rik	chr3:88728722-88728822	chr3:88728705-88731749	up
577	877	chr3	88728722	88728822	101	*	ENSMUSG00000078684	1.092328968	113307	chr3	88728692	88729117	426	*	1.234797524	ENSMUSG00000098912.9	inside	30	chr3	88682523	88732894	50372	+	unprocessed_pseudogene	5830417I10Rik	chr3:88728722-88728822	chr3:88728692-88729117	up
578	878	chr4	41942271	41943121	851	*	ENSMUSG00000078747	0.605119475	98253	chr4	41942271	41942771	501	*	1.274811114	ENSMUSG00000078747.10	includeFeature	0	chr4	41941572	41943124	1553	+	protein_coding	Gm20878	chr4:41942271-41943121	chr4:41942271-41942771	up
579	883	chr2	176328031	176328131	101	*	ENSMUSG00000078880	1.129877089	98403	chr2	176324545	176328033	3489	*	0.591160751	ENSMUSG00000078880.11	overlapEnd	2	chr2	176305157	176328137	22981	-	protein_coding	Gm14308	chr2:176328031-176328131	chr2:176324545-176328033	up
580	884	chr2	176324506	176324581	76	*	ENSMUSG00000078880	0.998195236	98403	chr2	176324545	176328033	3489	*	0.591160751	ENSMUSG00000078880.11	overlapStart	36	chr2	176305157	176328137	22981	-	protein_coding	Gm14308	chr2:176324506-176324581	chr2:176324545-176328033	up
581	885	chr2	176178445	176178570	126	*	ENSMUSG00000078881	1.217136124	98410	chr2	176174995	176178502	3508	*	0.896946247	ENSMUSG00000078881.11	overlapEnd	57	chr2	176165071	176178576	13506	-	protein_coding	Gm14434	chr2:176178445-176178570	chr2:176174995-176178502	up
582	886	chr2	176174945	176175020	76	*	ENSMUSG00000078881	1.066761823	98410	chr2	176174995	176178502	3508	*	0.896946247	ENSMUSG00000078881.11	overlapStart	25	chr2	176165071	176178576	13506	-	protein_coding	Gm14434	chr2:176174945-176175020	chr2:176174995-176178502	up
583	887	chr2	175757123	175757248	126	*	ENSMUSG00000078886	1.122263751	98417	chr2	175757173	175760703	3531	*	0.777587817	ENSMUSG00000078886.13	overlapStart	50	chr2	175757124	175772096	14973	+	protein_coding	Gm2026	chr2:175757123-175757248	chr2:175757173-175760703	up
584	888	chr2	175760673	175760748	76	*	ENSMUSG00000078886	1.180813714	98417	chr2	175757173	175760703	3531	*	0.777587817	ENSMUSG00000078886.13	overlapEnd	30	chr2	175757124	175772096	14973	+	protein_coding	Gm2026	chr2:175760673-175760748	chr2:175757173-175760703	up
585	889	chr2	175768523	175769198	676	*	ENSMUSG00000078886	0.646263697	98418	chr2	175768807	175768957	151	*	2.823666516	ENSMUSG00000078886.13	includeFeature	241	chr2	175757124	175772096	14973	+	protein_coding	Gm2026	chr2:175768523-175769198	chr2:175768807-175768957	up
586	892	chr2	175265517	175266167	651	*	ENSMUSG00000078897	0.626539529	98451	chr2	175265729	175265954	226	*	3.913697026	ENSMUSG00000078897.11	includeFeature	212	chr2	175264093	175277600	13508	-	protein_coding	Gm4724	chr2:175265517-175266167	chr2:175265729-175265954	up
587	892	chr2	175265517	175266167	651	*	ENSMUSG00000078897	0.626539529	98452	chr2	175265267	175265704	438	*	2.709761202	ENSMUSG00000078897.11	overlapEnd	187	chr2	175264093	175277600	13508	-	protein_coding	Gm4724	chr2:175265517-175266167	chr2:175265267-175265704	up
588	895	chr5	143406542	143407617	1076	*	ENSMUSG00000079111	0.779059801	98780	chr5	143407477	143407502	26	*	3.827133303	ENSMUSG00000079111.4	includeFeature	115	chr5	143389593	143407656	18064	+	protein_coding	Kdelr2	chr5:143406542-143407617	chr5:143407477-143407502	up
589	901	chr7	143959059	143959209	151	*	ENSMUSG00000085745	0.556004667	102342	chr7	143923534	143960214	36681	*	3.011043998	ENSMUSG00000085745.2	inside	1005	chr7	143921785	143960670	38886	-	lncRNA	Gm14372	chr7:143959059-143959209	chr7:143923534-143960214	up
590	902	chr7	143950359	143950384	26	*	ENSMUSG00000085745	0.88998346	102342	chr7	143923534	143960214	36681	*	3.011043998	ENSMUSG00000085745.2	inside	9830	chr7	143921785	143960670	38886	-	lncRNA	Gm14372	chr7:143950359-143950384	chr7:143923534-143960214	up
591	903	chr7	143950084	143950184	101	*	ENSMUSG00000085745	0.783099826	58223	chr7	143840455	143950153	109699	*	0.867365535	ENSMUSG00000037541.23	overlapEnd	31	chr7	143921785	143960670	38886	-	lncRNA	Gm14372	chr7:143950084-143950184	chr7:143840455-143950153	up
592	903	chr7	143950084	143950184	101	*	ENSMUSG00000085745	0.783099826	102342	chr7	143923534	143960214	36681	*	3.011043998	ENSMUSG00000085745.2	inside	10030	chr7	143921785	143960670	38886	-	lncRNA	Gm14372	chr7:143950084-143950184	chr7:143923534-143960214	up
593	904	chr7	143949334	143949359	26	*	ENSMUSG00000085745	0.855156061	58223	chr7	143840455	143950153	109699	*	0.867365535	ENSMUSG00000037541.23	inside	794	chr7	143921785	143960670	38886	-	lncRNA	Gm14372	chr7:143949334-143949359	chr7:143840455-143950153	up
594	904	chr7	143949334	143949359	26	*	ENSMUSG00000085745	0.855156061	102342	chr7	143923534	143960214	36681	*	3.011043998	ENSMUSG00000085745.2	inside	10855	chr7	143921785	143960670	38886	-	lncRNA	Gm14372	chr7:143949334-143949359	chr7:143923534-143960214	up
595	905	chr7	143949259	143949284	26	*	ENSMUSG00000085745	0.922108051	58223	chr7	143840455	143950153	109699	*	0.867365535	ENSMUSG00000037541.23	inside	869	chr7	143921785	143960670	38886	-	lncRNA	Gm14372	chr7:143949259-143949284	chr7:143840455-143950153	up
596	905	chr7	143949259	143949284	26	*	ENSMUSG00000085745	0.922108051	102342	chr7	143923534	143960214	36681	*	3.011043998	ENSMUSG00000085745.2	inside	10930	chr7	143921785	143960670	38886	-	lncRNA	Gm14372	chr7:143949259-143949284	chr7:143923534-143960214	up
597	911	chr8	70782174	70782949	776	*	ENSMUSG00000087408	0.761989948	104038	chr8	70782199	70782399	201	*	1.057639295	ENSMUSG00000087408.11	includeFeature	25	chr8	70768425	70784242	15818	+	protein_coding	Cers1	chr8:70782174-70782949	chr8:70782199-70782399	up
598	911	chr8	70782174	70782949	776	*	ENSMUSG00000087408	0.761989948	104039	chr8	70782449	70782499	51	*	1.39861073	ENSMUSG00000087408.11,ENSMUSG00000109523.2	includeFeature	275	chr8	70768425	70784242	15818	+	protein_coding	Cers1	chr8:70782174-70782949	chr8:70782449-70782499	up
599	911	chr8	70782174	70782949	776	*	ENSMUSG00000087408	0.761989948	104040	chr8	70782549	70782574	26	*	1.926968992	ENSMUSG00000087408.11,ENSMUSG00000109523.2	includeFeature	375	chr8	70768425	70784242	15818	+	protein_coding	Cers1	chr8:70782174-70782949	chr8:70782549-70782574	up
600	911	chr8	70782174	70782949	776	*	ENSMUSG00000087408	0.761989948	104041	chr8	70782624	70782674	51	*	2.911086059	ENSMUSG00000087408.11,ENSMUSG00000109523.2	includeFeature	275	chr8	70768425	70784242	15818	+	protein_coding	Cers1	chr8:70782174-70782949	chr8:70782624-70782674	up
601	913	chr16	13219212	13219562	351	*	ENSMUSG00000087526	0.645939572	7000	chr16	13219242	13219317	76	*	1.015817667	ENSMUSG00000009569.15	includeFeature	30	chr16	13172238	13286619	114382	-	lncRNA	Gm15738	chr16:13219212-13219562	chr16:13219242-13219317	up
602	913	chr16	13219212	13219562	351	*	ENSMUSG00000087526	0.645939572	7001	chr16	13219442	13219467	26	*	0.779443504	ENSMUSG00000009569.15	includeFeature	95	chr16	13172238	13286619	114382	-	lncRNA	Gm15738	chr16:13219212-13219562	chr16:13219442-13219467	up
603	913	chr16	13219212	13219562	351	*	ENSMUSG00000087526	0.645939572	7002	chr16	13219542	13223657	4116	*	0.916908203	ENSMUSG00000009569.15	overlapStart	20	chr16	13172238	13286619	114382	-	lncRNA	Gm15738	chr16:13219212-13219562	chr16:13219542-13223657	up
604	916	chr4	42239724	42240024	301	*	ENSMUSG00000090338	0.886178703	105141	chr4	42239724	42241174	1451	*	1.674784238	ENSMUSG00000090338.3	inside	0	chr4	42239725	42242073	2349	+	unprocessed_pseudogene	Gm17081	chr4:42239724-42240024	chr4:42239724-42241174	up
605	917	chr17	33979195	33979370	176	*	ENSMUSG00000090952	0.666790971	97624	chr17	33979199	33979299	101	*	0.720785459	ENSMUSG00000077450.14	includeFeature	4	chr17	33978946	33980845	1900	+	lncRNA	Gm17251	chr17:33979195-33979370	chr17:33979199-33979299	up
606	917	chr17	33979195	33979370	176	*	ENSMUSG00000090952	0.666790971	105701	chr17	33979195	33979295	101	*	0.738410759	ENSMUSG00000090952.4	includeFeature	0	chr17	33978946	33980845	1900	+	lncRNA	Gm17251	chr17:33979195-33979370	chr17:33979195-33979295	up
607	919	chr4	42461514	42461864	351	*	ENSMUSG00000093909	0.570251099	107855	chr4	42461438	42461863	426	*	1.70859597	ENSMUSG00000093909.3	overlapEnd	1	chr4	42456965	42461867	4903	+	unprocessed_pseudogene	Gm3883	chr4:42461514-42461864	chr4:42461438-42461863	up
608	921	chr8	21119937	21120087	151	*	ENSMUSG00000095403	0.970055205	109632	chr8	21116801	21122782	5982	*	0.946992811	ENSMUSG00000095403.9	inside	2695	chr8	21107613	21122787	15175	+	unprocessed_pseudogene	Gm21092	chr8:21119937-21120087	chr8:21116801-21122782	up
609	922	chr6	48500920	48501570	651	*	ENSMUSG00000107476	0.606652865	120721	chr6	48501057	48501107	51	*	2.022514439	ENSMUSG00000107476.5	includeFeature	137	chr6	48481271	48511766	30496	+	transcribed_unitary_pseudogene	Zfp862-ps	chr6:48500920-48501570	chr6:48501057-48501107	up
610	922	chr6	48500920	48501570	651	*	ENSMUSG00000107476	0.606652865	120722	chr6	48501157	48501182	26	*	2.527816298	ENSMUSG00000107476.5	includeFeature	237	chr6	48481271	48511766	30496	+	transcribed_unitary_pseudogene	Zfp862-ps	chr6:48500920-48501570	chr6:48501157-48501182	up
611	925	chr4	42034272	42034347	76	*	ENSMUSG00000096256	0.92367703	110749	chr4	42033557	42034332	776	*	1.550059993	ENSMUSG00000096256.3	overlapEnd	15	chr4	42027873	42035425	7553	-	unprocessed_pseudogene	4933409K07Rik	chr4:42034272-42034347	chr4:42033557-42034332	up
612	926	chr4	42034222	42034247	26	*	ENSMUSG00000096256	1.054069935	110749	chr4	42033557	42034332	776	*	1.550059993	ENSMUSG00000096256.3	inside	85	chr4	42027873	42035425	7553	-	unprocessed_pseudogene	4933409K07Rik	chr4:42034222-42034247	chr4:42033557-42034332	up
613	929	chr12	109617391	109617541	151	*	ENSMUSG00000097451	0.522994759	112275	chr12	109617414	109617439	26	*	0.552628262	ENSMUSG00000097451.12	includeFeature	23	chr12	109570242	109628150	57909	+	lncRNA	Rian	chr12:109617391-109617541	chr12:109617414-109617439	up
614	930	chr18	75654590	75654890	301	*	ENSMUSG00000097712	0.762347007	80187	chr18	75654732	75738738	84007	*	1.610985094	ENSMUSG00000052928.10	overlapStart	142	chr18	75647716	75655877	8162	+	lncRNA	Gm10532	chr18:75654590-75654890	chr18:75654732-75738738	up
615	930	chr18	75654590	75654890	301	*	ENSMUSG00000097712	0.762347007	112593	chr18	75654751	75654951	201	*	2.013201488	ENSMUSG00000097712.2	overlapStart	61	chr18	75647716	75655877	8162	+	lncRNA	Gm10532	chr18:75654590-75654890	chr18:75654751-75654951	up
616	933	chr7	59552305	59552455	151	*	ENSMUSG00000100826	1.325449731	806	chr7	59512595	59554408	41814	*	1.108350552	ENSMUSG00000100826.7	inside	1953	chr7	58957672	59625507	667836	-	lncRNA	Snhg14	chr7:59552305-59552455	chr7:59512595-59554408	up
617	934	chr7	59361105	59361255	151	*	ENSMUSG00000100826	0.796448295	809	chr7	59342520	59509378	166859	*	1.312224543	ENSMUSG00000100826.7	inside	18585	chr7	58957672	59625507	667836	-	lncRNA	Snhg14	chr7:59361105-59361255	chr7:59342520-59509378	up
618	938	chr6	90666937	90667187	251	*	ENSMUSG00000107999	0.52852971	52111	chr6	90667056	90667106	51	*	0.603300628	ENSMUSG00000034312.16	includeFeature	81	chr6	90666713	90667811	1099	+	lncRNA	Gm44123	chr6:90666937-90667187	chr6:90667056-90667106	up
619	938	chr6	90666937	90667187	251	*	ENSMUSG00000107999	0.52852971	52112	chr6	90666906	90667006	101	*	0.697098185	ENSMUSG00000034312.16	overlapEnd	31	chr6	90666713	90667811	1099	+	lncRNA	Gm44123	chr6:90666937-90667187	chr6:90666906-90667006	up
620	938	chr6	90666937	90667187	251	*	ENSMUSG00000107999	0.52852971	121109	chr6	90666887	90667434	548	*	0.433375584	ENSMUSG00000107999.2	inside	50	chr6	90666713	90667811	1099	+	lncRNA	Gm44123	chr6:90666937-90667187	chr6:90666887-90667434	up
621	940	chr7	16717735	16718135	401	*	ENSMUSG00000108348	0.779517144	121390	chr7	16717685	16717785	101	*	1.586711214	ENSMUSG00000108348.3	overlapEnd	50	chr7	16717011	16722077	5067	+	protein_coding	Pnma8c	chr7:16717735-16718135	chr7:16717685-16717785	up
622	940	chr7	16717735	16718135	401	*	ENSMUSG00000108348	0.779517144	121391	chr7	16717810	16717935	126	*	1.344102608	ENSMUSG00000108348.3	includeFeature	75	chr7	16717011	16722077	5067	+	protein_coding	Pnma8c	chr7:16717735-16718135	chr7:16717810-16717935	up
623	941	chr8	20583849	20583949	101	*	ENSMUSG00000110649	2.73942085	123799	chr8	20576874	20584290	7417	*	2.207147534	ENSMUSG00000110649.2	inside	341	chr8	20576700	20584337	7638	+	unprocessed_pseudogene	Gm40466	chr8:20583849-20583949	chr8:20576874-20584290	up
624	942	chr9	28835966	28836666	701	*	ENSMUSG00000110741	0.584340795	88426	chr9	28836187	28836237	51	*	1.400022323	ENSMUSG00000062257.14	includeFeature	221	chr9	28705592	28865643	160052	-	lncRNA	Gm48091	chr9:28835966-28836666	chr9:28836187-28836237	up
625	943	chr12	80306741	80307166	426	*	ENSMUSG00000112336	0.583477226	8643	chr12	80306937	80307112	176	*	0.614307548	ENSMUSG00000015143.16	includeFeature	54	chr12	80306217	80307331	1115	+	lncRNA	Gm47766	chr12:80306741-80307166	chr12:80306937-80307112	up
626	943	chr12	80306741	80307166	426	*	ENSMUSG00000112336	0.583477226	125148	chr12	80306946	80307146	201	*	0.617112051	ENSMUSG00000112336.2	includeFeature	20	chr12	80306217	80307331	1115	+	lncRNA	Gm47766	chr12:80306741-80307166	chr12:80306946-80307146	up
627	944	chr12	55234663	55235988	1326	*	ENSMUSG00000112449	0.55974656	125243	chr12	55234670	55234745	76	*	0.675236238	ENSMUSG00000112449.2	includeFeature	7	chr12	55201889	55236358	34470	+	protein_coding	Srp54b	chr12:55234663-55235988	chr12:55234670-55234745	up
628	944	chr12	55234663	55235988	1326	*	ENSMUSG00000112449	0.55974656	125244	chr12	55234870	55234995	126	*	1.288441928	ENSMUSG00000112449.2	includeFeature	207	chr12	55201889	55236358	34470	+	protein_coding	Srp54b	chr12:55234663-55235988	chr12:55234870-55234995	up
629	944	chr12	55234663	55235988	1326	*	ENSMUSG00000112449	0.55974656	125245	chr12	55235295	55235320	26	*	2.543190534	ENSMUSG00000112449.2	includeFeature	632	chr12	55201889	55236358	34470	+	protein_coding	Srp54b	chr12:55234663-55235988	chr12:55235295-55235320	up
630	944	chr12	55234663	55235988	1326	*	ENSMUSG00000112449	0.55974656	125246	chr12	55235470	55235495	26	*	3.782976296	ENSMUSG00000112449.2	includeFeature	493	chr12	55201889	55236358	34470	+	protein_coding	Srp54b	chr12:55234663-55235988	chr12:55235470-55235495	up
631	944	chr12	55234663	55235988	1326	*	ENSMUSG00000112449	0.55974656	125247	chr12	55235745	55235795	51	*	5.141751546	ENSMUSG00000112449.2	includeFeature	193	chr12	55201889	55236358	34470	+	protein_coding	Srp54b	chr12:55234663-55235988	chr12:55235745-55235795	up
632	944	chr12	55234663	55235988	1326	*	ENSMUSG00000112449	0.55974656	125248	chr12	55235845	55235945	101	*	0.784023698	ENSMUSG00000112449.2	includeFeature	43	chr12	55201889	55236358	34470	+	protein_coding	Srp54b	chr12:55234663-55235988	chr12:55235845-55235945	up
633	946	chr12	25024907	25025082	176	*	ENSMUSG00000113774	0.678638137	55774	chr12	25024923	25024948	26	*	0.605175988	ENSMUSG00000036333.12	includeFeature	16	chr12	25024608	25025553	946	-	lncRNA	Gm36236	chr12:25024907-25025082	chr12:25024923-25024948	up
634	946	chr12	25024907	25025082	176	*	ENSMUSG00000113774	0.678638137	126633	chr12	25024932	25025057	126	*	0.558492526	ENSMUSG00000113774.2	includeFeature	25	chr12	25024608	25025553	946	-	lncRNA	Gm36236	chr12:25024907-25025082	chr12:25024932-25025057	up
635	946	chr12	25024907	25025082	176	*	ENSMUSG00000113774	0.678638137	126634	chr12	25024882	25024907	26	*	3.912488749	ENSMUSG00000113774.2	overlapEnd	0	chr12	25024608	25025553	946	-	lncRNA	Gm36236	chr12:25024907-25025082	chr12:25024882-25024907	up
636	951	chr16	91636495	91636620	126	*	ENSMUSG00000116933	0.626538597	21588	chr16	91636546	91636596	51	*	0.784789724	ENSMUSG00000022957.21	includeFeature	24	chr16	91481286	91723870	242585	-	protein_coding	Atp5o	chr16:91636495-91636620	chr16:91636546-91636596	up
637	953	chr16	91625145	91625245	101	*	ENSMUSG00000116933	0.609564386	21585	chr16	91625212	91625237	26	*	0.511374203	ENSMUSG00000022957.21	includeFeature	8	chr16	91481286	91723870	242585	-	protein_coding	Atp5o	chr16:91625145-91625245	chr16:91625212-91625237	up
638	957	chr17	71093908	71094208	301	*	ENSMUSG00000117231	0.528480219	3129	chr17	71093930	71094130	201	*	0.654095122	ENSMUSG00000003279.18	includeFeature	22	chr17	71072834	71113054	40221	-	lncRNA	Gm41609	chr17:71093908-71094208	chr17:71093930-71094130	up
639	958	chr4	42245803	42245828	26	*	ENSMUSG00000118425	1.669006286	130278	chr4	42245703	42245978	276	*	1.268068142	ENSMUSG00000118425.2	inside	100	chr4	42245504	42247349	1846	+	transcribed_unprocessed_pseudogene	Gm50470	chr4:42245803-42245828	chr4:42245703-42245978	up
640	959	chr7	141223097	141223297	201	*	ENSMUSG00000118661	3.046357746	130686	chr7	141223125	141223300	176	*	2.80803518	ENSMUSG00000118661.1	overlapStart	3	chr7	141213373	141241641	28269	-	protein_coding	Muc6	chr7:141223097-141223297	chr7:141223125-141223300	up
641	960	chr3	28317508	28317858	351	*	ENSMUSG00000120615	0.625995405	33891	chr3	28317787	28317812	26	*	0.407333454	ENSMUSG00000027692.17	includeFeature	46	chr3	28317134	28318425	1292	-	lncRNA	ENSMUSG00000120615	chr3:28317508-28317858	chr3:28317787-28317812	up
642	960	chr3	28317508	28317858	351	*	ENSMUSG00000120615	0.625995405	33892	chr3	28317837	28317887	51	*	1.680810386	ENSMUSG00000027692.17	overlapStart	21	chr3	28317134	28318425	1292	-	lncRNA	ENSMUSG00000120615	chr3:28317508-28317858	chr3:28317837-28317887	up
643	960	chr3	28317508	28317858	351	*	ENSMUSG00000120615	0.625995405	131524	chr3	28317858	28317883	26	*	3.018466447	ENSMUSG00000120615.1	overlapStart	0	chr3	28317134	28318425	1292	-	lncRNA	ENSMUSG00000120615	chr3:28317508-28317858	chr3:28317858-28317883	up
644	960	chr3	28317508	28317858	351	*	ENSMUSG00000120615	0.625995405	131525	chr3	28317808	28317833	26	*	0.362651307	ENSMUSG00000120615.1	includeFeature	25	chr3	28317134	28318425	1292	-	lncRNA	ENSMUSG00000120615	chr3:28317508-28317858	chr3:28317808-28317833	up
645	961	chr9	108766071	108766246	176	*	ENSMUSG00000120796	0.513715755	27907	chr9	108766072	108766122	51	*	0.505664021	ENSMUSG00000025651.15	includeFeature	1	chr9	108765122	108766309	1188	-	lncRNA	ENSMUSG00000120796	chr9:108766071-108766246	chr9:108766072-108766122	up
646	961	chr9	108766071	108766246	176	*	ENSMUSG00000120796	0.513715755	131693	chr9	108766196	108766246	51	*	0.486248553	ENSMUSG00000120796.1	overlapStart	0	chr9	108765122	108766309	1188	-	lncRNA	ENSMUSG00000120796	chr9:108766071-108766246	chr9:108766196-108766246	up
647	961	chr9	108766071	108766246	176	*	ENSMUSG00000120796	0.513715755	131694	chr9	108766071	108766121	51	*	0.50362302	ENSMUSG00000120796.1	includeFeature	0	chr9	108765122	108766309	1188	-	lncRNA	ENSMUSG00000120796	chr9:108766071-108766246	chr9:108766071-108766121	up
648	962	chr9	108765746	108765871	126	*	ENSMUSG00000120796	0.600050113	27906	chr9	108765725	108765825	101	*	1.529550549	ENSMUSG00000025651.15	overlapEnd	21	chr9	108765122	108766309	1188	-	lncRNA	ENSMUSG00000120796	chr9:108765746-108765871	chr9:108765725-108765825	up
649	962	chr9	108765746	108765871	126	*	ENSMUSG00000120796	0.600050113	131695	chr9	108765746	108765846	101	*	0.774082216	ENSMUSG00000120796.1	includeFeature	0	chr9	108765122	108766309	1188	-	lncRNA	ENSMUSG00000120796	chr9:108765746-108765871	chr9:108765746-108765846	up
