# Supplementary material for: PUS7-dependent Ψ reshapes specific synaptic gene exons to facilitate fear extinction memory formation
Source: Mol Brain. 2025 Oct 15;18:80. doi: 10.1186/s13041-025-01250-6 (PMC12523022; doi:10.1186/s13041-025-01250-6)
Supplement: Supplementary file 1 — Supplementary Material 1: Fig. S1: Stable expression of pseudouridine synthase mRNAs in the ILPFC across fear extinction; Fig. S2: Open field test in animals treated with PUS7 shRNA; FigS3: mRNA expression of synapse-associated genes following EXT with PUS7 shRNA. Table S1: The primers used in this study. Table S2: Quantitative Profiling of Ψ Distribution in the ILPFC by LC-MS. Table S3: Comparative Analysis of Ψ-Modified Peaks Between EXT and RC Groups. Table S4: PUS7-bound Ψ modification sites were identified through bioinformatic intersection of two datasets: (1) EXT-specific upregulated modifications. (2) EXT-group fRIP-seq PUS7-RNA interactions. [file 13041_2025_1250_MOESM1_ESM.zip › Supplementary/Supplementary Table3.csv]

Comparative Analysis of ��-Modified Peaks Between EXT and RC Groups
	chr	chromStart	chromEnd	name	strand...6	blockCount	blockSizes	blockStarts	RPM.IP.Control	RPM.input.Control	RPM.IP.Treated	RPM.input.Treated	diff.log2FC	pvalue	fdr	score	flag	geneID.new	seqnames	start	end	width	strand...24	gene_type	gene_name	igv	width.peak	mean.RPM
ENSMUSG00000000078	chr13	5916655	5916705	1	+	1	50	0	1.5179	1.19431	0.45373	1.47494	-2.038518113	0.002583764	0.069521125	2.587747162	none	ENSMUSG00000000078	chr13	5911481	5920393	8913	+	protein_coding	Klf6	chr13:5916655-5916705	50	1.16022
ENSMUSG00000000127	chr17	64235656	64235706	2	+	1	50	0	0.24482	2.10426	1.13431	0	8.280338361	2.85E-09	NA	8.544627875	none	ENSMUSG00000000127	chr17	64170057	64446491	276435	+	protein_coding	Fer	chr17:64235656-64235706	50	0.8708475
ENSMUSG00000000127.1	chr17	64235756	64235781	3	+	1	25	0	0.24482	1.99052	1.13431	0	8.206070585	4.06E-09	NA	8.391332227	none	ENSMUSG00000000127	chr17	64170057	64446491	276435	+	protein_coding	Fer	chr17:64235756-64235781	25	0.8424125
ENSMUSG00000000127.2	chr17	64235856	64235881	4	+	1	25	0	0.24482	2.10426	0.86208	0	7.880186745	1.97E-08	NA	7.706288005	none	ENSMUSG00000000127	chr17	64170057	64446491	276435	+	protein_coding	Fer	chr17:64235856-64235881	25	0.80279
ENSMUSG00000000127.3	chr17	64235931	64235956	5	+	1	25	0	0.24482	1.93365	1.13431	0	8.164250545	4.94E-09	NA	8.305995716	none	ENSMUSG00000000127	chr17	64170057	64446491	276435	+	protein_coding	Fer	chr17:64235931-64235956	25	0.828195
ENSMUSG00000000194	chr2	31042352	31042502	6	+	1	150	0	2.49719	4.6635	3.53906	3.12687	1.090172633	0.002709477	NA	2.567114471	none	ENSMUSG00000000194	chr2	31042328	31108787	66460	+	protein_coding	Gpr107	chr2:31042352-31042502	150	3.456655
ENSMUSG00000000194.1	chr2	31057027	31057177	7	+	1	150	0	3.32959	6.99525	4.94561	4.66081	1.183360012	0.000104035	0.007592119	3.982819589	up	ENSMUSG00000000194	chr2	31042328	31108787	66460	+	protein_coding	Gpr107	chr2:31057027-31057177	150	4.982815
ENSMUSG00000000282	chr11	74732970	74733195	8	+	1	225	0	4.25992	10.1232	5.76232	8.49565	0.71437062	0.005587522	0.111315909	2.25278074	none	ENSMUSG00000000282	chr11	74721746	74736551	14806	+	protein_coding	Mnt	chr11:74732970-74733195	225	7.1602725
ENSMUSG00000000282.1	chr11	74733370	74734270	9	+	1	900	0	8.12812	14.04737	8.89303	10.85555	0.556121629	0.00725067	0.129658832	2.139621881	none	ENSMUSG00000000282	chr11	74721746	74736551	14806	+	protein_coding	Mnt	chr11:74733370-74734270	900	10.4810175
ENSMUSG00000000416	chr6	18432076	18432226	10	-	1	150	0	1.6648	1.53554	1.76953	0.53098	1.690096218	0.009354777	0.148974571	2.028966566	none	ENSMUSG00000000416	chr6	18366477	18514842	148366	-	protein_coding	Cttnbp2	chr6:18432076-18432226	150	1.3752125
ENSMUSG00000000420	chr18	24417750	24417950	11	+	1	200	0	4.11303	3.01421	1.76953	3.42186	-1.398440293	0.000354748	0.018744123	3.45007991	down	ENSMUSG00000000420	chr18	24338401	24419875	81475	+	protein_coding	Galnt1	chr18:24417750-24417950	200	3.0796575
ENSMUSG00000000440	chr6	115440211	115440236	12	+	1	25	0	1.22411	1.08057	0.18149	0.88496	-2.464157515	0.007590229	NA	2.119745137	none	ENSMUSG00000000440	chr6	115337912	115467360	129449	+	protein_coding	Pparg	chr6:115440211-115440236	25	0.8427825
ENSMUSG00000000538	chr11	60243564	60243731	13	-	1	167	0	10.87014	28.60658	15.01833	29.2628	0.462633835	0.002822641	0.073370884	2.549344384	none	ENSMUSG00000000538	chr11	60117540	60243731	126192	-	protein_coding	Tom1l2	chr11:60243564-60243731	167	20.9394625
ENSMUSG00000000552	chr15	103224396	103224571	14	-	1	175	0	2.3503	9.89572	4.17428	9.55761	0.936161175	0.001890979	0.057432893	2.723313213	none	ENSMUSG00000000552	chr15	103222322	103248520	26199	-	protein_coding	Zfp385a	chr15:103224396-103224571	175	6.4944775
ENSMUSG00000000552.1	chr15	103223771	103223896	15	-	1	125	0	2.3503	6.4834	3.94741	5.72276	0.983631176	0.002638056	NA	2.578715935	none	ENSMUSG00000000552	chr15	103222322	103248520	26199	-	protein_coding	Zfp385a	chr15:103223771-103223896	125	4.6259675
ENSMUSG00000000552.2	chr15	103222371	103223671	16	-	1	1300	0	12.68183	22.06631	18.05829	21.18013	0.627992746	5.87E-05	0.004978605	4.231450717	up	ENSMUSG00000000552	chr15	103222322	103248520	26199	-	protein_coding	Zfp385a	chr15:103222371-103223671	1300	18.49664
ENSMUSG00000000567	chr11	112673749	112673849	17	+	1	100	0	10.42946	10.18008	4.67338	10.08859	-1.144959478	7.92E-07	NA	6.101101227	none	ENSMUSG00000000567	chr11	112673050	112678586	5537	+	protein_coding	Sox9	chr11:112673749-112673849	100	8.8428775
ENSMUSG00000000567.1	chr11	112675474	112676924	18	+	1	1450	0	21.74028	21.78195	32.30528	25.30996	0.356781725	0.007654806	0.133711627	2.116065803	none	ENSMUSG00000000567	chr11	112673050	112678586	5537	+	protein_coding	Sox9	chr11:112675474-112676924	1450	25.2843675
ENSMUSG00000000605	chr7	7301682	7301832	19	-	1	150	0	4.16199	14.67296	7.16887	16.22433	0.644311162	0.005255679	NA	2.279371157	none	ENSMUSG00000000605	chr7	7285308	7303850	18543	-	protein_coding	Clcn4	chr7:7301682-7301832	150	10.5570375
ENSMUSG00000000605.1	chr7	7299782	7299882	20	-	1	100	0	4.16199	17.06158	6.98738	19.29221	0.637812384	0.004864489	0.10249089	2.312962785	none	ENSMUSG00000000605	chr7	7285308	7303850	18543	-	protein_coding	Clcn4	chr7:7299782-7299882	100	11.87579
ENSMUSG00000000605.2	chr7	7290632	7290832	21	-	1	200	0	15.66867	23.99995	21.189	24.13001	0.428707238	0.003080263	0.077699664	2.511412154	none	ENSMUSG00000000605	chr7	7285308	7303850	18543	-	protein_coding	Clcn4	chr7:7290632-7290832	200	21.2469075
ENSMUSG00000000631	chr11	77732971	77733096	22	+	1	125	0	17.97	54.42644	21.50661	54.98574	0.313061077	0.009255227	0.148221903	2.03361292	none	ENSMUSG00000000631	chr11	77654072	77756806	102735	+	protein_coding	Myo18a	chr11:77732971-77733096	125	37.2221975
ENSMUSG00000000631.1	chr11	77733271	77733396	23	+	1	125	0	15.08109	46.40749	18.46664	44.77916	0.386565442	0.003171835	0.078913184	2.498689358	none	ENSMUSG00000000631	chr11	77654072	77756806	102735	+	protein_coding	Myo18a	chr11:77733271-77733396	125	31.183595
ENSMUSG00000000631.2	chr11	77733921	77734071	24	+	1	150	0	8.96052	26.67293	11.16166	25.54595	0.442137251	0.00952032	0.150706278	2.02134846	none	ENSMUSG00000000631	chr11	77654072	77756806	102735	+	protein_coding	Myo18a	chr11:77733921-77734071	150	18.085265
ENSMUSG00000000631.3	chr11	77736421	77736646	25	+	1	225	0	20.95684	59.43117	24.68269	57.69963	0.313414065	0.005618668	0.111696784	2.250366592	none	ENSMUSG00000000631	chr11	77654072	77756806	102735	+	protein_coding	Myo18a	chr11:77736421-77736646	225	40.6925825
ENSMUSG00000000631.4	chr11	77744671	77744721	26	+	1	50	0	2.44823	9.83884	3.76592	8.37766	0.891554551	0.003529963	0.084621157	2.452229821	none	ENSMUSG00000000631	chr11	77654072	77756806	102735	+	protein_coding	Myo18a	chr11:77744671-77744721	50	6.1076625
ENSMUSG00000000631.5	chr11	77755546	77755621	27	+	1	75	0	1.61583	7.16586	2.35937	4.8378	1.179197361	0.001956678	NA	2.708480743	none	ENSMUSG00000000631	chr11	77654072	77756806	102735	+	protein_coding	Myo18a	chr11:77755546-77755621	75	3.994715
ENSMUSG00000000632	chr11	77844225	77844900	28	+	1	675	0	27.90981	45.89565	31.76081	40.76732	0.402610245	0.000269846	0.015456329	3.568884032	none	ENSMUSG00000000632	chr11	77821626	77869874	48249	+	protein_coding	Sez6	chr11:77844225-77844900	675	36.5833975
ENSMUSG00000000632.1	chr11	77869250	77869775	29	+	1	525	0	10.96807	13.25116	6.76052	13.56944	-0.723273442	0.000368811	0.019213876	3.433195839	down	ENSMUSG00000000632	chr11	77821626	77869874	48249	+	protein_coding	Sez6	chr11:77869250-77869775	525	11.1372975
ENSMUSG00000000686	chr11	77420071	77429046	30	+	1	8975	0	547.47303	180.28402	575.77812	188.43826	0.106442886	0.008954235	0.145623925	2.047971532	none	ENSMUSG00000000686	chr11	77405947	77429433	23487	+	protein_coding	Abhd15	chr11:77420071-77429046	8975	372.9933575
ENSMUSG00000000708	chr17	53917138	53917163	31	+	1	25	0	0.44068	1.4218	1.08894	0.17699	4.32124925	3.64E-05	NA	4.439428972	none	ENSMUSG00000000708	chr17	53873889	53979748	105860	+	protein_coding	Kat2b	chr17:53917138-53917163	25	0.7821025
ENSMUSG00000000787	chrX	13157633	13160233	32	+	1	2600	0	237.08652	66.54016	187.29804	65.7823	-0.22495519	0.000886974	0.034248058	3.052089335	none	ENSMUSG00000000787	chrX	13147209	13160291	13083	+	protein_coding	Ddx3x	chrX:13157633-13160233	2600	139.176755
ENSMUSG00000000804	chr11	84944742	84944867	33	-	1	125	0	10.03774	8.01894	12.56821	7.02071	0.61467918	0.005938474	0.11531662	2.226325139	none	ENSMUSG00000000804	chr11	84875268	85030987	155720	-	protein_coding	Usp32	chr11:84944742-84944867	125	9.4114
ENSMUSG00000000881	chrX	99857002	99857027	34	+	1	25	0	3.37856	11.37439	5.49008	10.38357	0.843237678	0.001391984	0.046834446	2.856365906	up	ENSMUSG00000000881	chrX	99811328	99862016	50689	+	protein_coding	Dlg3	chrX:99857002-99857027	25	7.65665
ENSMUSG00000000901	chr10	75772055	75772280	35	-	1	225	0	27.90981	39.75348	36.2527	44.07119	0.287521417	0.008729556	0.143795723	2.059007849	none	ENSMUSG00000000901	chr10	75759056	75772330	13275	-	protein_coding	Mmp11	chr10:75772055-75772280	225	36.996795
ENSMUSG00000000902	chr10	75740202	75740402	36	-	1	200	0	4.7006	6.8815	2.67698	7.02071	-0.830643695	0.006073776	0.116931488	2.216541248	none	ENSMUSG00000000902	chr10	75732603	75757451	24849	-	protein_coding	Smarcb1	chr10:75740202-75740402	200	5.3199475
ENSMUSG00000000902.1	chr10	75733277	75733427	37	-	1	150	0	5.3861	6.19904	3.40294	7.2567	-0.886025369	0.002061683	0.060564767	2.68577802	none	ENSMUSG00000000902	chr10	75732603	75757451	24849	-	protein_coding	Smarcb1	chr10:75733277-75733427	150	5.561195
ENSMUSG00000100826	chr7	58957671	58959446	38	-	1	1775	0	80.30192	41.45964	83.71242	34.86757	0.408380565	1.30E-05	0.001542679	4.885387229	none	ENSMUSG00000100826	chr7	58957672	59625507	667836	-	lncRNA	Snhg14	chr7:58957671-58959446	1775	60.0853875
ENSMUSG00000000948	chr7	59654768	59654893	39	-	1	125	0	18.41068	39.52599	27.54116	43.00923	0.461943156	0.000147461	0.009863437	3.831322318	none	ENSMUSG00000000948	chr7	59623897	59654812	30916	-	protein_coding	Gm38393	chr7:59654768-59654893	125	32.121765
ENSMUSG00000000948.1	chr7	59634768	59634818	40	-	1	50	0	73.25102	117.95238	95.87227	127.96574	0.310235641	2.48E-06	0.00039171	5.604944249	none	ENSMUSG00000000948	chr7	59623897	59654812	30916	-	protein_coding	Gm38393	chr7:59634768-59634818	50	103.7603525
ENSMUSG00000000948.2	chr7	59633218	59633243	41	-	1	25	0	86.42249	117.72489	115.01951	130.97462	0.31469573	5.40E-07	0.000104542	6.267306005	none	ENSMUSG00000000948	chr7	59623897	59654812	30916	-	protein_coding	Gm38393	chr7:59633218-59633243	25	112.5353775
ENSMUSG00000000948.3	chr7	59633093	59633193	42	-	1	100	0	110.12135	135.86704	149.54804	156.16658	0.283701528	5.62E-07	0.000107868	6.250325732	none	ENSMUSG00000000948	chr7	59623897	59654812	30916	-	protein_coding	Gm38393	chr7:59633093-59633193	100	137.9257525
ENSMUSG00000000948.4	chr7	59632943	59633043	43	-	1	100	0	104.2456	115.05191	140.47353	136.2844	0.258803198	1.52E-05	0.001733645	4.817722674	none	ENSMUSG00000000948	chr7	59623897	59654812	30916	-	protein_coding	Gm38393	chr7:59632943-59633043	100	124.01386
ENSMUSG00000100826.1	chr7	59616018	59616068	44	-	1	50	0	5.09232	2.61611	2.08714	2.4189	-1.075353764	0.007411689	0.131161121	2.130082805	none	ENSMUSG00000100826	chr7	58957672	59625507	667836	-	lncRNA	Snhg14	chr7:59616018-59616068	50	3.0536175
ENSMUSG00000100826.2	chr7	59615618	59615818	45	-	1	200	0	20.12444	13.13742	14.15625	4.42482	1.16054937	1.36E-07	3.23E-05	6.864976881	up	ENSMUSG00000100826	chr7	58957672	59625507	667836	-	lncRNA	Snhg14	chr7:59615618-59615818	200	12.9607325
ENSMUSG00000100826.3	chr7	59615068	59615468	46	-	1	400	0	32.46352	19.67769	24.27433	7.07971	1.153973096	3.60E-11	2.16E-08	10.44343159	up	ENSMUSG00000100826	chr7	58957672	59625507	667836	-	lncRNA	Snhg14	chr7:59615068-59615468	400	20.8738125
ENSMUSG00000100826.4	chr7	59614668	59614818	47	-	1	150	0	19.53687	11.71562	15.33593	4.48382	1.134912862	2.83E-07	6.07E-05	6.547488804	up	ENSMUSG00000100826	chr7	58957672	59625507	667836	-	lncRNA	Snhg14	chr7:59614668-59614818	150	12.76806
ENSMUSG00000001036	chr11	61456674	61456699	48	-	1	25	0	1.32204	0.90995	0.27224	0.88496	-2.219487853	0.007664629	NA	2.115508834	none	ENSMUSG00000001036	chr11	61408075	61470513	62439	-	protein_coding	Epn2	chr11:61456674-61456699	25	0.8472975
ENSMUSG00000001100	chr11	78405918	78406018	49	+	1	100	0	5.77782	9.27012	2.99459	9.02663	-0.90523512	0.000989649	0.037019632	3.004519014	down	ENSMUSG00000001100	chr11	78403019	78413562	10544	+	protein_coding	Poldip2	chr11:78405918-78406018	100	6.76729
ENSMUSG00000001100.1	chr11	78407643	78407693	50	+	1	50	0	5.82679	8.58766	2.54086	8.08267	-1.104217807	0.000134409	0.009233254	3.871572803	down	ENSMUSG00000001100	chr11	78403019	78413562	10544	+	protein_coding	Poldip2	chr11:78407643-78407693	50	6.259495
ENSMUSG00000001120	chr10	76597915	76598365	51	-	1	450	0	18.36172	10.69192	16.33413	13.74644	-0.522592382	0.003155458	0.078637691	2.500937631	none	ENSMUSG00000001120	chr10	76597691	76797721	200031	-	protein_coding	Pcbp3	chr10:76597915-76598365	450	14.7835525
ENSMUSG00000009406	chrX	20800858	20801808	52	-	1	950	0	20.71202	9.21325	13.61178	9.7346	-0.683080148	0.000406429	0.020511943	3.391015747	down	ENSMUSG00000009406	chrX	20799634	20816847	17214	-	protein_coding	Elk1	chrX:20800858-20801808	950	13.3179125
ENSMUSG00000001143	chr1	36482551	36482576	53	-	1	25	0	1.22411	3.29857	2.314	2.18291	1.522384085	0.001059997	0.038639448	2.974695267	up	ENSMUSG00000001143	chr1	36458952	36484352	25401	-	protein_coding	Lman2l	chr1:36482551-36482576	25	2.2548975
ENSMUSG00000001151	chr10	76245346	76245446	54	-	1	100	0	1.27308	5.40283	2.13251	3.65785	1.357032274	0.001373388	NA	2.862206893	none	ENSMUSG00000001151	chr10	76187097	76278620	91524	-	protein_coding	Pcnt	chr10:76245346-76245446	100	3.1165675
ENSMUSG00000001156	chr6	86634198	86634523	55	-	1	325	0	1.90962	2.8436	2.85847	1.82892	1.233839294	0.005224617	0.107013186	2.281945511	none	ENSMUSG00000001156	chr6	86624024	86646143	22120	-	protein_coding	Mxd1	chr6:86634198-86634523	325	2.3601525
ENSMUSG00000001175	chr12	100165768	100166018	56	+	1	250	0	85.49217	248.30284	107.03393	267.08203	0.286092411	1.85E-07	4.24E-05	6.732953583	none	ENSMUSG00000001175	chr12	100165694	100176073	10380	+	protein_coding	Calm1	chr12:100165768-100166018	250	176.9777425
ENSMUSG00000001175.1	chr12	100171868	100171993	57	+	1	125	0	262.64603	596.13156	313.29771	642.60159	0.146995158	7.65E-06	0.000991796	5.116353583	none	ENSMUSG00000001175	chr12	100165694	100176073	10380	+	protein_coding	Calm1	chr12:100171868-100171993	125	453.6692225
ENSMUSG00000001175.2	chr12	100172443	100172493	58	+	1	50	0	108.89724	207.35505	140.97262	226.2557	0.268412602	2.64E-07	5.71E-05	6.577697426	none	ENSMUSG00000001175	chr12	100165694	100176073	10380	+	protein_coding	Calm1	chr12:100172443-100172493	50	170.8701525
ENSMUSG00000001211	chr10	78120811	78121011	59	-	1	200	0	9.45016	29.00468	11.88762	27.07989	0.491129471	0.002977505	0.076039485	2.526147473	none	ENSMUSG00000001211	chr10	78105012	78188323	83312	-	protein_coding	Agpat3	chr10:78120811-78121011	200	19.3555875
ENSMUSG00000001211.1	chr10	78120011	78120186	60	-	1	175	0	12.19218	34.635	15.10907	33.09764	0.392070829	0.00783077	0.135447716	2.106195504	none	ENSMUSG00000001211	chr10	78105012	78188323	83312	-	protein_coding	Agpat3	chr10:78120011-78120186	175	23.7584725
ENSMUSG00000001211.2	chr10	78113836	78113911	61	-	1	75	0	5.72886	15.69665	7.98558	14.80839	0.564021614	0.00815319	0.138414183	2.08867245	none	ENSMUSG00000001211	chr10	78105012	78188323	83312	-	protein_coding	Agpat3	chr10:78113836-78113911	75	11.05487
ENSMUSG00000001211.3	chr10	78106961	78109486	62	-	1	2525	0	49.55216	75.75341	55.08232	72.33103	0.238036691	0.004529564	0.098076741	2.343943616	none	ENSMUSG00000001211	chr10	78105012	78188323	83312	-	protein_coding	Agpat3	chr10:78106961-78109486	2525	63.17973
ENSMUSG00000001229	chr17	56511156	56511306	63	-	1	150	0	3.13373	11.43126	5.1271	10.61956	0.873007367	0.001219521	0.042755173	2.913810729	up	ENSMUSG00000001229	chr17	56493807	56525905	32099	-	protein_coding	Dpp9	chr17:56511156-56511306	150	7.5779125
ENSMUSG00000001229.1	chr17	56509831	56509906	64	-	1	75	0	1.5179	5.80094	2.85847	5.25078	1.120160065	0.003155325	NA	2.500955842	none	ENSMUSG00000001229	chr17	56493807	56525905	32099	-	protein_coding	Dpp9	chr17:56509831-56509906	75	3.8570225
ENSMUSG00000001229.2	chr17	56503156	56503181	65	-	1	25	0	1.17515	4.94786	2.13251	4.24783	1.148014532	0.007417628	NA	2.129734924	none	ENSMUSG00000001229	chr17	56493807	56525905	32099	-	protein_coding	Dpp9	chr17:56503156-56503181	25	3.1258375
ENSMUSG00000001260	chr5	70934439	70934614	66	-	1	175	0	4.55371	2.38862	4.53726	1.06196	1.204273898	0.008336591	0.140399366	2.079011498	none	ENSMUSG00000001260	chr5	70908390	70999960	91571	-	protein_coding	Gabrg1	chr5:70934439-70934614	175	3.1353875
ENSMUSG00000001270	chr12	111638644	111638744	67	-	1	100	0	14.29766	29.5734	19.82782	31.09172	0.397832183	0.004739732	0.100834673	2.324246231	none	ENSMUSG00000001270	chr12	111635795	111638772	2978	-	protein_coding	Ckb	chr12:111638644-111638744	100	23.69765
ENSMUSG00000001270.1	chr12	111638194	111638419	68	-	1	225	0	50.67835	121.13721	62.34193	132.27256	0.236361236	0.001340439	0.045616674	2.872753005	none	ENSMUSG00000001270	chr12	111635795	111638772	2978	-	protein_coding	Ckb	chr12:111638194-111638419	225	91.6075125
ENSMUSG00000001270.2	chr12	111637844	111638019	69	-	1	175	0	59.29611	151.39308	69.73766	160.29641	0.202612336	0.002876705	0.074385815	2.541104605	none	ENSMUSG00000001270	chr12	111635795	111638772	2978	-	protein_coding	Ckb	chr12:111637844-111638019	175	110.180815
ENSMUSG00000001280	chr15	102316727	102317127	70	+	1	400	0	3.37856	2.55924	1.08894	3.53985	-2.094181326	2.50E-06	0.000393083	5.602504618	down	ENSMUSG00000001280	chr15	102314578	102344839	30262	+	protein_coding	Sp1	chr15:102316727-102317127	400	2.6416475
ENSMUSG00000001280.1	chr15	102317152	102317177	71	+	1	25	0	1.71376	0.45498	0.40835	0.70797	-2.7028992	0.001494117	NA	2.825615535	none	ENSMUSG00000001280	chr15	102314578	102344839	30262	+	protein_coding	Sp1	chr15:102317152-102317177	25	0.821265
ENSMUSG00000001415	chr3	88258616	88258641	72	+	1	25	0	1.12619	4.83411	2.08714	2.94988	1.649779247	0.000240636	NA	3.618639499	none	ENSMUSG00000001415	chr3	88243567	88269645	26079	+	protein_coding	Smg5	chr3:88258616-88258641	25	2.74933
ENSMUSG00000001419	chr3	88070253	88070403	73	+	1	150	0	44.6557	47.14683	62.25119	51.32789	0.358294032	0.000122632	0.008628046	3.911397839	none	ENSMUSG00000001419	chr3	88049679	88079393	29715	+	protein_coding	Mef2d	chr3:88070253-88070403	150	51.3454025
ENSMUSG00000001419.1	chr3	88074803	88075053	74	+	1	250	0	57.33753	56.58757	85.20972	62.24244	0.484409237	6.23E-09	2.14E-06	8.20538883	none	ENSMUSG00000001419	chr3	88049679	88079393	29715	+	protein_coding	Mef2d	chr3:88074803-88075053	250	65.344315
ENSMUSG00000001419.2	chr3	88075328	88079303	75	+	1	3975	0	187.92608	133.13719	215.33829	134.86846	0.186221243	0.000413039	0.020732862	3.384009392	none	ENSMUSG00000001419	chr3	88049679	88079393	29715	+	protein_coding	Mef2d	chr3:88075328-88079303	3975	167.817505
ENSMUSG00000001424	chr6	28888212	28888762	76	+	1	550	0	11.84943	5.23222	7.80408	5.66377	-0.709867057	0.005366067	0.108741166	2.270343913	none	ENSMUSG00000001424	chr6	28475138	28935161	460024	+	protein_coding	Snd1	chr6:28888212-28888762	550	7.637375
ENSMUSG00000001440	chr11	97078239	97078289	77	-	1	50	0	6.56125	8.87202	3.99279	8.90863	-0.855657079	0.000891082	NA	3.050082242	none	ENSMUSG00000001440	chr11	97050540	97078707	28168	-	protein_coding	Kpnb1	chr11:97078239-97078289	50	7.0836725
ENSMUSG00000001440.1	chr11	97056864	97056939	78	-	1	75	0	6.02264	4.94786	3.94741	6.19475	-0.896704315	0.002048685	0.060283566	2.688524862	none	ENSMUSG00000001440	chr11	97050540	97078707	28168	-	protein_coding	Kpnb1	chr11:97056864-97056939	75	5.278165
ENSMUSG00000001441	chr11	97097317	97097717	79	-	1	400	0	17.97	17.85779	22.59555	17.87627	0.401077831	0.008669573	0.143285408	2.062002274	none	ENSMUSG00000001441	chr11	97096668	97171464	74797	-	protein_coding	Npepps	chr11:97097317-97097717	400	19.0749025
ENSMUSG00000001472	chr8	124100491	124100816	80	+	1	325	0	59.44301	133.70591	71.96092	138.7623	0.245164605	0.000400535	0.020297234	3.397359522	none	ENSMUSG00000001472	chr8	124100492	124130574	30083	+	protein_coding	Tcf25	chr8:124100491-124100816	325	100.968035
ENSMUSG00000001472.1	chr8	124108116	124108266	81	+	1	150	0	56.35824	134.44524	70.19139	144.01308	0.241142166	0.000561585	0.025582334	3.250584615	none	ENSMUSG00000001472	chr8	124100492	124130574	30083	+	protein_coding	Tcf25	chr8:124108116-124108266	150	101.2519875
ENSMUSG00000001472.2	chr8	124125991	124126091	82	+	1	100	0	18.1169	52.15156	21.50661	50.97391	0.318742565	0.008554108	0.142581263	2.067825267	none	ENSMUSG00000001472	chr8	124100492	124130574	30083	+	protein_coding	Tcf25	chr8:124125991-124126091	100	35.687245
ENSMUSG00000001627	chr12	40262915	40262990	83	-	1	75	0	5.19025	1.8199	3.76592	3.48086	-1.304680925	0.000612818	0.027163637	3.212668425	down	ENSMUSG00000001627	chr12	40251566	40298503	46938	-	protein_coding	Ifrd1	chr12:40262915-40262990	75	3.5642325
ENSMUSG00000001729	chr12	112622929	112623029	84	-	1	100	0	5.33714	16.6066	6.94201	13.98243	0.675238723	0.002193772	0.063022178	2.658808426	none	ENSMUSG00000001729	chr12	112620255	112641318	21064	-	protein_coding	Akt1	chr12:112622929-112623029	100	10.717045
ENSMUSG00000001755	chr11	100973815	100973915	85	+	1	100	0	0.29379	2.44549	1.45192	1.94692	2.688552005	0.000202259	NA	3.694092855	none	ENSMUSG00000001755	chr11	100973391	100977445	4055	+	protein_coding	Coasy	chr11:100973815-100973915	100	1.53453
ENSMUSG00000001755.1	chr11	100973990	100974015	86	+	1	25	0	0.63654	3.07108	1.36118	2.30091	1.583085361	0.005231207	NA	2.28139808	none	ENSMUSG00000001755	chr11	100973391	100977445	4055	+	protein_coding	Coasy	chr11:100973990-100974015	25	1.8424275
ENSMUSG00000001768	chr2	145702909	145703034	87	+	1	125	0	2.25237	2.55924	1.08894	3.36286	-1.441010764	0.001873063	0.056981909	2.727447703	none	ENSMUSG00000001768	chr2	145517135	145729536	212402	+	protein_coding	Rin2	chr2:145702909-145703034	125	2.3158525
ENSMUSG00000001802	chr7	34903426	34903451	88	-	1	25	0	0.6855	3.18483	1.36118	2.4189	1.425595402	0.009960182	NA	2.001732716	none	ENSMUSG00000001802	chr7	34899452	34914923	15472	-	protein_coding	Lrp3	chr7:34903426-34903451	25	1.9126025
ENSMUSG00000001833	chr9	25167984	25168084	89	+	1	100	0	2.25237	0.17062	0.58984	0.35399	-2.906970773	0.009208504	NA	2.035810942	none	ENSMUSG00000001833	chr9	25163735	25219867	56133	+	protein_coding	Septin7	chr9:25167984-25168084	100	0.841705
ENSMUSG00000001847	chr5	143493063	143493138	90	-	1	75	0	15.7666	41.51651	20.28155	41.23931	0.396217829	0.002339061	0.065326623	2.630958512	none	ENSMUSG00000001847	chr5	143489389	143513791	24403	-	protein_coding	Rac1	chr5:143493063-143493138	75	29.7009925
ENSMUSG00000001910	chr8	85397132	85397607	91	-	1	475	0	5.3861	17.57343	7.4411	13.62844	0.88828098	4.47E-05	0.004034227	4.34977024	up	ENSMUSG00000001910	chr8	85397108	85414531	17424	-	protein_coding	Nacc1	chr8:85397132-85397607	475	11.0072675
ENSMUSG00000001911	chr8	85453079	85453254	92	-	1	175	0	15.86453	33.49757	25.59014	33.86461	0.724260391	3.58E-08	1.01E-05	7.446505232	up	ENSMUSG00000001911	chr8	85426505	85526973	100469	-	protein_coding	Nfix	chr8:85453079-85453254	175	27.2042125
ENSMUSG00000001911.1	chr8	85450354	85450479	93	-	1	125	0	20.66305	33.8388	32.66826	36.93248	0.598680199	7.54E-07	0.000138974	6.122691428	up	ENSMUSG00000001911	chr8	85426505	85526973	100469	-	protein_coding	Nfix	chr8:85450354-85450479	125	31.0256475
ENSMUSG00000001911.2	chr8	85448254	85448454	94	-	1	200	0	41.473	53.06151	61.29836	60.11853	0.42761274	2.58E-06	0.000400827	5.588545557	none	ENSMUSG00000001911	chr8	85426505	85526973	100469	-	protein_coding	Nfix	chr8:85448254-85448454	200	53.98785
ENSMUSG00000001911.3	chr8	85440379	85440504	95	-	1	125	0	39.17167	42.71082	58.07691	48.20102	0.460283992	2.47E-06	0.000389978	5.607792342	none	ENSMUSG00000001911	chr8	85426505	85526973	100469	-	protein_coding	Nfix	chr8:85440379-85440504	125	47.040105
ENSMUSG00000001911.4	chr8	85431379	85435329	96	-	1	3950	0	369.38883	276.17009	432.76373	294.10292	0.180529778	8.17E-07	0.000148795	6.087681795	none	ENSMUSG00000001911	chr8	85426505	85526973	100469	-	protein_coding	Nfix	chr8:85431379-85435329	3950	343.1063925
ENSMUSG00000001985	chr4	125397867	125398192	97	+	1	325	0	3.52545	6.99525	5.58083	6.60773	0.786311094	0.005831274	0.11412154	2.234236532	none	ENSMUSG00000001985	chr4	125384493	125607966	223474	+	protein_coding	Grik3	chr4:125397867-125398192	325	5.677315
ENSMUSG00000001985.1	chr4	125584867	125585017	98	+	1	150	0	1.56687	4.77724	2.49549	2.5369	1.606232737	0.000129205	0.008947839	3.888720328	up	ENSMUSG00000001985	chr4	125384493	125607966	223474	+	protein_coding	Grik3	chr4:125584867-125585017	150	2.844125
ENSMUSG00000001985.2	chr4	125587742	125587867	99	+	1	125	0	1.61583	5.80094	2.63161	3.24487	1.558602893	8.46E-05	0.006465996	4.072628685	up	ENSMUSG00000001985	chr4	125384493	125607966	223474	+	protein_coding	Grik3	chr4:125587742-125587867	125	3.3233125
ENSMUSG00000001985.3	chr4	125587892	125587967	100	+	1	75	0	1.5179	5.74406	2.35937	3.89384	1.232982088	0.002007526	0.059607959	2.6973388	none	ENSMUSG00000001985	chr4	125384493	125607966	223474	+	protein_coding	Grik3	chr4:125587892-125587967	75	3.3787925
ENSMUSG00000001985.4	chr4	125598192	125598367	101	+	1	175	0	1.76273	7.45022	3.17608	6.84372	1.014326223	0.003598064	0.085810642	2.443931158	none	ENSMUSG00000001985	chr4	125384493	125607966	223474	+	protein_coding	Grik3	chr4:125598192-125598367	175	4.8081875
ENSMUSG00000001985.5	chr4	125598742	125599017	102	+	1	275	0	2.15444	9.327	4.21965	8.73164	1.129412611	0.000275978	NA	3.559124801	none	ENSMUSG00000001985	chr4	125384493	125607966	223474	+	protein_coding	Grik3	chr4:125598742-125599017	275	6.1081825
ENSMUSG00000001985.6	chr4	125603367	125604367	103	+	1	1000	0	23.06232	32.64449	24.54657	24.307	0.526782367	5.19E-05	0.004520574	4.284787747	up	ENSMUSG00000001985	chr4	125384493	125607966	223474	+	protein_coding	Grik3	chr4:125603367-125604367	1000	26.140095
ENSMUSG00000001986	chrX	40745305	40745505	104	+	1	200	0	3.32959	3.41232	2.85847	1.35694	1.189653772	0.00618709	0.11828073	2.208513567	none	ENSMUSG00000001986	chrX	40489731	40767478	277748	+	protein_coding	Gria3	chrX:40745305-40745505	200	2.73933
ENSMUSG00000001986.1	chrX	40745605	40746380	105	+	1	775	0	11.60461	9.09951	9.30138	4.8968	0.659209885	0.005768977	0.113440263	2.23890118	none	ENSMUSG00000001986	chrX	40489731	40767478	277748	+	protein_coding	Gria3	chrX:40745605-40746380	775	8.725575
ENSMUSG00000001995	chr8	126246626	126246651	106	-	1	25	0	0.93033	3.01421	1.63341	1.65193	1.685434576	0.001474347	0.048593279	2.831400238	up	ENSMUSG00000001995	chr8	126144802	126296547	151746	-	protein_coding	Sipa1l2	chr8:126246626-126246651	25	1.80747
ENSMUSG00000002015	chrX	72750683	72750758	107	-	1	75	0	7.09986	3.52606	4.21965	4.24783	-0.985185963	0.00176141	0.054580596	2.754139535	none	ENSMUSG00000002015	chrX	72729784	72759781	29998	-	protein_coding	Bcap31	chrX:72750683-72750758	75	4.77335
ENSMUSG00000002015.1	chrX	72733208	72733258	108	-	1	50	0	7.93226	10.52131	3.94741	10.56057	-1.009928228	3.55E-05	0.003362171	4.449994513	down	ENSMUSG00000002015	chrX	72729784	72759781	29998	-	protein_coding	Bcap31	chrX:72733208-72733258	50	8.2403875
ENSMUSG00000002017	chr17	75846455	75846505	109	-	1	50	0	2.59512	2.38862	1.22506	2.59589	-1.198057749	0.009471024	0.150149895	2.023603041	none	ENSMUSG00000002017	chr17	75844081	75858941	14861	-	protein_coding	Fam98a	chr17:75846455-75846505	50	2.2011725
ENSMUSG00000002028	chr9	44753826	44754226	110	-	1	400	0	7.19779	17.80091	9.75511	12.62548	0.961656301	1.62E-06	0.000275393	5.789503361	up	ENSMUSG00000002028	chr9	44714652	44792594	77943	-	protein_coding	Kmt2a	chr9:44753826-44754226	400	11.8448225
ENSMUSG00000002028.1	chr9	44753601	44753701	111	-	1	100	0	2.39926	5.91468	3.44832	3.71685	1.207222126	0.000574467	0.026053708	3.240734614	up	ENSMUSG00000002028	chr9	44714652	44792594	77943	-	protein_coding	Kmt2a	chr9:44753601-44753701	100	3.8697775
ENSMUSG00000002028.2	chr9	44736676	44736851	112	-	1	175	0	7.68744	4.72037	5.6262	5.89976	-0.763953263	0.005564866	0.111222473	2.254545251	none	ENSMUSG00000002028	chr9	44714652	44792594	77943	-	protein_coding	Kmt2a	chr9:44736676-44736851	175	5.9834425
ENSMUSG00000002052	chr11	78121896	78121971	113	-	1	75	0	7.34469	20.92887	11.29777	20.53116	0.650149133	0.000411481	0.020710668	3.385649889	up	ENSMUSG00000002052	chr11	78097572	78136813	39242	-	protein_coding	Supt6	chr11:78121896-78121971	75	15.0256225
ENSMUSG00000002107	chr2	7398129	7398579	114	-	1	450	0	6.46333	5.17535	4.85487	1.71093	1.267844355	0.000434459	0.021574849	3.362051007	up	ENSMUSG00000002107	chr2	6544505	7514374	969870	-	protein_coding	Celf2	chr2:7398129-7398579	450	4.55112
ENSMUSG00000002107.1	chr2	7380229	7380929	115	-	1	700	0	13.66112	7.9052	9.02914	3.24487	0.777065446	0.003481178	0.08391197	2.458273808	none	ENSMUSG00000002107	chr2	6544505	7514374	969870	-	protein_coding	Celf2	chr2:7380229-7380929	700	8.4600825
ENSMUSG00000002107.2	chr2	7362254	7362779	116	-	1	525	0	4.50474	2.21801	4.26502	0.82597	1.441414582	0.003714525	0.087476129	2.430096704	none	ENSMUSG00000002107	chr2	6544505	7514374	969870	-	protein_coding	Celf2	chr2:7362254-7362779	525	2.953435
ENSMUSG00000002107.3	chr2	7348029	7348204	117	-	1	175	0	2.00755	3.35544	1.99639	1.35694	1.325809367	0.005074261	0.105092514	2.294627199	none	ENSMUSG00000002107	chr2	6544505	7514374	969870	-	protein_coding	Celf2	chr2:7348029-7348204	175	2.17908
ENSMUSG00000002107.4	chr2	7306779	7307079	118	-	1	300	0	3.37856	4.15165	2.85847	1.65193	1.141681684	0.005082849	0.105241033	2.293892823	none	ENSMUSG00000002107	chr2	6544505	7514374	969870	-	protein_coding	Celf2	chr2:7306779-7307079	300	3.0101525
ENSMUSG00000002107.5	chr2	7188579	7188604	119	-	1	25	0	0.88136	1.30805	0.95282	0.29499	2.276010122	0.007373339	NA	2.132335821	none	ENSMUSG00000002107	chr2	6544505	7514374	969870	-	protein_coding	Celf2	chr2:7188579-7188604	25	0.859305
ENSMUSG00000002107.6	chr2	7080879	7081204	120	-	1	325	0	2103.02893	2677.3598	758.49352	3512.30268	-1.861961773	0	0	Inf	down	ENSMUSG00000002107	chr2	6544505	7514374	969870	-	protein_coding	Celf2	chr2:7080879-7081204	325	2262.796233
ENSMUSG00000002107.7	chr2	7043279	7043454	121	-	1	175	0	1.61583	1.4218	2.08714	0.41298	2.238646528	0.001366544	0.046187687	2.864376456	up	ENSMUSG00000002107	chr2	6544505	7514374	969870	-	protein_coding	Celf2	chr2:7043279-7043454	175	1.3844375
ENSMUSG00000002107.8	chr2	6962454	6962979	122	-	1	525	0	6.80608	4.03791	4.03816	0.76697	1.729947959	0.000289269	0.016185501	3.538698309	up	ENSMUSG00000002107	chr2	6544505	7514374	969870	-	protein_coding	Celf2	chr2:6962454-6962979	525	3.91228
ENSMUSG00000002107.9	chr2	6956379	6957504	123	-	1	1125	0	16.20728	5.51658	9.30138	1.65193	1.03475766	0.002010227	0.059664296	2.696754987	none	ENSMUSG00000002107	chr2	6544505	7514374	969870	-	protein_coding	Celf2	chr2:6956379-6957504	1125	8.1692925
ENSMUSG00000002107.10	chr2	6920704	6921029	124	-	1	325	0	2.83995	2.16113	2.314	0.64897	1.530159918	0.006890779	0.125623544	2.161731703	none	ENSMUSG00000002107	chr2	6544505	7514374	969870	-	protein_coding	Celf2	chr2:6920704-6921029	325	1.9910125
ENSMUSG00000002107.11	chr2	6898704	6898804	125	-	1	100	0	1.95858	0.73934	1.13431	0	3.812627774	0.003293629	NA	2.482325366	none	ENSMUSG00000002107	chr2	6544505	7514374	969870	-	protein_coding	Celf2	chr2:6898704-6898804	100	0.9580575
ENSMUSG00000002107.12	chr2	6894704	6894979	126	-	1	275	0	2.10548	2.21801	1.99639	0.64897	1.76314598	0.002434241	0.066853889	2.61363641	none	ENSMUSG00000002107	chr2	6544505	7514374	969870	-	protein_coding	Celf2	chr2:6894704-6894979	275	1.7422125
ENSMUSG00000002107.13	chr2	6857104	6857304	127	-	1	200	0	4.79853	2.55924	1.45192	1.94692	-1.237026213	0.005158381	0.10627181	2.287486558	none	ENSMUSG00000002107	chr2	6544505	7514374	969870	-	protein_coding	Celf2	chr2:6857104-6857304	200	2.6891525
ENSMUSG00000002107.14	chr2	6834029	6834279	128	-	1	250	0	2.83995	1.87677	2.314	0.53098	1.62328769	0.007699812	0.134056482	2.113519897	none	ENSMUSG00000002107	chr2	6544505	7514374	969870	-	protein_coding	Celf2	chr2:6834029-6834279	250	1.890425
ENSMUSG00000002107.15	chr2	6806004	6806354	129	-	1	350	0	3.13373	5.00473	2.08714	1.47494	1.182603378	0.0059248	0.115226761	2.227326322	none	ENSMUSG00000002107	chr2	6544505	7514374	969870	-	protein_coding	Celf2	chr2:6806004-6806354	350	2.925135
ENSMUSG00000002107.16	chr2	6792254	6792279	130	-	1	25	0	1.22411	1.08057	1.3158	0.23599	2.392419471	0.00692575	NA	2.15953319	none	ENSMUSG00000002107	chr2	6544505	7514374	969870	-	protein_coding	Celf2	chr2:6792254-6792279	25	0.9641175
ENSMUSG00000002107.17	chr2	6785929	6786079	131	-	1	150	0	3.77027	3.86729	2.49549	1.17995	1.175490328	0.008502515	0.141976141	2.070452584	none	ENSMUSG00000002107	chr2	6544505	7514374	969870	-	protein_coding	Celf2	chr2:6785929-6786079	150	2.82825
ENSMUSG00000002107.18	chr2	6747779	6747829	132	-	1	50	0	2.59512	0.79621	0.54447	0.70797	-1.984859078	0.006646334	NA	2.177417807	none	ENSMUSG00000002107	chr2	6544505	7514374	969870	-	protein_coding	Celf2	chr2:6747779-6747829	50	1.1609425
ENSMUSG00000002107.19	chr2	6724354	6724679	133	-	1	325	0	3.81924	2.33175	2.17788	0.47198	1.591178411	0.009940141	0.154649864	2.00260744	none	ENSMUSG00000002107	chr2	6544505	7514374	969870	-	protein_coding	Celf2	chr2:6724354-6724679	325	2.2002125
ENSMUSG00000002107.20	chr2	6721729	6722704	134	-	1	975	0	15.86453	8.58766	9.07452	3.24487	0.695750074	0.007833947	0.13547112	2.106019365	none	ENSMUSG00000002107	chr2	6544505	7514374	969870	-	protein_coding	Celf2	chr2:6721729-6722704	975	9.192895
ENSMUSG00000002107.21	chr2	6581804	6581829	135	-	1	25	0	1.46894	1.13744	0.45373	0	3.511744842	0.008285202	NA	2.081696902	none	ENSMUSG00000002107	chr2	6544505	7514374	969870	-	protein_coding	Celf2	chr2:6581804-6581829	25	0.7650275
ENSMUSG00000002107.22	chr2	6546329	6552154	136	-	1	5825	0	351.81054	124.49265	383.4891	127.49376	0.179077811	0.000296916	0.016483114	3.527366192	none	ENSMUSG00000002107	chr2	6544505	7514374	969870	-	protein_coding	Celf2	chr2:6546329-6552154	5825	246.8215125
ENSMUSG00000002221	chr5	27970627	27971252	137	-	1	625	0	6.31643	14.3886	9.80048	15.04438	0.606749501	0.003126432	0.078224727	2.504950971	none	ENSMUSG00000002221	chr5	27945078	27996689	51612	-	protein_coding	Paxip1	chr5:27970627-27971252	625	11.3874725
ENSMUSG00000002265	chr7	6725740	6726090	138	-	1	350	0	3.0358	3.12796	3.40294	1.65193	1.156685595	0.005487379	0.110403203	2.260635019	none	ENSMUSG00000002265	chr7	6706891	6733430	26540	-	protein_coding	Peg3	chr7:6725740-6726090	350	2.8046575
ENSMUSG00000002265.1	chr7	6725040	6725665	139	-	1	625	0	7.00194	2.21801	4.76412	0.58998	1.451790719	0.007608331	0.133212276	2.118710595	none	ENSMUSG00000002265	chr7	6706891	6733430	26540	-	protein_coding	Peg3	chr7:6725040-6725665	625	3.6435125
ENSMUSG00000002265.2	chr7	6718515	6718690	140	-	1	175	0	4.25992	4.37914	1.27043	3.24487	-1.300475007	0.00128269	0.044198079	2.891878206	down	ENSMUSG00000002265	chr7	6706891	6733430	26540	-	protein_coding	Peg3	chr7:6718515-6718690	175	3.28859
ENSMUSG00000002265.3	chr7	6718465	6718490	141	-	1	25	0	4.21095	4.09478	1.27043	2.89088	-1.197356214	0.003676197	0.08697602	2.434601181	none	ENSMUSG00000002265	chr7	6706891	6733430	26540	-	protein_coding	Peg3	chr7:6718465-6718490	25	3.11676
ENSMUSG00000002265.4	chr7	6712040	6712340	142	-	1	300	0	12.97562	37.19424	19.55558	36.22451	0.639494769	4.06E-06	0.000582888	5.391854658	up	ENSMUSG00000002265	chr7	6706891	6733430	26540	-	protein_coding	Peg3	chr7:6712040-6712340	300	26.4874875
ENSMUSG00000002265.5	chr7	6708990	6709565	143	-	1	575	0	30.35804	19.90518	34.7554	18.46624	0.377491088	0.005733423	0.11308637	2.241586046	none	ENSMUSG00000002265	chr7	6706891	6733430	26540	-	protein_coding	Peg3	chr7:6708990-6709565	575	25.871215
ENSMUSG00000002320	chr14	55878406	55878531	144	-	1	125	0	1.61583	1.36493	0.68059	1.76993	-1.621413106	0.006725269	0.123733047	2.172290359	none	ENSMUSG00000002320	chr14	55873422	55881263	7842	-	protein_coding	Tm9sf1	chr14:55878406-55878531	125	1.35782
ENSMUSG00000002326	chr14	55914372	55914497	145	+	1	125	0	2.39926	2.33175	1.63341	3.48086	-1.131250343	0.008775874	0.144180778	2.056709636	none	ENSMUSG00000002326	chr14	55909398	55916657	7260	+	protein_coding	Gmpr2	chr14:55914372-55914497	125	2.46132
ENSMUSG00000002326.1	chr14	55914647	55914722	146	+	1	75	0	2.20341	1.8199	1.54267	3.24487	-1.347214373	0.003309978	0.081234971	2.480174906	none	ENSMUSG00000002326	chr14	55909398	55916657	7260	+	protein_coding	Gmpr2	chr14:55914647-55914722	75	2.2027125
ENSMUSG00000002332	chr14	55980901	55980951	147	-	1	50	0	2.25237	2.38862	1.3158	3.36286	-1.267241978	0.004923457	0.103212331	2.307729886	none	ENSMUSG00000002332	chr14	55976477	55983147	6671	-	protein_coding	Dhrs1	chr14:55980901-55980951	50	2.3299125
ENSMUSG00000002365	chr17	5901378	5901428	148	+	1	50	0	2.25237	0.51185	0.27224	0.76697	-3.615288376	4.42E-05	NA	4.354542422	none	ENSMUSG00000002365	chr17	5891604	5982229	90626	+	protein_coding	Snx9	chr17:5901378-5901428	50	0.9508575
ENSMUSG00000002372	chr17	57014918	57014943	149	+	1	25	0	1.61583	6.76776	2.45012	5.19179	1.048881111	0.005502511	NA	2.259439049	none	ENSMUSG00000002372	chr17	56980294	57018764	38471	+	protein_coding	Ranbp3	chr17:57014918-57014943	25	4.006375
ENSMUSG00000002413	chr6	39585220	39586920	150	-	1	1700	0	50.53145	28.03786	55.89903	25.30996	0.376063921	0.000879136	0.03405163	3.055943855	none	ENSMUSG00000002413	chr6	39580171	39702397	122227	-	protein_coding	Braf	chr6:39585220-39586920	1700	39.944575
ENSMUSG00000002413.1	chr6	39582720	39585170	151	-	1	2450	0	71.73312	34.12316	78.08622	32.74365	0.27356739	0.005841916	0.114238695	2.233444715	none	ENSMUSG00000002413	chr6	39580171	39702397	122227	-	protein_coding	Braf	chr6:39582720-39585170	2450	54.1715375
ENSMUSG00000002413.2	chr6	39581520	39582695	152	-	1	1175	0	54.10587	22.23692	57.48707	19.76419	0.342347439	0.00527989	0.107550827	2.27737514	none	ENSMUSG00000002413	chr6	39580171	39702397	122227	-	protein_coding	Braf	chr6:39581520-39582695	1175	38.3985125
ENSMUSG00000002496	chr17	24837839	24837964	153	-	1	125	0	2.25237	6.76776	3.53906	5.60477	0.973364495	0.003531794	0.084637737	2.452004619	none	ENSMUSG00000002496	chr17	24814790	24851604	36815	-	protein_coding	Tsc2	chr17:24837839-24837964	125	4.54099
ENSMUSG00000002496.1	chr17	24834439	24834589	154	-	1	150	0	2.49719	7.67771	3.53906	6.25374	0.843724362	0.008420434	0.141208592	2.074665508	none	ENSMUSG00000002496	chr17	24814790	24851604	36815	-	protein_coding	Tsc2	chr17:24834439-24834589	150	4.991925
ENSMUSG00000002504	chr17	24866634	24866709	155	-	1	75	0	1.5179	4.72037	1.63341	2.30091	1.191126951	0.008264353	NA	2.08279116	none	ENSMUSG00000002504	chr17	24858260	24869301	11042	-	protein_coding	Slc9a3r2	chr17:24866634-24866709	75	2.5431475
ENSMUSG00000002546	chr2	32193595	32193945	156	+	1	350	0	13.17147	34.40752	14.38311	29.3218	0.427604113	0.003884263	0.089835913	2.410691356	none	ENSMUSG00000002546	chr2	32177396	32197933	20538	+	protein_coding	Golga2	chr2:32193595-32193945	350	22.820975
ENSMUSG00000002625	chr17	32553297	32553547	157	-	1	250	0	0.6855	3.01421	1.67879	2.65489	1.540567639	0.004255612	NA	2.371037944	none	ENSMUSG00000002625	chr17	32540398	32569581	29184	-	protein_coding	Akap8l	chr17:32553297-32553547	250	2.0083475
ENSMUSG00000002718	chr2	166779259	166779359	158	+	1	100	0	6.41436	3.18483	4.17428	4.01184	-0.915256051	0.004994602	0.104139477	2.301499143	none	ENSMUSG00000002718	chr2	166747960	166788309	40350	+	protein_coding	Cse1l	chr2:166779259-166779359	100	4.4463275
ENSMUSG00000002741	chr11	5914542	5914567	159	+	1	25	0	1.86065	6.31278	2.54086	4.42482	0.978102781	0.008569924	0.142614458	2.067023023	none	ENSMUSG00000002741	chr11	5905693	5917780	12088	+	protein_coding	Ykt6	chr11:5914542-5914567	25	3.7847775
ENSMUSG00000002748	chr5	135226992	135227017	160	+	1	25	0	2.05651	0.17062	0.81671	0.58998	-3.024802639	0.003409863	NA	2.467263111	none	ENSMUSG00000002748	chr5	135216118	135274983	58866	+	protein_coding	Baz1b	chr5:135226992-135227017	25	0.908455
ENSMUSG00000002748.1	chr5	135232742	135232767	161	+	1	25	0	2.00755	0.22749	0.40835	0.35399	-2.847457656	0.007904462	NA	2.10212766	none	ENSMUSG00000002748	chr5	135216118	135274983	58866	+	protein_coding	Baz1b	chr5:135232742-135232767	25	0.749345
ENSMUSG00000002748.2	chr5	135237617	135237892	162	+	1	275	0	4.16199	2.10426	2.85847	0.41298	1.901086038	0.003027141	0.076805439	2.518967311	none	ENSMUSG00000002748	chr5	135216118	135274983	58866	+	protein_coding	Baz1b	chr5:135237617-135237892	275	2.384425
ENSMUSG00000002808	chr13	19775950	19776650	163	-	1	700	0	14.98316	8.18956	18.05829	5.95876	0.811452701	0.000184566	0.01163959	3.733847404	up	ENSMUSG00000002808	chr13	19775876	19804097	28222	-	protein_coding	Epdr1	chr13:19775950-19776650	700	11.7974425
ENSMUSG00000002820	chr9	21187438	21187463	164	+	1	25	0	0.34275	2.61611	1.63341	2.18291	2.549203422	0.000161723	NA	3.791229313	none	ENSMUSG00000002820	chr9	21176589	21189068	12480	+	protein_coding	Atg4d	chr9:21187438-21187463	25	1.693795
ENSMUSG00000002820.1	chr9	21187713	21187738	165	+	1	25	0	0.44068	2.78672	1.4973	1.88792	2.364667855	0.000191303	NA	3.718278786	none	ENSMUSG00000002820	chr9	21176589	21189068	12480	+	protein_coding	Atg4d	chr9:21187713-21187738	25	1.653155
ENSMUSG00000002881	chr1	52529077	52529152	166	-	1	75	0	2.25237	2.21801	1.67879	3.65785	-1.144367205	0.00838381	0.140753275	2.076558576	none	ENSMUSG00000002881	chr1	52496453	52539838	43386	-	protein_coding	Nab1	chr1:52529077-52529152	75	2.451755
ENSMUSG00000002881.1	chr1	52520127	52520177	167	-	1	50	0	2.39926	2.21801	1.58804	3.59885	-1.287172648	0.003102585	0.07797772	2.508276251	none	ENSMUSG00000002881	chr1	52496453	52539838	43386	-	protein_coding	Nab1	chr1:52520127-52520177	50	2.45104
ENSMUSG00000002948	chr8	4293289	4293464	168	+	1	175	0	4.35785	12.45495	6.6244	11.26854	0.817851733	0.000687095	0.029280574	3.162983508	up	ENSMUSG00000002948	chr8	4288740	4297897	9158	+	protein_coding	Map2k7	chr8:4293289-4293464	175	8.676435
ENSMUSG00000002948.1	chr8	4293539	4293639	169	+	1	100	0	3.42752	11.26064	5.30859	10.08859	0.853386962	0.001278599	0.044097998	2.893265782	up	ENSMUSG00000002948	chr8	4288740	4297897	9158	+	protein_coding	Map2k7	chr8:4293539-4293639	100	7.521335
ENSMUSG00000002948.2	chr8	4293739	4293864	170	+	1	125	0	2.69305	9.55448	4.53726	9.20362	0.851632606	0.003371669	0.082098103	2.472155031	none	ENSMUSG00000002948	chr8	4288740	4297897	9158	+	protein_coding	Map2k7	chr8:4293739-4293864	125	6.4971025
ENSMUSG00000002957	chr7	141189710	141189835	171	+	1	125	0	7.83433	20.18953	9.9366	17.75827	0.537917955	0.0041907	0.093547802	2.377713452	none	ENSMUSG00000002957	chr7	141142086	141212924	70839	+	protein_coding	Ap2a2	chr7:141189710-141189835	125	13.9296825
ENSMUSG00000002957.1	chr7	141191235	141191335	172	+	1	100	0	6.61022	24.96678	9.61899	21.23913	0.834778519	1.01E-05	0.001255496	4.994688146	up	ENSMUSG00000002957	chr7	141142086	141212924	70839	+	protein_coding	Ap2a2	chr7:141191235-141191335	100	15.60878
ENSMUSG00000002968	chr7	44534488	44534638	173	-	1	150	0	3.52545	8.13269	4.94561	7.07971	0.743046192	0.008572134	0.142614458	2.06691107	none	ENSMUSG00000002968	chr7	44526189	44542136	15948	-	protein_coding	Med25	chr7:44534488-44534638	150	5.920865
ENSMUSG00000002980	chr7	19499605	19499630	174	-	1	25	0	0.88136	0.90995	0.22686	1.53394	-2.649115558	0.00210295	NA	2.677171114	none	ENSMUSG00000002980	chr7	19490056	19504941	14886	-	protein_coding	Bcam	chr7:19499605-19499630	25	0.8880275
ENSMUSG00000002985	chr7	19432933	19432983	175	-	1	50	0	33.7366	86.55908	41.51592	88.49636	0.334788073	0.000190536	0.011934987	3.720023725	none	ENSMUSG00000002985	chr7	19430034	19433113	3080	-	protein_coding	Apoe	chr7:19432933-19432983	50	62.57699
ENSMUSG00000002985.1	chr7	19432108	19432183	176	-	1	75	0	69.08903	195.98067	84.89211	204.78059	0.246156266	6.39E-05	0.005300405	4.194313297	none	ENSMUSG00000002985	chr7	19430034	19433113	3080	-	protein_coding	Apoe	chr7:19432108-19432183	75	138.6856
ENSMUSG00000002985.2	chr7	19431383	19431583	177	-	1	200	0	115.60539	368.47323	144.19408	394.98877	0.234978961	4.51E-07	8.97E-05	6.345395483	none	ENSMUSG00000002985	chr7	19430034	19433113	3080	-	protein_coding	Apoe	chr7:19431383-19431583	200	255.8153675
ENSMUSG00000002985.3	chr7	19430808	19431033	178	-	1	225	0	124.95762	427.16506	153.72232	456.93622	0.27209525	9.27E-10	3.98E-07	9.032750355	none	ENSMUSG00000002985	chr7	19430034	19433113	3080	-	protein_coding	Apoe	chr7:19430808-19431033	225	290.695305
ENSMUSG00000003038	chr4	133692673	133692898	179	-	1	225	0	19.14515	5.45971	18.78425	8.37766	-0.565479445	0.008869798	0.144696151	2.052086271	none	ENSMUSG00000003038	chr4	133692049	133695961	3913	-	protein_coding	Hmgn2	chr4:133692673-133692898	225	12.9416925
ENSMUSG00000003072	chr10	79974465	79974690	180	+	1	225	0	1.02826	3.01421	1.86028	1.82892	1.599336344	0.001582144	NA	2.80075387	none	ENSMUSG00000003072	chr10	79974466	79981652	7187	+	protein_coding	Atp5d	chr10:79974465-79974690	225	1.9329175
ENSMUSG00000003134	chr1	39431122	39431247	181	-	1	125	0	0.8324	2.50236	1.17969	1.12095	1.682386951	0.005007196	NA	2.300405404	none	ENSMUSG00000003134	chr1	39410573	39517836	107264	-	protein_coding	Tbc1d8	chr1:39431122-39431247	125	1.40885
ENSMUSG00000003153	chr6	122778542	122778592	182	-	1	50	0	0.73447	2.8436	1.63341	1.76993	1.871649254	0.000738745	NA	3.131505587	none	ENSMUSG00000003153	chr6	122704768	122778599	73832	-	protein_coding	Slc2a3	chr6:122778542-122778592	50	1.7453525
ENSMUSG00000003154	chr6	122821847	122822097	183	+	1	250	0	1.02826	1.64929	1.99639	1.06196	1.607585379	0.005395976	NA	2.267929988	none	ENSMUSG00000003154	chr6	122796873	122822325	25453	+	protein_coding	Foxj2	chr6:122821847-122822097	250	1.433975
ENSMUSG00000003161	chr5	8118727	8119102	184	+	1	375	0	7.68744	3.98104	6.71514	6.25374	-0.748571761	0.006869287	0.125323992	2.163088368	none	ENSMUSG00000003161	chr5	8096078	8119379	23302	+	protein_coding	Sri	chr5:8118727-8119102	375	6.15934
ENSMUSG00000003226	chr10	58307841	58307966	185	+	1	125	0	2.05651	0.34123	0.54447	0.53098	-2.457964444	0.006030854	NA	2.219621206	none	ENSMUSG00000003226	chr10	58282742	58330178	47437	+	protein_coding	Ranbp2	chr10:58307841-58307966	125	0.8682975
ENSMUSG00000003226.1	chr10	58328891	58328966	186	+	1	75	0	5.33714	5.17535	8.66616	5.13279	0.797074839	0.004022202	0.091659319	2.395536132	none	ENSMUSG00000003226	chr10	58282742	58330178	47437	+	protein_coding	Ranbp2	chr10:58328891-58328966	75	6.07786
ENSMUSG00000003233	chr16	20342981	20343106	187	+	1	125	0	2.79098	7.79145	4.94561	7.3157	0.975500612	0.000980246	0.036741921	3.008664853	up	ENSMUSG00000003233	chr16	20335732	20352760	17029	+	protein_coding	Dvl3	chr16:20342981-20343106	125	5.710935
ENSMUSG00000003279	chr17	70389192	70389217	188	+	1	25	0	1.02826	0.73934	1.17969	0.059	3.745019643	0.004373431	NA	2.359177699	none	ENSMUSG00000003279	chr17	70276068	71128408	852341	+	protein_coding	Dlgap1	chr17:70389192-70389217	25	0.7515725
ENSMUSG00000003279.1	chr17	70836067	70836367	189	+	1	300	0	7.24676	7.05212	4.99098	2.83188	0.854311812	0.00511954	0.105764915	2.290769052	none	ENSMUSG00000003279	chr17	70276068	71128408	852341	+	protein_coding	Dlgap1	chr17:70836067-70836367	300	5.530435
ENSMUSG00000003279.2	chr17	71093917	71094217	190	+	1	300	0	28.15464	76.43587	34.57391	65.42831	0.543306849	3.91E-08	1.08E-05	7.407589643	up	ENSMUSG00000003279	chr17	70276068	71128408	852341	+	protein_coding	Dlgap1	chr17:71093917-71094217	300	51.1481825
ENSMUSG00000003279.3	chr17	71125017	71126592	191	+	1	1575	0	179.94485	155.20349	197.73373	155.57661	0.133481581	0.008797168	0.144180778	2.055657099	none	ENSMUSG00000003279	chr17	70276068	71128408	852341	+	protein_coding	Dlgap1	chr17:71125017-71126592	1575	172.11467
ENSMUSG00000003279.4	chr17	71127192	71128317	192	+	1	1125	0	94.06097	50.50227	112.47864	45.42813	0.505082915	1.45E-09	5.95E-07	8.83870286	up	ENSMUSG00000003279	chr17	70276068	71128408	852341	+	protein_coding	Dlgap1	chr17:71127192-71128317	1125	75.6175025
ENSMUSG00000003308	chr9	21148425	21148600	193	-	1	175	0	2.59512	4.94786	1.17969	5.60477	-1.253919349	0.002032294	NA	2.692013523	none	ENSMUSG00000003308	chr9	21141026	21150657	9632	-	protein_coding	Keap1	chr9:21148425-21148600	175	3.58186
ENSMUSG00000003316	chr8	111881902	111881977	194	-	1	75	0	3.42752	8.81515	4.628	6.48973	0.875880743	0.002291262	0.064449308	2.639925195	none	ENSMUSG00000003316	chr8	111881053	111985848	104796	-	protein_coding	Glg1	chr8:111881902-111881977	75	5.8401
ENSMUSG00000003352	chr15	98541170	98541245	195	+	1	75	0	4.65164	21.04261	7.53185	19.4692	0.877428145	4.62E-05	0.004132109	4.335680506	up	ENSMUSG00000003352	chr15	98528721	98542410	13690	+	protein_coding	Cacnb3	chr15:98541170-98541245	75	13.173825
ENSMUSG00000003360	chr15	98560639	98560775	196	-	1	136	0	3.62338	11.20377	7.21424	12.62548	0.861734483	0.000511589	NA	3.291078763	none	ENSMUSG00000003360	chr15	98543015	98560775	17761	-	protein_coding	Ddx23	chr15:98560639-98560775	136	8.6667175
ENSMUSG00000003410	chr9	21929300	21930150	197	-	1	850	0	42.10954	86.27472	49.68298	82.41961	0.339551701	6.16E-05	0.005174903	4.210084885	none	ENSMUSG00000003410	chr9	21926301	21963319	37019	-	protein_coding	Elavl3	chr9:21929300-21930150	850	65.1217125
ENSMUSG00000003410.1	chr9	21927575	21928575	198	-	1	1000	0	50.62938	63.75343	65.15503	65.7233	0.322301399	0.00014372	0.009671127	3.842484203	none	ENSMUSG00000003410	chr9	21926301	21963319	37019	-	protein_coding	Elavl3	chr9:21927575-21928575	1000	61.315285
ENSMUSG00000003420	chr7	44751813	44752113	199	-	1	300	0	2.44823	3.18483	1.58804	4.54281	-1.104922363	0.006573375	NA	2.182211581	none	ENSMUSG00000003420	chr7	44742414	44753275	10862	-	protein_coding	Fcgrt	chr7:44751813-44752113	300	2.9409775
ENSMUSG00000003452	chr6	149458208	149459458	200	+	1	1250	0	11.45771	4.83411	15.24519	4.12983	0.728566605	0.005650541	0.112097447	2.247909982	none	ENSMUSG00000003452	chr6	149310384	149464827	154444	+	protein_coding	Bicd1	chr6:149458208-149459458	1250	8.91671
ENSMUSG00000003500	chr6	29204257	29204332	201	-	1	75	0	2.64409	3.75355	1.4973	5.48677	-1.344858162	0.000649395	0.028295333	3.187491168	down	ENSMUSG00000003500	chr6	29200433	29216363	15931	-	protein_coding	Impdh1	chr6:29204257-29204332	75	3.3454275
ENSMUSG00000003575	chr8	70844504	70844829	202	-	1	325	0	19.38998	31.96202	22.27794	29.91177	0.354322922	0.007069082	0.127807762	2.150636987	none	ENSMUSG00000003575	chr8	70835005	70892229	57225	-	protein_coding	Crtc1	chr8:70844504-70844829	325	25.8854275
ENSMUSG00000003660	chr2	127078455	127078480	203	+	1	25	0	4.25992	3.75355	1.58804	3.24487	-1.190414073	0.002321861	0.064992856	2.634163818	none	ENSMUSG00000003660	chr2	127050306	127082371	32066	+	protein_coding	Snrnp200	chr2:127078455-127078480	25	3.211595
ENSMUSG00000003660.1	chr2	127078505	127078580	204	+	1	75	0	5.97368	5.68719	2.90385	5.95876	-1.107118675	0.00024255	0.014278148	3.615199109	down	ENSMUSG00000003660	chr2	127050306	127082371	32066	+	protein_coding	Snrnp200	chr2:127078505-127078580	75	5.13087
ENSMUSG00000063160	chr7	26980172	26981547	205	+	1	1375	0	38.09445	44.70134	45.05498	45.31014	0.290885721	0.00384991	0.089630161	2.414549377	none	ENSMUSG00000063160	chr7	26957858	26981569	23712	+	protein_coding	Numbl	chr7:26980172-26981547	1375	43.2902275
ENSMUSG00000003810	chr4	116262983	116263008	206	-	1	25	0	0.88136	0.45498	1.4973	0.059	3.704168243	0.006127749	NA	2.212698997	none	ENSMUSG00000003810	chr4	116163959	116321471	157513	-	protein_coding	Mast2	chr4:116262983-116263008	25	0.72316
ENSMUSG00000003814	chr8	85571478	85571603	207	-	1	125	0	32.61041	64.15154	44.692	71.97704	0.290664746	0.001932906	0.058182975	2.713789283	none	ENSMUSG00000003814	chr8	85568479	85573563	5085	-	protein_coding	Calr	chr8:85571478-85571603	125	53.3577475
ENSMUSG00000003847	chr8	108094951	108096076	208	+	1	1125	0	26.00019	31.22269	28.6301	27.49287	0.349544498	0.004957314	0.103623769	2.30475355	none	ENSMUSG00000003847	chr8	108020102	108106149	86048	+	protein_coding	Nfat5	chr8:108094951-108096076	1125	28.3364625
ENSMUSG00000003868	chr7	45074408	45074483	209	-	1	75	0	1.02826	1.36493	0.40835	2.24191	-1.978171008	0.003980161	NA	2.400099381	none	ENSMUSG00000003868	chr7	45071184	45087520	16337	-	protein_coding	Ruvbl2	chr7:45074408-45074483	75	1.2608625
ENSMUSG00000003923	chr10	71064893	71064943	210	-	1	50	0	4.16199	3.75355	3.76592	6.25374	-0.850402849	0.007375791	0.130931314	2.132191369	none	ENSMUSG00000003923	chr10	71061294	71074110	12817	-	protein_coding	Tfam	chr10:71064893-71064943	50	4.4838
ENSMUSG00000003948	chr11	90148333	90148433	211	+	1	100	0	19.58583	41.51651	24.72806	40.47234	0.377202551	0.002005847	0.05958192	2.697702172	none	ENSMUSG00000003948	chr11	90140282	90169415	29134	+	protein_coding	Mmd	chr11:90148333-90148433	100	31.575685
ENSMUSG00000003948.1	chr11	90156858	90156983	212	+	1	125	0	16.74589	16.49286	19.37409	15.04438	0.431977492	0.007728516	0.134384507	2.111903909	none	ENSMUSG00000003948	chr11	90140282	90169415	29134	+	protein_coding	Mmd	chr11:90156858-90156983	125	16.914305
ENSMUSG00000003949	chr11	90229086	90231811	213	-	1	2725	0	179.16142	75.01407	199.45789	75.3989	0.205095151	0.001652825	0.052272598	2.781773255	none	ENSMUSG00000003949	chr11	90227362	90281721	54360	-	protein_coding	Hlf	chr11:90229086-90231811	2725	132.25807
ENSMUSG00000003970	chr15	76788502	76788527	214	+	1	25	0	3.52545	15.58291	6.66977	17.75827	0.800559168	0.000849009	0.03347818	3.071087616	up	ENSMUSG00000003970	chr15	76788278	76790514	2237	+	protein_coding	Rpl8	chr15:76788502-76788527	25	10.8841
ENSMUSG00000003974	chr5	9535540	9535865	215	-	1	325	0	19.97755	12.22746	27.8134	12.44849	0.540278569	0.001253708	0.043573049	2.90180348	up	ENSMUSG00000003974	chr5	9535541	9775170	239630	-	protein_coding	Grm3	chr5:9535540-9535865	325	18.116725
ENSMUSG00000004031	chr1	158183738	158183863	216	-	1	125	0	3.0358	12.39808	3.99279	10.20658	0.732432855	0.009076268	NA	2.042092707	none	ENSMUSG00000004031	chr1	158072839	158183896	111058	-	protein_coding	Brinp2	chr1:158183738-158183863	125	7.4083125
ENSMUSG00000004096	chr9	14411962	14412087	217	+	1	125	0	3.08477	10.57818	5.85306	12.03551	0.796784339	0.002704433	NA	2.567923782	none	ENSMUSG00000004096	chr9	14411913	14421873	9961	+	protein_coding	Cwc15	chr9:14411962-14412087	125	7.88788
ENSMUSG00000004110	chr1	154349601	154349676	218	-	1	75	0	2.83995	7.62084	4.12891	6.01775	0.903877032	0.003311184	0.081237722	2.480016748	none	ENSMUSG00000004110	chr1	154266477	154760247	493771	-	protein_coding	Cacna1e	chr1:154349601-154349676	75	5.1518625
ENSMUSG00000004110.1	chr1	154347801	154348476	219	-	1	675	0	20.61409	54.88141	23.23076	45.13315	0.496816337	2.49E-05	0.002566206	4.604306388	none	ENSMUSG00000004110	chr1	154266477	154760247	493771	-	protein_coding	Cacna1e	chr1:154347801-154348476	675	35.9648525
ENSMUSG00000004110.2	chr1	154347076	154347401	220	-	1	325	0	20.41823	61.70604	26.13461	53.68779	0.572080048	4.32E-07	8.60E-05	6.364966591	up	ENSMUSG00000004110	chr1	154266477	154760247	493771	-	protein_coding	Cacna1e	chr1:154347076-154347401	325	40.4866675
ENSMUSG00000004110.3	chr1	154269976	154272601	221	-	1	2625	0	93.86511	63.4122	99.95581	58.3486	0.248682844	0.001327285	0.045259027	2.877035827	none	ENSMUSG00000004110	chr1	154266477	154760247	493771	-	protein_coding	Cacna1e	chr1:154269976-154272601	2625	78.89543
ENSMUSG00000004110.4	chr1	154267151	154267176	222	-	1	25	0	8.42191	10.35069	10.02734	8.08267	0.671435309	0.002213585	0.063322	2.654903782	none	ENSMUSG00000004110	chr1	154266477	154760247	493771	-	protein_coding	Cacna1e	chr1:154267151-154267176	25	9.2206525
ENSMUSG00000004113	chr2	24524373	24524573	223	-	1	200	0	3.47649	1.30805	0.81671	1.71093	-2.425600213	1.21E-05	NA	4.918114502	none	ENSMUSG00000004113	chr2	24493899	24653164	159266	-	protein_coding	Cacna1b	chr2:24524373-24524573	200	1.828045
ENSMUSG00000004113.1	chr2	24524298	24524348	224	-	1	50	0	1.81169	0.17062	0.36298	1.53394	-5.417260427	2.12E-07	NA	6.672945844	none	ENSMUSG00000004113	chr2	24493899	24653164	159266	-	protein_coding	Cacna1b	chr2:24524298-24524348	50	0.9698075
ENSMUSG00000004187	chr15	76551382	76552232	225	+	1	850	0	55.91756	113.51637	63.24938	113.09835	0.224757287	0.0023181	0.064956623	2.634867923	none	ENSMUSG00000004187	chr15	76544058	76552396	8339	+	protein_coding	Kifc2	chr15:76551382-76552232	850	86.445415
ENSMUSG00000004207	chr10	60127398	60127573	226	+	1	175	0	32.41456	103.90501	35.70823	100.00089	0.260640233	0.003901016	0.090029969	2.408822279	none	ENSMUSG00000004207	chr10	60113449	60138376	24928	+	protein_coding	Psap	chr10:60127398-60127573	175	68.0071725
ENSMUSG00000004207.1	chr10	60129123	60129273	227	+	1	150	0	51.80453	124.15142	54.53785	114.92728	0.215385228	0.004404127	0.096157899	2.356140139	none	ENSMUSG00000004207	chr10	60113449	60138376	24928	+	protein_coding	Psap	chr10:60129123-60129273	150	86.35527
ENSMUSG00000004207.2	chr10	60136298	60136398	228	+	1	100	0	34.71589	57.72501	37.79536	54.45476	0.256832282	0.009257641	0.148221903	2.033499655	none	ENSMUSG00000004207	chr10	60113449	60138376	24928	+	protein_coding	Psap	chr10:60136298-60136398	100	46.172755
ENSMUSG00000004207.3	chr10	60136548	60136673	229	+	1	125	0	43.23573	64.94774	46.82451	60.53151	0.257240789	0.004562549	0.098389483	2.340792455	none	ENSMUSG00000004207	chr10	60113449	60138376	24928	+	protein_coding	Psap	chr10:60136548-60136673	125	53.8848725
ENSMUSG00000004263	chr6	124726420	124726570	230	-	1	150	0	19.09619	52.60653	24.09284	51.91787	0.408993787	0.00051553	0.024171158	3.287745654	none	ENSMUSG00000004263	chr6	124719507	124733487	13981	-	protein_coding	Atn1	chr6:124726420-124726570	150	36.9283575
ENSMUSG00000004263.1	chr6	124726220	124726320	231	-	1	100	0	14.05284	41.91461	18.96574	43.06823	0.415285805	0.001913097	0.057872912	2.718262919	none	ENSMUSG00000004263	chr6	124719507	124733487	13981	-	protein_coding	Atn1	chr6:124726220-124726320	100	29.500355
ENSMUSG00000004263.2	chr6	124722970	124724970	232	-	1	2000	0	101.11187	144.34096	145.1469	162.30233	0.421916005	1.19E-13	1.08E-10	12.92407232	none	ENSMUSG00000004263	chr6	124719507	124733487	13981	-	protein_coding	Atn1	chr6:124722970-124724970	2000	138.225515
ENSMUSG00000004319	chr8	61427647	61427672	233	-	1	25	0	1.86065	0	0.86208	0.23599	-3.89432824	0.006824344	NA	2.165939068	none	ENSMUSG00000004319	chr8	61363423	61436334	72912	-	protein_coding	Clcn3	chr8:61427647-61427672	25	0.73968
ENSMUSG00000110723	chr10	29077109	29077134	234	+	1	25	0	1.27308	1.64929	2.45012	1.06196	1.660609301	0.002682325	0.071269644	2.571488604	none	ENSMUSG00000110723	chr10	29074950	29097936	22987	+	protein_coding	Gm49353	chr10:29077109-29077134	25	1.6086125
ENSMUSG00000004383	chr8	74079076	74079676	235	-	1	600	0	10.03774	29.5734	11.7515	25.72294	0.468666835	0.004316792	0.094992442	2.364838867	none	ENSMUSG00000004383	chr8	73541227	74080168	538942	-	protein_coding	Large1	chr8:74079076-74079676	600	19.271395
ENSMUSG00000004383.1	chr8	73665976	73666376	236	-	1	400	0	3.8682	1.08057	4.85487	0.23599	2.563852351	0.001814401	0.055676107	2.741266707	none	ENSMUSG00000004383	chr8	73541227	74080168	538942	-	protein_coding	Large1	chr8:73665976-73666376	400	2.5099075
ENSMUSG00000004451	chr1	119398134	119398434	237	-	1	300	0	1.95858	2.10426	3.22145	1.47494	1.232747464	0.008712814	0.143599425	2.059841575	none	ENSMUSG00000004451	chr1	119398035	119432524	34490	-	protein_coding	Ralb	chr1:119398134-119398434	300	2.1898075
ENSMUSG00000004455	chr5	122310790	122311040	238	+	1	250	0	14.49352	16.37912	9.02914	16.22433	-0.668007743	0.000201062	0.012412962	3.696670047	down	ENSMUSG00000004455	chr5	122296341	122313336	16996	+	protein_coding	Ppp1cc	chr5:122310790-122311040	250	14.0315275
ENSMUSG00000004530	chr5	113987571	113987721	239	-	1	150	0	2.20341	7.79145	4.17428	7.72868	0.988123996	0.001775665	0.054914803	2.750638871	none	ENSMUSG00000004530	chr5	113980497	114046819	66323	-	protein_coding	Coro1c	chr5:113987571-113987721	150	5.474455
ENSMUSG00000004626	chr8	3689554	3689629	240	+	1	75	0	1.37101	0.79621	0.40835	1.06196	-2.150504933	0.00439025	NA	2.357510751	none	ENSMUSG00000004626	chr8	3680955	3693644	12690	+	protein_coding	Stxbp2	chr8:3689554-3689629	75	0.9093825
ENSMUSG00000004698	chr12	34423103	34423678	241	-	1	575	0	7.19779	3.46919	8.89303	2.5369	0.855120108	0.009041362	0.146327346	2.043766138	none	ENSMUSG00000004698	chr12	34097579	34967094	869516	-	protein_coding	Hdac9	chr12:34423103-34423678	575	5.5242275
ENSMUSG00000004748	chr11	4044379	4044454	242	-	1	75	0	1.12619	3.98104	2.54086	4.07083	1.148860207	0.007983806	0.13702763	2.097790015	none	ENSMUSG00000004748	chr11	4041480	4045445	3966	-	protein_coding	Mtfp1	chr11:4044379-4044454	75	2.92973
ENSMUSG00000004865	chr17	28827596	28827746	243	-	1	150	0	3.96613	5.57345	5.89844	4.8968	0.783890076	0.008237707	0.139262878	2.084193646	none	ENSMUSG00000004865	chr17	28806622	28841683	35062	-	protein_coding	Srpk1	chr17:28827596-28827746	150	5.083705
ENSMUSG00000004865.1	chr17	28826071	28826171	244	-	1	100	0	5.58196	5.85781	8.07632	5.42778	0.72049605	0.007569977	0.132854622	2.120905421	none	ENSMUSG00000004865	chr17	28806622	28841683	35062	-	protein_coding	Srpk1	chr17:28826071-28826171	100	6.2359675
ENSMUSG00000004865.2	chr17	28825271	28825371	245	-	1	100	0	4.99439	4.54975	5.89844	3.00888	0.88804151	0.005713976	0.112866607	2.243061554	none	ENSMUSG00000004865	chr17	28806622	28841683	35062	-	protein_coding	Srpk1	chr17:28825271-28825371	100	4.612865
ENSMUSG00000004897	chr3	87813977	87814027	246	+	1	50	0	6.90401	16.03788	5.08173	17.40428	-0.685020546	0.001725453	NA	2.763096748	none	ENSMUSG00000004897	chr3	87813628	87823439	9812	+	protein_coding	Hdgf	chr3:87813977-87814027	50	11.356975
ENSMUSG00000004897.1	chr3	87820452	87820477	247	+	1	25	0	8.37294	14.67296	5.85306	16.51932	-0.686160188	0.001044225	0.038214531	2.981205789	down	ENSMUSG00000004897	chr3	87813628	87823439	9812	+	protein_coding	Hdgf	chr3:87820452-87820477	25	11.35457
ENSMUSG00000004897.2	chr3	87822202	87822852	248	+	1	650	0	20.4672	18.42651	15.97115	20.64915	-0.518348269	0.000677549	0.02909081	3.169059212	down	ENSMUSG00000004897	chr3	87813628	87823439	9812	+	protein_coding	Hdgf	chr3:87822202-87822852	650	18.8785025
ENSMUSG00000004936	chr9	64121676	64121901	249	-	1	225	0	38.29031	74.5591	44.41976	74.51394	0.249774944	0.005294778	0.107669789	2.276152264	none	ENSMUSG00000004936	chr9	64093052	64160913	67862	-	protein_coding	Map2k1	chr9:64121676-64121901	225	57.9457775
ENSMUSG00000004980	chr6	51438161	51438486	250	-	1	325	0	23.79679	7.22273	14.51923	6.96171	-0.56841057	0.007251749	0.129658832	2.139557226	none	ENSMUSG00000004980	chr6	51437912	51446874	8963	-	protein_coding	Hnrnpa2b1	chr6:51438161-51438486	325	13.125115
ENSMUSG00000005034	chr3	146443678	146443853	251	-	1	175	0	75.84614	73.36479	85.5727	74.15995	0.202038007	0.007536031	0.132482268	2.122857302	none	ENSMUSG00000005034	chr3	146435329	146518745	83417	-	protein_coding	Prkacb	chr3:146443678-146443853	175	77.235895
ENSMUSG00000005034.1	chr3	146435328	146438478	252	-	1	3150	0	439.01647	201.32663	524.87008	215.34115	0.232678471	4.31E-09	1.53E-06	8.365402239	none	ENSMUSG00000005034	chr3	146435329	146518745	83417	-	protein_coding	Prkacb	chr3:146435328-146438478	3150	345.1385825
ENSMUSG00000005045	chr4	152441057	152441332	253	+	1	275	0	12.73079	39.86722	17.69531	40.00036	0.528767183	0.000145765	0.009791014	3.836347565	up	ENSMUSG00000005045	chr4	152423108	152474651	51544	+	protein_coding	Chd5	chr4:152441057-152441332	275	27.57342
ENSMUSG00000005045.1	chr4	152442932	152443082	254	+	1	150	0	13.4163	42.1421	20.82602	45.31014	0.542501371	4.44E-05	0.004016677	4.352958445	up	ENSMUSG00000005045	chr4	152423108	152474651	51544	+	protein_coding	Chd5	chr4:152442932-152443082	150	30.42364
ENSMUSG00000005045.2	chr4	152444132	152444282	255	+	1	150	0	16.20728	42.88143	23.0039	48.555	0.388928326	0.001898388	0.057621707	2.721615027	none	ENSMUSG00000005045	chr4	152423108	152474651	51544	+	protein_coding	Chd5	chr4:152444132-152444282	150	32.6619025
ENSMUSG00000005045.3	chr4	152463807	152463982	256	+	1	175	0	5.82679	19.27958	7.9402	18.87922	0.53892023	0.008569072	0.142614458	2.067066188	none	ENSMUSG00000005045	chr4	152423108	152474651	51544	+	protein_coding	Chd5	chr4:152463807-152463982	175	12.9814475
ENSMUSG00000005045.4	chr4	152465607	152465757	257	+	1	150	0	20.41823	67.96196	25.72626	70.08912	0.343583344	0.001831361	0.056103825	2.737226141	none	ENSMUSG00000005045	chr4	152423108	152474651	51544	+	protein_coding	Chd5	chr4:152465607-152465757	150	46.0488925
ENSMUSG00000005045.5	chr4	152467332	152467507	258	+	1	175	0	22.71957	63.52594	28.44861	65.48731	0.297663099	0.005597734	0.111434365	2.251987737	none	ENSMUSG00000005045	chr4	152423108	152474651	51544	+	protein_coding	Chd5	chr4:152467332-152467507	175	45.0453575
ENSMUSG00000005089	chr2	102496803	102496878	259	+	1	75	0	0.97929	1.47867	1.3158	0.29499	2.797566803	0.000644254	NA	3.190942809	none	ENSMUSG00000005089	chr2	102489004	102621129	132126	+	protein_coding	Slc1a2	chr2:102496803-102496878	75	1.0171875
ENSMUSG00000005089.1	chr2	102497528	102497778	260	+	1	250	0	2.20341	2.27488	2.08714	0.76697	1.544328569	0.005069268	0.105076991	2.295054731	none	ENSMUSG00000005089	chr2	102489004	102621129	132126	+	protein_coding	Slc1a2	chr2:102497528-102497778	250	1.8331
ENSMUSG00000005089.2	chr2	102570153	102570203	261	+	1	50	0	55.81963	180.17027	65.06429	182.4795	0.222469658	0.00104695	0.038238885	2.98007419	none	ENSMUSG00000005089	chr2	102489004	102621129	132126	+	protein_coding	Slc1a2	chr2:102570153-102570203	50	120.8834225
ENSMUSG00000005089.3	chr2	102574303	102574328	262	+	1	25	0	66.73873	150.71061	79.85575	149.49986	0.272025387	3.47E-05	0.003319392	4.460118063	none	ENSMUSG00000005089	chr2	102489004	102621129	132126	+	protein_coding	Slc1a2	chr2:102574303-102574328	25	111.7012375
ENSMUSG00000005089.4	chr2	102578903	102578953	263	+	1	50	0	48.08322	79.67757	55.12769	78.11279	0.256190166	0.002026301	0.059958268	2.693296041	none	ENSMUSG00000005089	chr2	102489004	102621129	132126	+	protein_coding	Slc1a2	chr2:102578903-102578953	50	65.2503175
ENSMUSG00000005089.5	chr2	102586228	102586278	264	+	1	50	0	50.23766	82.29368	58.93899	81.12167	0.281478952	0.000521957	0.024377176	3.282365445	none	ENSMUSG00000005089	chr2	102489004	102621129	132126	+	protein_coding	Slc1a2	chr2:102586228-102586278	50	68.148
ENSMUSG00000005089.6	chr2	102591328	102591578	265	+	1	250	0	83.72944	150.76748	95.78153	145.37003	0.257182604	3.27E-05	0.00316767	4.485961635	none	ENSMUSG00000005089	chr2	102489004	102621129	132126	+	protein_coding	Slc1a2	chr2:102591328-102591578	250	118.91212
ENSMUSG00000005089.7	chr2	102597253	102597428	266	+	1	175	0	131.02923	256.71989	149.77491	249.50075	0.238714856	9.00E-07	0.000162596	6.045529707	none	ENSMUSG00000005089	chr2	102489004	102621129	132126	+	protein_coding	Slc1a2	chr2:102597253-102597428	175	196.756195
ENSMUSG00000005089.8	chr2	102607878	102608003	267	+	1	125	0	145.42482	216.96641	168.83139	228.7926	0.164458868	0.000678814	0.029099307	3.168249145	none	ENSMUSG00000005089	chr2	102489004	102621129	132126	+	protein_coding	Slc1a2	chr2:102607878-102608003	125	190.003805
ENSMUSG00000005089.9	chr2	102613203	102614578	268	+	1	1375	0	465.01666	470.72896	548.37308	490.85983	0.237915993	1.70E-15	2.04E-12	14.7697904	none	ENSMUSG00000005089	chr2	102489004	102621129	132126	+	protein_coding	Slc1a2	chr2:102613203-102614578	1375	493.7446325
ENSMUSG00000005089.10	chr2	102614753	102614803	269	+	1	50	0	56.74995	70.97617	82.66885	82.06563	0.40953262	1.58E-07	3.69E-05	6.800335899	none	ENSMUSG00000005089	chr2	102489004	102621129	132126	+	protein_coding	Slc1a2	chr2:102614753-102614803	50	73.11515
ENSMUSG00000005089.11	chr2	102616603	102619878	270	+	1	3275	0	1469.76995	758.15969	1639.85601	830.03689	0.100577186	1.27E-06	0.000223293	5.896742223	none	ENSMUSG00000005089	chr2	102489004	102621129	132126	+	protein_coding	Slc1a2	chr2:102616603-102619878	3275	1174.455635
ENSMUSG00000005089.12	chr2	102620503	102621103	271	+	1	600	0	171.66984	201.32663	199.59401	218.64502	0.173743905	0.0002238	0.013440642	3.650140657	none	ENSMUSG00000005089	chr2	102489004	102621129	132126	+	protein_coding	Slc1a2	chr2:102620503-102621103	600	197.808875
ENSMUSG00000005103	chr5	38718455	38718555	272	-	1	100	0	4.16199	16.32224	6.6244	16.81431	0.671198834	0.003645125	NA	2.438287633	none	ENSMUSG00000005103	chr5	38684156	38720564	36409	-	protein_coding	Wdr1	chr5:38718455-38718555	100	10.980735
ENSMUSG00000005198	chr11	69624897	69626397	273	-	1	1500	0	44.21502	31.90515	57.85005	32.21268	0.389629958	0.000272926	0.015608695	3.563954621	none	ENSMUSG00000005198	chr11	69624823	69649463	24641	-	protein_coding	Polr2a	chr11:69624897-69626397	1500	41.545725
ENSMUSG00000005338	chr1	173174002	173174152	274	-	1	150	0	15.71763	33.61131	18.42127	30.56074	0.367736361	0.007875923	0.135975441	2.103698535	none	ENSMUSG00000005338	chr1	173160825	173195261	34437	-	protein_coding	Cadm3	chr1:173174002-173174152	150	24.5777375
ENSMUSG00000005338.1	chr1	173173302	173173477	275	-	1	175	0	10.9191	32.47387	15.65354	31.6817	0.558261204	0.000224165	0.013440826	3.6494331	up	ENSMUSG00000005338	chr1	173160825	173195261	34437	-	protein_coding	Cadm3	chr1:173173302-173173477	175	22.6820525
ENSMUSG00000005338.2	chr1	173162602	173164402	276	-	1	1800	0	104.93111	119.31731	118.78543	122.18398	0.174339786	0.00448448	0.097242276	2.348287884	none	ENSMUSG00000005338	chr1	173160825	173195261	34437	-	protein_coding	Cadm3	chr1:173162602-173164402	1800	116.3044575
ENSMUSG00000005360	chr15	8664157	8664682	277	-	1	525	0	133.82021	96.68228	154.81126	104.6617	0.183348664	0.002822435	0.073370884	2.549376019	none	ENSMUSG00000005360	chr15	8663608	8740248	76641	-	protein_coding	Slc1a3	chr15:8664157-8664682	525	122.4938625
ENSMUSG00000005378	chr5	135093210	135093810	278	-	1	600	0	4.84749	11.65875	6.85126	10.14758	0.761341594	0.001436668	NA	2.842643606	none	ENSMUSG00000005378	chr5	135081811	135093813	12003	-	protein_coding	Bud23	chr5:135093210-135093810	600	8.37627
ENSMUSG00000005442	chr7	24984628	24984653	279	+	1	25	0	2.10548	9.21325	3.58443	8.90863	0.885360605	0.005425766	NA	2.265538907	none	ENSMUSG00000005442	chr7	24967129	24993584	26456	+	protein_coding	Cic	chr7:24984628-24984653	25	5.9529475
ENSMUSG00000005442.1	chr7	24987478	24988728	280	+	1	1250	0	20.51616	46.18001	23.95673	44.24818	0.355560042	0.002894019	0.074632364	2.538498637	none	ENSMUSG00000005442	chr7	24967129	24993584	26456	+	protein_coding	Cic	chr7:24987478-24988728	1250	33.72527
ENSMUSG00000005442.2	chr7	24990853	24991203	281	+	1	350	0	11.16393	21.95256	15.78966	22.30108	0.531354808	0.0009849	0.036860559	3.006607935	up	ENSMUSG00000005442	chr7	24967129	24993584	26456	+	protein_coding	Cic	chr7:24990853-24991203	350	17.8018075
ENSMUSG00000005442.3	chr7	24991478	24991753	282	+	1	275	0	11.16393	28.66345	14.33774	29.02681	0.402632147	0.009461885	0.15003702	2.024022333	none	ENSMUSG00000005442	chr7	24967129	24993584	26456	+	protein_coding	Cic	chr7:24991478-24991753	275	20.7979825
ENSMUSG00000005442.4	chr7	24992378	24992528	283	+	1	150	0	4.0151	12.34121	6.1253	12.0945	0.687304329	0.005217997	0.106936558	2.282496148	none	ENSMUSG00000005442	chr7	24967129	24993584	26456	+	protein_coding	Cic	chr7:24992378-24992528	150	8.6440275
ENSMUSG00000005469	chr8	84707421	84707471	284	+	1	50	0	15.71763	47.6018	19.91857	45.48713	0.420192703	0.001038036	0.038138344	2.983787378	none	ENSMUSG00000005469	chr8	84699622	84723072	23451	+	protein_coding	Prkaca	chr8:84707421-84707471	50	32.1812825
ENSMUSG00000005469.1	chr8	84707796	84707921	285	+	1	125	0	14.44455	43.90513	18.73888	40.53133	0.533715304	6.39E-05	0.005300405	4.194681461	up	ENSMUSG00000005469	chr8	84699622	84723072	23451	+	protein_coding	Prkaca	chr8:84707796-84707921	125	29.4049725
ENSMUSG00000005469.2	chr8	84713446	84713571	286	+	1	125	0	7.34469	23.09	10.11809	20.23617	0.708025479	0.000134975	0.009233254	3.869745731	up	ENSMUSG00000005469	chr8	84699622	84723072	23451	+	protein_coding	Prkaca	chr8:84713446-84713571	125	15.1972375
ENSMUSG00000005533	chr7	67879374	67879599	287	+	1	225	0	0.78343	1.53554	1.58804	0.82597	1.969671608	0.002240246	NA	2.649704328	none	ENSMUSG00000005533	chr7	67602575	67883416	280842	+	protein_coding	Igf1r	chr7:67879374-67879599	225	1.183245
ENSMUSG00000005566	chr7	12764215	12764315	288	+	1	100	0	1.56687	4.60663	2.13251	2.94988	1.103355818	0.008660447	0.143282517	2.062459695	none	ENSMUSG00000005566	chr7	12733041	12764962	31922	+	protein_coding	Trim28	chr7:12764215-12764315	100	2.8139725
ENSMUSG00000005575	chr7	12769171	12769671	289	-	1	500	0	20.61409	30.25587	16.28876	34.74957	-0.502430197	0.000194908	0.012137243	3.710169878	down	ENSMUSG00000005575	chr7	12769047	12772202	3156	-	protein_coding	Ube2m	chr7:12769171-12769671	500	25.4770725
ENSMUSG00000005583	chr13	83689152	83689177	290	+	1	25	0	2.00755	0.05687	0.68059	0.29499	-3.717812897	0.008456728	NA	2.072797648	none	ENSMUSG00000005583	chr13	83652153	83815199	163047	+	protein_coding	Mef2c	chr13:83689152-83689177	25	0.76
ENSMUSG00000005583.1	chr13	83693527	83693727	291	+	1	200	0	3.52545	0.79621	2.54086	0.059	3.273035625	0.009718349	0.152531269	2.012407492	none	ENSMUSG00000005583	chr13	83652153	83815199	163047	+	protein_coding	Mef2c	chr13:83693527-83693727	200	1.73038
ENSMUSG00000005583.2	chr13	83742777	83742802	292	+	1	25	0	1.32204	0.45498	1.13431	0	3.676580064	0.00625263	NA	2.203937255	none	ENSMUSG00000005583	chr13	83652153	83815199	163047	+	protein_coding	Mef2c	chr13:83742777-83742802	25	0.7278325
ENSMUSG00000005610	chr7	110680706	110680856	293	-	1	150	0	32.9042	30.02838	26.67908	31.79969	-0.364909404	0.00239231	0.066216368	2.621182493	none	ENSMUSG00000005610	chr7	110666957	110682237	15281	-	protein_coding	Eif4g2	chr7:110680706-110680856	150	30.3528375
ENSMUSG00000005610.1	chr7	110679506	110679556	294	-	1	50	0	24.53126	23.20375	13.0673	24.07101	-0.899892619	9.05E-10	3.91E-07	9.043113396	down	ENSMUSG00000005610	chr7	110666957	110682237	15281	-	protein_coding	Eif4g2	chr7:110679506-110679556	50	21.21833
ENSMUSG00000005610.2	chr7	110671956	110671981	295	-	1	25	0	24.67815	14.50234	15.10907	17.34529	-0.880241111	3.82E-08	1.06E-05	7.418408046	down	ENSMUSG00000005610	chr7	110666957	110682237	15281	-	protein_coding	Eif4g2	chr7:110671956-110671981	25	17.9087125
ENSMUSG00000005610.3	chr7	110670606	110671931	296	-	1	1325	0	109.19102	34.80562	84.43838	41.88828	-0.539596549	3.79E-09	1.37E-06	8.421147804	down	ENSMUSG00000005610	chr7	110666957	110682237	15281	-	protein_coding	Eif4g2	chr7:110670606-110671931	1325	67.580825
ENSMUSG00000005672	chr5	75813875	75814000	297	+	1	125	0	1.37101	4.20852	2.49549	2.94988	1.381341395	0.001201503	0.042399015	2.920275211	up	ENSMUSG00000005672	chr5	75735576	75817382	81807	+	protein_coding	Kit	chr5:75813875-75814000	125	2.756225
ENSMUSG00000005705	chr8	106343929	106345379	298	-	1	1450	0	36.42965	47.71555	46.32541	45.42813	0.462452321	3.84E-06	0.000554852	5.415790388	none	ENSMUSG00000005705	chr8	106293330	106364025	70696	-	protein_coding	Agrp	chr8:106343929-106345379	1450	43.974685
ENSMUSG00000005871	chr18	34450976	34454201	299	+	1	3225	0	170.78847	114.31258	202.5886	121.94799	0.228588371	4.10E-05	0.003765265	4.387723459	none	ENSMUSG00000005871	chr18	34353977	34455605	101629	+	protein_coding	Apc	chr18:34450976-34454201	3225	152.40941
ENSMUSG00000005871.1	chr18	34454251	34454726	300	+	1	475	0	14.54248	9.66823	15.65354	7.07971	0.644281732	0.001805487	0.055448388	2.743405569	none	ENSMUSG00000005871	chr18	34353977	34455605	101629	+	protein_coding	Apc	chr18:34454251-34454726	475	11.73599
ENSMUSG00000005886	chr1	13223128	13223153	301	-	1	25	0	1.95858	8.13269	3.58443	7.78768	0.981574709	0.002909373	0.074865706	2.536200651	none	ENSMUSG00000005886	chr1	13209329	13444307	234979	-	protein_coding	Ncoa2	chr1:13223128-13223153	25	5.365845
ENSMUSG00000006005	chr1	150269313	150269413	302	+	1	100	0	4.25992	15.92414	6.1253	15.22137	0.653398392	0.005269046	NA	2.27826797	none	ENSMUSG00000006005	chr1	150268589	150325686	57098	+	protein_coding	Tpr	chr1:150269313-150269413	100	10.3826825
ENSMUSG00000006169	chr11	45742790	45743015	303	+	1	225	0	8.7157	17.23219	8.48467	19.4692	-0.521952058	0.005942501	0.11531662	2.22603072	none	ENSMUSG00000006169	chr11	45742791	45801452	58662	+	protein_coding	Clint1	chr11:45742790-45743015	225	13.47544
ENSMUSG00000006262	chr5	88908538	88909838	304	+	1	1300	0	23.30714	3.75355	20.46304	5.48677	-0.646359645	0.009962551	0.154706929	2.001629421	none	ENSMUSG00000006262	chr5	88868714	88912079	43366	+	protein_coding	Mob1b	chr5:88908538-88909838	1300	13.252625
ENSMUSG00000006276	chr8	73175242	73175316	305	-	1	74	0	0.8324	3.75355	1.76953	3.06787	1.319235771	0.00798998	NA	2.097454335	none	ENSMUSG00000006276	chr8	73094843	73175304	80462	-	protein_coding	Eps15l1	chr8:73175242-73175316	74	2.3558375
ENSMUSG00000006304	chr1	74275642	74276067	306	+	1	425	0	44.06813	36.56865	43.92066	42.12427	-0.298274653	0.00379072	0.088808755	2.421278336	none	ENSMUSG00000006304	chr1	74275243	74307368	32126	+	protein_coding	Arpc2	chr1:74275642-74276067	425	41.6704275
ENSMUSG00000006304.1	chr1	74295117	74295142	307	+	1	25	0	23.45404	23.48811	16.78786	26.31292	-0.596956469	2.08E-05	0.002237943	4.680975288	down	ENSMUSG00000006304	chr1	74275243	74307368	32126	+	protein_coding	Arpc2	chr1:74295117-74295142	25	22.5107325
ENSMUSG00000006304.2	chr1	74295192	74295217	308	+	1	25	0	20.66305	27.12791	16.0619	28.96781	-0.437901198	0.001673427	0.052701976	2.77639313	none	ENSMUSG00000006304	chr1	74275243	74307368	32126	+	protein_coding	Arpc2	chr1:74295192-74295217	25	23.2051675
ENSMUSG00000006304.3	chr1	74301617	74301667	309	+	1	50	0	12.73079	20.70138	8.03095	21.77011	-0.734087741	3.17E-05	0.00309606	4.499307357	down	ENSMUSG00000006304	chr1	74275243	74307368	32126	+	protein_coding	Arpc2	chr1:74301617-74301667	50	15.8083075
ENSMUSG00000006356	chr12	113107055	113107255	310	+	1	200	0	8.76466	19.39333	12.38672	18.17125	0.619835238	0.000542446	0.02499848	3.265643178	up	ENSMUSG00000006356	chr12	113103856	113109126	5271	+	protein_coding	Crip2	chr12:113107055-113107255	200	14.67899
ENSMUSG00000006356.1	chr12	113107630	113107780	311	+	1	150	0	8.7157	18.08527	11.66075	17.75827	0.4990707	0.006202661	0.118456477	2.207421943	none	ENSMUSG00000006356	chr12	113103856	113109126	5271	+	protein_coding	Crip2	chr12:113107630-113107780	150	14.0549975
ENSMUSG00000006356.2	chr12	113107830	113107930	312	+	1	100	0	9.59706	16.94783	12.65895	16.9323	0.471477382	0.008723017	0.143719871	2.059333305	none	ENSMUSG00000006356	chr12	113103856	113109126	5271	+	protein_coding	Crip2	chr12:113107830-113107930	100	14.034035
ENSMUSG00000006356.3	chr12	113108005	113108130	313	+	1	125	0	12.29011	21.32697	16.56099	20.76715	0.531201919	0.000870772	0.033904449	3.060095299	up	ENSMUSG00000006356	chr12	113103856	113109126	5271	+	protein_coding	Crip2	chr12:113108005-113108130	125	17.736305
ENSMUSG00000006356.4	chr12	113108405	113108505	314	+	1	100	0	11.89839	19.50707	16.28876	19.23321	0.523588363	0.001386776	0.046722712	2.857993726	up	ENSMUSG00000006356	chr12	113103856	113109126	5271	+	protein_coding	Crip2	chr12:113108405-113108505	100	16.7318575
ENSMUSG00000006418	chr2	167349089	167349164	315	+	1	75	0	6.07161	2.78672	1.95102	2.06492	-1.202920781	0.003256552	0.080401888	2.487241925	none	ENSMUSG00000006418	chr2	167334565	167358093	23529	+	protein_coding	Rnf114	chr2:167349089-167349164	75	3.2185675
ENSMUSG00000006423	chrX	36112389	36113914	316	-	1	1525	0	23.20921	11.71562	24.86418	9.6756	0.470786354	0.007482546	0.131816716	2.125950617	none	ENSMUSG00000006423	chrX	36087390	36137764	50375	-	protein_coding	Steep1	chrX:36112389-36113914	1525	17.3661525
ENSMUSG00000006435	chr19	47167733	47168008	317	+	1	275	0	7.54055	21.15636	10.7533	20.00018	0.479033877	0.009412644	0.149575473	2.026288358	none	ENSMUSG00000006435	chr19	47167259	47247880	80622	+	protein_coding	Neurl1a	chr19:47167733-47168008	275	14.8625975
ENSMUSG00000006464	chr19	4953755	4953905	318	-	1	150	0	1.07722	4.09478	2.04177	3.53985	1.187261725	0.008647136	NA	2.06312769	none	ENSMUSG00000006464	chr19	4936906	4956656	19751	-	protein_coding	Bbs1	chr19:4953755-4953905	150	2.688405
ENSMUSG00000006476	chr2	24948316	24948341	319	+	1	25	0	7.14883	17.6303	4.44651	21.00314	-0.881280967	5.82E-05	0.004960203	4.235412785	down	ENSMUSG00000006476	chr2	24944367	24952893	8527	+	protein_coding	Nsmf	chr2:24948316-24948341	25	12.557195
ENSMUSG00000006476.1	chr2	24949616	24949691	320	+	1	75	0	10.82117	29.5734	9.30138	35.81153	-0.42961756	0.008937239	0.145501845	2.048796608	none	ENSMUSG00000006476	chr2	24944367	24952893	8527	+	protein_coding	Nsmf	chr2:24949616-24949691	75	21.37687
ENSMUSG00000006575	chr11	102292128	102292578	321	+	1	450	0	18.90033	9.83884	15.92578	12.0945	-0.536693789	0.003367783	0.082038823	2.47265592	none	ENSMUSG00000006575	chr11	102284229	102293381	9153	+	protein_coding	Rundc3a	chr11:102292128-102292578	450	14.1898625
ENSMUSG00000006586	chr4	13801685	13801710	322	+	1	25	0	1.41997	0.56872	0.40835	0.76697	-2.173258787	0.007988984	NA	2.097508427	none	ENSMUSG00000006586	chr4	13743436	13893649	150214	+	protein_coding	Runx1t1	chr4:13801685-13801710	25	0.7910025
ENSMUSG00000006651	chr7	30141581	30141806	323	-	1	225	0	74.47513	224.30289	84.43838	228.8516	0.203000882	0.000657909	0.028472571	3.181834399	none	ENSMUSG00000006651	chr7	30134407	30144960	10554	-	protein_coding	Aplp1	chr7:30141581-30141806	225	153.017
ENSMUSG00000006651.1	chr7	30141156	30141206	324	-	1	50	0	40.34682	127.67748	45.82631	126.25481	0.212792014	0.008238799	0.139262878	2.084136112	none	ENSMUSG00000006651	chr7	30134407	30144960	10554	-	protein_coding	Aplp1	chr7:30141156-30141206	50	85.026355
ENSMUSG00000006676	chr9	108375075	108375250	325	+	1	175	0	2.64409	5.34596	3.90204	3.95284	1.052651572	0.001992723	NA	2.700553109	none	ENSMUSG00000006676	chr9	108367801	108379536	11736	+	protein_coding	Usp19	chr9:108375075-108375250	175	3.9612325
ENSMUSG00000006676.1	chr9	108376400	108376425	326	+	1	25	0	1.71376	2.16113	0.77133	2.65489	-1.435044758	0.006977472	NA	2.15630191	none	ENSMUSG00000006676	chr9	108367801	108379536	11736	+	protein_coding	Usp19	chr9:108376400-108376425	25	1.8252775
ENSMUSG00000006699	chr4	137063331	137063381	327	-	1	50	0	38.24134	20.64451	33.34885	24.248	-0.33278318	0.009134511	0.147206361	2.039314688	none	ENSMUSG00000006699	chr4	137047007	137085031	38025	-	protein_coding	Cdc42	chr4:137063331-137063381	50	29.120675
ENSMUSG00000006699.1	chr4	137063281	137063306	328	-	1	25	0	42.79505	22.23692	37.20552	26.01793	-0.336734989	0.00590754	0.11506848	2.228593293	none	ENSMUSG00000006699	chr4	137047007	137085031	38025	-	protein_coding	Cdc42	chr4:137063281-137063306	25	32.063855
ENSMUSG00000006699.2	chr4	137059706	137059806	329	-	1	100	0	52.93072	26.95729	43.37619	30.91473	-0.387726556	0.000515259	0.024171158	3.28797452	none	ENSMUSG00000006699	chr4	137047007	137085031	38025	-	protein_coding	Cdc42	chr4:137059706-137059806	100	38.5447325
ENSMUSG00000006699.3	chr4	137056306	137056456	330	-	1	150	0	50.77627	27.86725	37.79536	32.56666	-0.585326488	1.69E-07	3.92E-05	6.771493276	down	ENSMUSG00000006699	chr4	137047007	137085031	38025	-	protein_coding	Cdc42	chr4:137056306-137056456	150	37.251385
ENSMUSG00000006699.4	chr4	137055706	137056231	331	-	1	525	0	52.00039	38.21794	42.96784	41.2983	-0.351907921	0.000502216	0.023931775	3.299109334	none	ENSMUSG00000006699	chr4	137047007	137085031	38025	-	protein_coding	Cdc42	chr4:137055706-137056231	525	43.6211175
ENSMUSG00000006728	chr10	126903202	126903789	332	+	1	587	0	6.95297	11.31751	9.61899	9.49861	0.732657693	0.000811272	0.032437767	3.090833699	up	ENSMUSG00000006728	chr10	126899403	126903789	4387	+	protein_coding	Cdk4	chr10:126903202-126903789	587	9.34702
ENSMUSG00000006736	chr10	126903198	126904023	333	-	1	825	0	8.17709	12.90993	10.7533	11.62252	0.551096152	0.006482117	0.121322548	2.188283126	none	ENSMUSG00000006736	chr10	126903149	126906133	2985	-	protein_coding	Tspan31	chr10:126903198-126904023	825	10.86571
ENSMUSG00000006800	chr2	165958783	165958958	334	-	1	175	0	4.60267	14.27485	6.98738	13.09746	0.782100122	0.000707017	0.02977568	3.150570091	up	ENSMUSG00000006800	chr2	165915009	165997583	82575	-	protein_coding	Sulf2	chr2:165958783-165958958	175	9.74059
ENSMUSG00000006800.1	chr2	165936383	165936558	335	-	1	175	0	5.97368	13.76301	9.30138	14.6314	0.606184465	0.003937749	0.090633753	2.404751924	none	ENSMUSG00000006800	chr2	165915009	165997583	82575	-	protein_coding	Sulf2	chr2:165936383-165936558	175	10.9173675
ENSMUSG00000006800.2	chr2	165924483	165924708	336	-	1	225	0	4.74956	13.87675	7.57722	15.45736	0.582198357	0.009501974	0.150512078	2.022186163	none	ENSMUSG00000006800	chr2	165915009	165997583	82575	-	protein_coding	Sulf2	chr2:165924483-165924708	225	10.4152225
ENSMUSG00000006818	chr17	13227157	13227282	337	+	1	125	0	6.65918	20.64451	10.16346	21.41612	0.622473584	0.001046085	0.038238885	2.980432864	up	ENSMUSG00000006818	chr17	13225733	13258950	33218	+	protein_coding	Sod2	chr17:13227157-13227282	125	14.7208175
ENSMUSG00000006818.1	chr17	13233957	13238932	338	+	1	4975	0	394.55663	127.05189	429.45153	130.62063	0.172402444	0.000375955	0.019476772	3.424864235	none	ENSMUSG00000006818	chr17	13225733	13258950	33218	+	protein_coding	Sod2	chr17:13233957-13238932	4975	270.42017
ENSMUSG00000006920	chr11	101094065	101094165	339	-	1	100	0	1.37101	4.6635	1.95102	3.00888	1.179526495	0.006654524	NA	2.176883011	none	ENSMUSG00000006920	chr11	101081941	101117289	35349	-	protein_coding	Ezh1	chr11:101094065-101094165	100	2.7486025
ENSMUSG00000006920.1	chr11	101082640	101082665	340	-	1	25	0	1.27308	1.25118	0.58984	1.82892	-1.656605006	0.008972403	NA	2.047091206	none	ENSMUSG00000006920	chr11	101081941	101117289	35349	-	protein_coding	Ezh1	chr11:101082640-101082665	25	1.235755
ENSMUSG00000006932	chr9	120784431	120784681	341	+	1	250	0	17.43139	30.54023	11.88762	32.09468	-0.620541495	2.31E-05	0.002432287	4.636726351	down	ENSMUSG00000006932	chr9	120758282	120789573	31292	+	protein_coding	Ctnnb1	chr9:120784431-120784681	250	22.98848
ENSMUSG00000006932.1	chr9	120788356	120788406	342	+	1	50	0	9.30327	14.67296	4.94561	15.16238	-0.943855708	1.13E-05	0.001370761	4.946508296	down	ENSMUSG00000006932	chr9	120758282	120789573	31292	+	protein_coding	Ctnnb1	chr9:120788356-120788406	50	11.021055
ENSMUSG00000006998	chr16	20480351	20480401	343	+	1	50	0	6.2185	5.11847	3.58443	5.72276	-0.894114513	0.00247983	0.067755254	2.605578173	none	ENSMUSG00000006998	chr16	20470402	20482164	11763	+	protein_coding	Psmd2	chr16:20480351-20480401	50	5.16104
ENSMUSG00000006998.1	chr16	20480476	20480501	344	+	1	25	0	7.34469	7.27961	3.76592	6.84372	-0.838924629	0.001924219	0.058037876	2.715745477	none	ENSMUSG00000006998	chr16	20470402	20482164	11763	+	protein_coding	Psmd2	chr16:20480476-20480501	25	6.308485
ENSMUSG00000007036	chr17	35320513	35320588	345	+	1	75	0	1.61583	5.74406	2.8131	4.54281	1.208822366	0.001460459	NA	2.835510596	none	ENSMUSG00000007036	chr17	35308239	35321963	13725	+	protein_coding	Abhd16a	chr17:35320513-35320588	75	3.67895
ENSMUSG00000007097	chr1	172106425	172106500	346	-	1	75	0	26.04916	76.72023	33.7572	75.92988	0.396063737	6.70E-05	0.00549525	4.173812024	none	ENSMUSG00000007097	chr1	172099276	172125631	26356	-	protein_coding	Atp1a2	chr1:172106425-172106500	75	53.1141175
ENSMUSG00000007097.1	chr1	172106100	172106250	347	-	1	150	0	33.7366	92.01878	41.28905	94.21913	0.293559598	0.000955634	0.036134686	3.01970824	none	ENSMUSG00000007097	chr1	172099276	172125631	26356	-	protein_coding	Atp1a2	chr1:172106100-172106250	150	65.31589
ENSMUSG00000007207	chr5	135066310	135066335	348	+	1	25	0	20.71202	72.05673	26.27073	77.40482	0.29492926	0.006499414	0.121384473	2.187125769	none	ENSMUSG00000007207	chr5	135052336	135079954	27619	+	protein_coding	Stx1a	chr5:135066310-135066335	25	49.111075
ENSMUSG00000007207.1	chr5	135074535	135074560	349	+	1	25	0	14.54248	54.54018	17.10546	53.33381	0.337117431	0.009725171	0.152583524	2.012102733	none	ENSMUSG00000007207	chr5	135052336	135079954	27619	+	protein_coding	Stx1a	chr5:135074535-135074560	25	34.8804825
ENSMUSG00000007207.2	chr5	135074585	135074610	350	+	1	25	0	12.5839	46.18001	14.5646	43.06823	0.37739002	0.007613667	0.133212276	2.118406119	none	ENSMUSG00000007207	chr5	135052336	135079954	27619	+	protein_coding	Stx1a	chr5:135074585-135074610	25	29.099185
ENSMUSG00000007207.3	chr5	135077835	135077960	351	+	1	125	0	15.08109	53.34587	18.14903	49.43997	0.446764866	0.000538324	0.024886177	3.268956301	none	ENSMUSG00000007207	chr5	135052336	135079954	27619	+	protein_coding	Stx1a	chr5:135077835-135077960	125	34.00399
ENSMUSG00000007207.4	chr5	135078660	135078985	352	+	1	325	0	9.98878	25.25114	12.79507	23.89402	0.505903061	0.002245448	0.06384017	2.648696913	none	ENSMUSG00000007207	chr5	135052336	135079954	27619	+	protein_coding	Stx1a	chr5:135078660-135078985	325	17.9822525
ENSMUSG00000007415	chr5	3697356	3697406	353	-	1	50	0	4.79853	17.40281	7.66797	18.99722	0.559813412	0.009676331	NA	2.014289275	none	ENSMUSG00000007415	chr5	3682932	3707185	24254	-	protein_coding	Gatad1	chr5:3697356-3697406	50	12.2166325
ENSMUSG00000007476	chr2	30146776	30146801	354	+	1	25	0	2.10548	3.86729	0.77133	3.59885	-1.279074245	0.008404943	NA	2.075465242	none	ENSMUSG00000007476	chr2	30127727	30153802	26076	+	protein_coding	Lrrc8a	chr2:30146776-30146801	25	2.5857375
ENSMUSG00000007589	chr14	55914645	55914720	355	-	1	75	0	2.20341	1.8199	1.4973	3.24487	-1.390681804	0.002537177	0.068740645	2.595649307	none	ENSMUSG00000007589	chr14	55912146	55919277	7132	-	protein_coding	Tinf2	chr14:55914645-55914720	75	2.19137
ENSMUSG00000007589.1	chr14	55914370	55914495	356	-	1	125	0	2.39926	2.33175	1.63341	3.48086	-1.131250343	0.008775874	0.144180778	2.056709636	none	ENSMUSG00000007589	chr14	55912146	55919277	7132	-	protein_coding	Tinf2	chr14:55914370-55914495	125	2.46132
ENSMUSG00000007617	chr13	93444442	93445792	357	+	1	1350	0	25.36366	9.27012	10.57181	2.06492	0.995891578	0.000644614	0.028153081	3.190700122	up	ENSMUSG00000007617	chr13	93436143	93541637	105495	+	protein_coding	Homer1	chr13:93444442-93445792	1350	11.8176275
ENSMUSG00000007617.1	chr13	93505867	93506317	358	+	1	450	0	4.30888	2.04739	3.26683	0.58998	1.485276	0.008494699	0.141936389	2.070851981	none	ENSMUSG00000007617	chr13	93436143	93541637	105495	+	protein_coding	Homer1	chr13:93505867-93506317	450	2.55327
ENSMUSG00000007653	chr11	42518183	42518283	359	+	1	100	0	22.52371	29.74402	30.58112	32.27167	0.372185212	0.002705172	0.071671935	2.567805131	none	ENSMUSG00000007653	chr11	42310584	42519855	209272	+	protein_coding	Gabrb2	chr11:42518183-42518283	100	28.78013
ENSMUSG00000007655	chr6	17339633	17340108	360	+	1	475	0	3.81924	1.93365	4.03816	0.88496	1.306169653	0.008998656	0.146007398	2.04582237	none	ENSMUSG00000007655	chr6	17306334	17341451	35118	+	protein_coding	Cav1	chr6:17339633-17340108	475	2.6690025
ENSMUSG00000007670	chr17	57336025	57336125	361	-	1	100	0	6.12057	17.11845	9.70973	17.40428	0.647603491	0.001263909	0.043835559	2.898284344	up	ENSMUSG00000007670	chr17	57328051	57338522	10472	-	protein_coding	Khsrp	chr17:57336025-57336125	100	12.5882575
ENSMUSG00000007670.1	chr17	57334950	57335000	362	-	1	50	0	4.35785	10.40756	6.6244	9.20362	0.817126884	0.001067021	0.038819292	2.971827007	up	ENSMUSG00000007670	chr17	57328051	57338522	10472	-	protein_coding	Khsrp	chr17:57334950-57335000	50	7.6483575
ENSMUSG00000007670.2	chr17	57334800	57334875	363	-	1	75	0	4.30888	10.52131	7.07812	8.96763	0.958917793	0.000116662	0.008325446	3.9330721	up	ENSMUSG00000007670	chr17	57328051	57338522	10472	-	protein_coding	Khsrp	chr17:57334800-57334875	75	7.718985
ENSMUSG00000007670.3	chr17	57334025	57334100	364	-	1	75	0	4.79853	11.71562	7.71334	11.26854	0.74806178	0.00135132	0.045777281	2.869241733	up	ENSMUSG00000007670	chr17	57328051	57338522	10472	-	protein_coding	Khsrp	chr17:57334025-57334100	75	8.8740075
ENSMUSG00000007670.4	chr17	57332475	57332675	365	-	1	200	0	7.78537	19.62082	10.66256	18.58424	0.543894317	0.003449962	0.083348837	2.462185692	none	ENSMUSG00000007670	chr17	57328051	57338522	10472	-	protein_coding	Khsrp	chr17:57332475-57332675	200	14.1632475
ENSMUSG00000007670.5	chr17	57331975	57332100	366	-	1	125	0	7.24676	16.03788	9.75511	14.21842	0.627504303	0.001649952	0.05225388	2.782528686	none	ENSMUSG00000007670	chr17	57328051	57338522	10472	-	protein_coding	Khsrp	chr17:57331975-57332100	125	11.8145425
ENSMUSG00000007670.6	chr17	57331775	57331900	367	-	1	125	0	8.81363	16.89096	11.11628	15.28037	0.500202535	0.007590067	0.132978138	2.119754381	none	ENSMUSG00000007670	chr17	57328051	57338522	10472	-	protein_coding	Khsrp	chr17:57331775-57331900	125	13.02531
ENSMUSG00000007682	chr12	90694200	90694425	368	-	1	225	0	9.05845	15.12793	16.42488	20.23617	0.491076448	0.005206884	0.106767714	2.283422081	none	ENSMUSG00000007682	chr12	90691326	90705812	14487	-	protein_coding	Dio2	chr12:90694200-90694425	225	15.2118575
ENSMUSG00000007777	chr11	51576562	51576612	369	-	1	50	0	0.63654	1.36493	1.76953	1.06196	1.886198636	0.00344423	0.083264517	2.462907829	none	ENSMUSG00000007777	chr11	51576213	51579701	3489	-	protein_coding	0610009B22Rik	chr11:51576562-51576612	50	1.20824
ENSMUSG00000007783	chr7	44623995	44624220	370	-	1	225	0	1.07722	3.12796	1.86028	2.24191	1.320478547	0.00679388	NA	2.167882158	none	ENSMUSG00000007783	chr7	44608796	44624275	15480	-	protein_coding	Cpt1c	chr7:44623995-44624220	225	2.0768425
ENSMUSG00000007783.1	chr7	44623145	44623320	371	-	1	175	0	1.5179	3.92416	2.17788	2.65489	1.140212071	0.008357173	NA	2.077940623	none	ENSMUSG00000007783	chr7	44608796	44624275	15480	-	protein_coding	Cpt1c	chr7:44623145-44623320	175	2.5687075
ENSMUSG00000007817	chr14	25663358	25663983	372	+	1	625	0	14.29766	30.25587	19.41947	31.79969	0.412418177	0.003351294	0.081762763	2.474787504	none	ENSMUSG00000007817	chr14	25459609	25667167	207559	+	protein_coding	Zmiz1	chr14:25663358-25663983	625	23.9431725
ENSMUSG00000007850	chr11	50270791	50272816	373	+	1	2025	0	75.3565	34.35065	69.23857	40.47234	-0.277593052	0.003795514	0.088816191	2.420729368	none	ENSMUSG00000007850	chr11	50267817	50277355	9539	+	protein_coding	Hnrnph1	chr11:50270791-50272816	2025	54.854515
ENSMUSG00000007880	chr4	133480018	133480268	374	-	1	250	0	3.8682	6.4834	2.22326	6.84372	-1.040051031	0.001330569	NA	2.875962587	none	ENSMUSG00000007880	chr4	133406319	133484080	77762	-	protein_coding	Arid1a	chr4:133480018-133480268	250	4.854645
ENSMUSG00000007880.1	chr4	133413793	133413868	375	-	1	75	0	5.23921	17.28907	7.80408	16.22433	0.694733241	0.001193918	0.042216181	2.923025363	up	ENSMUSG00000007880	chr4	133406319	133484080	77762	-	protein_coding	Arid1a	chr4:133413793-133413868	75	11.6391725
ENSMUSG00000007908	chr9	76042711	76042736	376	+	1	25	0	0.78343	1.13744	1.04357	0.23599	2.697472892	0.003341011	NA	2.476122149	none	ENSMUSG00000007908	chr9	75922137	76043632	121496	+	protein_coding	Hmgcll1	chr9:76042711-76042736	25	0.8001075
ENSMUSG00000007950	chr8	71914548	71914573	377	-	1	25	0	4.40681	17.74404	6.07993	16.57832	0.631611431	0.005952659	0.115378395	2.225289002	none	ENSMUSG00000007950	chr8	71909349	71916299	6951	-	protein_coding	Abhd8	chr8:71914548-71914573	25	11.202275
ENSMUSG00000008028	chr7	44009466	44009516	378	-	1	50	0	4.99439	7.73458	6.30679	6.31274	0.695413696	0.008642699	NA	2.063350613	none	ENSMUSG00000008028	chr7	44009467	44035244	25778	-	protein_coding	1700008O03Rik	chr7:44009466-44009516	50	6.337125
ENSMUSG00000008035	chrX	10583701	10583951	379	+	1	250	0	4.7006	12.62557	7.03275	12.56648	0.658567179	0.004693947	0.100204972	2.328461841	none	ENSMUSG00000008035	chrX	10581252	10585929	4678	+	protein_coding	Mid1ip1	chrX:10583701-10583951	250	9.23135
ENSMUSG00000008136	chr1	43202758	43203108	380	-	1	350	0	4.65164	12.68244	5.53546	9.26262	0.747361814	0.00259378	NA	2.586066802	none	ENSMUSG00000008136	chr1	43162234	43236144	73911	-	protein_coding	Fhl2	chr1:43202758-43203108	350	8.03304
ENSMUSG00000008140	chr7	44145660	44145860	381	-	1	200	0	4.99439	10.06633	6.39753	8.25966	0.683757656	0.005948081	NA	2.225623096	none	ENSMUSG00000008140	chr7	44139361	44145953	6593	-	protein_coding	Emc10	chr7:44145660-44145860	200	7.4294775
ENSMUSG00000008153	chr6	124435489	124435689	382	-	1	200	0	12.33908	38.10419	15.88041	36.10652	0.480050974	0.000851499	0.033540739	3.069816047	none	ENSMUSG00000008153	chr6	124407540	124441753	34214	-	protein_coding	Clstn3	chr6:124435489-124435689	200	25.60755
ENSMUSG00000008153.1	chr6	124434814	124435114	383	-	1	300	0	19.24308	54.54018	23.91135	50.20694	0.440337862	0.000183983	0.011612649	3.7352226	none	ENSMUSG00000008153	chr6	124407540	124441753	34214	-	protein_coding	Clstn3	chr6:124434814-124435114	300	36.9753875
ENSMUSG00000008153.2	chr6	124429339	124429964	384	-	1	625	0	9.10741	4.60663	3.40294	3.30386	-0.891167812	0.005221737	0.106983692	2.282184978	none	ENSMUSG00000008153	chr6	124407540	124441753	34214	-	protein_coding	Clstn3	chr6:124429339-124429964	625	5.10521
ENSMUSG00000008153.3	chr6	124428264	124428439	385	-	1	175	0	16.79485	29.97151	21.09825	29.85277	0.371150119	0.006510641	0.121495978	2.186376278	none	ENSMUSG00000008153	chr6	124407540	124441753	34214	-	protein_coding	Clstn3	chr6:124428264-124428439	175	24.429345
ENSMUSG00000008153.4	chr6	124427664	124427739	386	-	1	75	0	11.40875	21.21323	15.5628	21.00314	0.466218063	0.004132431	0.092945291	2.383794393	none	ENSMUSG00000008153	chr6	124407540	124441753	34214	-	protein_coding	Clstn3	chr6:124427664-124427739	75	17.29698
ENSMUSG00000008348	chr5	125466753	125466828	387	-	1	75	0	51.41281	176.01862	76.04445	180.23759	0.535381808	2.52E-15	2.88E-12	14.59914802	up	ENSMUSG00000008348	chr5	125463029	125467266	4238	-	protein_coding	Ubc	chr5:125466753-125466828	75	120.9283675
ENSMUSG00000008348.1	chr5	125463853	125463878	388	-	1	25	0	36.23379	146.21773	56.21663	154.39666	0.599363945	1.65E-14	1.67E-11	13.7837585	up	ENSMUSG00000008348	chr5	125463029	125467266	4238	-	protein_coding	Ubc	chr5:125463853-125463878	25	98.2662025
ENSMUSG00000008348.2	chr5	125463228	125463378	389	-	1	150	0	172.11052	548.13165	237.16251	606.73107	0.332077343	8.93E-19	1.28E-15	18.04918032	none	ENSMUSG00000008348	chr5	125463029	125467266	4238	-	protein_coding	Ubc	chr5:125463228-125463378	150	391.0339375
ENSMUSG00000008393	chr16	8477243	8477743	390	-	1	500	0	3.52545	1.99052	2.58624	3.06787	-1.062100994	0.008913103	0.145273024	2.049971062	none	ENSMUSG00000008393	chr16	8476444	8490019	13576	-	protein_coding	Carhsp1	chr16:8477243-8477743	500	2.79252
ENSMUSG00000008450	chr8	106603136	106603261	391	+	1	125	0	7.44262	4.32227	4.35577	4.9558	-0.963222911	0.001131662	0.040535777	2.946283109	down	ENSMUSG00000008450	chr8	106587212	106605962	18751	+	protein_coding	Nutf2	chr8:106603136-106603261	125	5.269115
ENSMUSG00000008658	chr16	6389493	6389993	392	+	1	500	0	4.7006	3.35544	3.90204	0.70797	2.066844447	4.20E-05	0.003829714	4.376606426	up	ENSMUSG00000008658	chr16	5703219	7229390	1526172	+	protein_coding	Rbfox1	chr16:6389493-6389993	500	3.1665125
ENSMUSG00000008658.1	chr16	6425718	6425743	393	+	1	25	0	0.73447	1.59241	0.86208	0	5.85455249	7.58E-06	NA	5.12053575	none	ENSMUSG00000008658	chr16	5703219	7229390	1526172	+	protein_coding	Rbfox1	chr16:6425718-6425743	25	0.79724
ENSMUSG00000008658.2	chr16	6684843	6685193	394	+	1	350	0	6.3654	5.85781	4.85487	2.4189	0.969878418	0.002950364	0.07565845	2.530124422	none	ENSMUSG00000008658	chr16	5703219	7229390	1526172	+	protein_coding	Rbfox1	chr16:6684843-6685193	350	4.874245
ENSMUSG00000008658.3	chr16	6689393	6689443	395	+	1	50	0	1.90962	0.79621	0.4991	0.82597	-1.912574869	0.009244582	NA	2.034112722	none	ENSMUSG00000008658	chr16	5703219	7229390	1526172	+	protein_coding	Rbfox1	chr16:6689393-6689443	50	1.007725
ENSMUSG00000008658.4	chr16	6701493	6701768	396	+	1	275	0	2.93788	4.09478	2.54086	1.29795	1.484371185	0.000784419	0.031739911	3.105451973	up	ENSMUSG00000008658	chr16	5703219	7229390	1526172	+	protein_coding	Rbfox1	chr16:6701493-6701768	275	2.7178675
ENSMUSG00000008658.5	chr16	6701843	6701943	397	+	1	100	0	1.12619	1.53554	1.40655	0.47198	2.079678056	0.003114099	NA	2.506667538	none	ENSMUSG00000008658	chr16	5703219	7229390	1526172	+	protein_coding	Rbfox1	chr16:6701843-6701943	100	1.135065
ENSMUSG00000008658.6	chr16	6776443	6776468	398	+	1	25	0	1.32204	0.85308	0.86208	0	4.160230605	0.001479587	NA	2.8298595	none	ENSMUSG00000008658	chr16	5703219	7229390	1526172	+	protein_coding	Rbfox1	chr16:6776443-6776468	25	0.7593
ENSMUSG00000008658.7	chr16	6862143	6862168	399	+	1	25	0	0.97929	1.02369	1.04357	0.118	3.223537791	0.005545886	NA	2.256029051	none	ENSMUSG00000008658	chr16	5703219	7229390	1526172	+	protein_coding	Rbfox1	chr16:6862143-6862168	25	0.7911375
ENSMUSG00000008658.8	chr16	6886843	6886893	400	+	1	50	0	2.05651	0.05687	0.77133	0.41298	-4.037746046	0.003045583	NA	2.516329573	none	ENSMUSG00000008658	chr16	5703219	7229390	1526172	+	protein_coding	Rbfox1	chr16:6886843-6886893	50	0.8244225
ENSMUSG00000008658.9	chr16	7103368	7103418	401	+	1	50	0	20.12444	17.00471	20.64453	13.92343	0.421466472	0.008204783	0.13899199	2.085932923	none	ENSMUSG00000008658	chr16	5703219	7229390	1526172	+	protein_coding	Rbfox1	chr16:7103368-7103418	50	17.9242775
ENSMUSG00000008658.10	chr16	7227218	7229343	402	+	1	2125	0	261.66674	116.75807	262.20817	112.56737	0.149384247	0.005172268	0.106439826	2.286318999	none	ENSMUSG00000008658	chr16	5703219	7229390	1526172	+	protein_coding	Rbfox1	chr16:7227218-7229343	2125	188.3000875
ENSMUSG00000008730	chr3	103684980	103685055	403	-	1	75	0	5.58196	15.12793	6.6244	11.79952	0.607944469	0.006959502	0.126488776	2.157421808	none	ENSMUSG00000008730	chr3	103647131	103698879	51749	-	protein_coding	Hipk1	chr3:103684980-103685055	75	9.7834525
ENSMUSG00000008730.1	chr3	103656655	103656755	404	-	1	100	0	7.14883	12.17059	11.07091	13.21546	0.534320909	0.008966624	0.145679649	2.047371063	none	ENSMUSG00000008730	chr3	103647131	103698879	51749	-	protein_coding	Hipk1	chr3:103656655-103656755	100	10.9014475
ENSMUSG00000008763	chr3	100524273	100524373	405	-	1	100	0	24.92297	13.99049	23.91135	18.46624	-0.403209035	0.00804678	0.137472507	2.094377852	none	ENSMUSG00000008763	chr3	100469524	100592819	123296	-	protein_coding	Man1a2	chr3:100524273-100524373	100	20.3227625
ENSMUSG00000008763.1	chr3	100471173	100472323	406	-	1	1150	0	27.71396	14.90045	29.71904	12.80247	0.408385006	0.008924967	0.145370711	2.049393372	none	ENSMUSG00000008763	chr3	100469524	100592819	123296	-	protein_coding	Man1a2	chr3:100471173-100472323	1150	21.28398
ENSMUSG00000008822	chr12	85326746	85326871	407	-	1	125	0	0.97929	3.29857	2.40475	3.42186	1.276952152	0.00590092	NA	2.229080302	none	ENSMUSG00000008822	chr12	85319172	85335212	16041	-	protein_coding	Acyp1	chr12:85326746-85326871	125	2.5261175
ENSMUSG00000009013	chr5	115438568	115438668	408	-	1	100	0	13.02458	47.2037	22.68629	53.74679	0.682971816	1.35E-07	3.21E-05	6.870814449	up	ENSMUSG00000009013	chr5	115435169	115439058	3890	-	protein_coding	Dynll1	chr5:115438568-115438668	100	34.16534
ENSMUSG00000009070	chr10	74850708	74852658	409	-	1	1950	0	63.11535	61.08045	74.59253	62.36044	0.21413489	0.009347096	0.148884162	2.029323317	none	ENSMUSG00000009070	chr10	74793309	74868418	75110	-	protein_coding	Rsph14	chr10:74850708-74852658	1950	65.2871925
ENSMUSG00000009075	chr11	4687441	4687641	410	-	1	200	0	0.93033	3.41232	2.04177	3.24487	1.258014327	0.008470611	NA	2.072085258	none	ENSMUSG00000009075	chr11	4686892	4696778	9887	-	protein_coding	Cabp7	chr11:4687441-4687641	200	2.4073225
ENSMUSG00000009076	chr11	4687452	4687627	411	+	1	175	0	0.88136	3.35544	1.99639	3.06787	1.356186792	0.005460766	NA	2.262746445	none	ENSMUSG00000009076	chr11	4654678	4687669	32992	+	protein_coding	Zmat5	chr11:4687452-4687627	175	2.325265
ENSMUSG00000009079	chr11	5033338	5033413	412	-	1	75	0	13.56319	19.4502	7.57722	21.35712	-0.97389471	4.76E-08	1.27E-05	7.322844155	down	ENSMUSG00000009079	chr11	5019689	5049266	29578	-	protein_coding	Ewsr1	chr11:5033338-5033413	75	15.4869325
ENSMUSG00000009079.1	chr11	5031363	5032438	413	-	1	1075	0	20.56513	23.60185	14.15625	23.54003	-0.459605805	0.001879285	0.057101048	2.726007419	none	ENSMUSG00000009079	chr11	5019689	5049266	29578	-	protein_coding	Ewsr1	chr11:5031363-5032438	1075	20.465815
ENSMUSG00000009079.2	chr11	5020988	5021163	414	-	1	175	0	14.7873	32.07577	16.3795	25.60495	0.53308896	0.000246235	0.014426502	3.608650075	up	ENSMUSG00000009079	chr11	5019689	5049266	29578	-	protein_coding	Ewsr1	chr11:5020988-5021163	175	22.21188
ENSMUSG00000009079.3	chr11	5020613	5020738	415	-	1	125	0	26.04916	50.72976	27.6319	41.3573	0.38182252	0.00068089	0.029137843	3.166923242	none	ENSMUSG00000009079	chr11	5019689	5049266	29578	-	protein_coding	Ewsr1	chr11:5020613-5020738	125	36.44203
ENSMUSG00000009079.4	chr11	5020213	5020488	416	-	1	275	0	42.15851	67.10888	47.95882	58.4666	0.428203484	2.43E-06	0.000386068	5.614949524	none	ENSMUSG00000009079	chr11	5019689	5049266	29578	-	protein_coding	Ewsr1	chr11:5020213-5020488	275	53.9232025
ENSMUSG00000009090	chr11	4936898	4937073	417	+	1	175	0	7.58951	24.1137	10.79868	24.66099	0.494454531	0.005754971	0.113218102	2.239956872	none	ENSMUSG00000009090	chr11	4936824	4992791	55968	+	protein_coding	Ap1b1	chr11:4936898-4937073	175	16.79072
ENSMUSG00000009090.1	chr11	4981623	4981823	418	+	1	200	0	2.49719	9.66823	3.99279	6.19475	1.346203993	1.47E-05	0.001684234	4.832283211	up	ENSMUSG00000009090	chr11	4936824	4992791	55968	+	protein_coding	Ap1b1	chr11:4981623-4981823	200	5.58824
ENSMUSG00000009216	chr2	27032166	27032491	419	-	1	325	0	4.55371	9.27012	6.66977	8.14167	0.718914416	0.004609575	NA	2.336339074	none	ENSMUSG00000009216	chr2	27000392	27032503	32112	-	protein_coding	Fam163b	chr2:27032166-27032491	325	7.1588175
ENSMUSG00000009216.1	chr2	27000416	27002916	420	-	1	2500	0	103.51113	87.46903	126.58952	94.51412	0.210850956	0.001448445	0.047930937	2.839098092	none	ENSMUSG00000009216	chr2	27000392	27032503	32112	-	protein_coding	Fam163b	chr2:27000416-27002916	2500	103.02095
ENSMUSG00000009281	chr6	48546954	48547029	421	-	1	75	0	0.73447	1.53554	0.9982	0.53098	1.99326512	0.006765093	NA	2.169726234	none	ENSMUSG00000009281	chr6	48546630	48549723	3094	-	protein_coding	Rarres2	chr6:48546954-48547029	75	0.9497975
ENSMUSG00000009418	chr1	135512292	135512592	422	-	1	300	0	2.30134	8.13269	2.63161	5.25078	0.893252927	0.009345912	NA	2.029378301	none	ENSMUSG00000009418	chr1	135362318	135615843	253526	-	protein_coding	Nav1	chr1:135512292-135512592	300	4.579105
ENSMUSG00000009470	chr13	98983826	98983926	423	-	1	100	0	7.09986	2.21801	4.80949	3.06787	-0.971658935	0.006480526	0.121322548	2.188389774	none	ENSMUSG00000009470	chr13	98975527	99062892	87366	-	protein_coding	Tnpo1	chr13:98983826-98983926	100	4.2988075
ENSMUSG00000009470.1	chr13	98982926	98983001	424	-	1	75	0	3.32959	1.08057	2.13251	2.00592	-1.436711093	0.003746867	0.088003391	2.426331761	none	ENSMUSG00000009470	chr13	98975527	99062892	87366	-	protein_coding	Tnpo1	chr13:98982926-98983001	75	2.1371475
ENSMUSG00000009535	chr18	68456975	68457025	425	+	1	50	0	1.95858	1.59241	1.36118	3.06787	-1.460948809	0.002623189	0.070317054	2.58117035	none	ENSMUSG00000009535	chr18	68433426	68457923	24498	+	protein_coding	Rnmt	chr18:68456975-68457025	50	1.99501
ENSMUSG00000009545	chr7	142841898	142842148	426	+	1	250	0	2.05651	2.61611	1.63341	0.76697	1.455674093	0.009239717	0.148158548	2.034341346	none	ENSMUSG00000009545	chr7	142660099	142980779	320681	+	protein_coding	Kcnq1	chr7:142841898-142842148	250	1.76825
ENSMUSG00000009549	chr2	118310055	118310180	427	-	1	125	0	5.43507	16.89096	8.62079	18.11226	0.542907951	0.009234613	NA	2.034581307	none	ENSMUSG00000009549	chr2	118306331	118310192	3862	-	protein_coding	Srp14	chr2:118310055-118310180	125	12.26477
ENSMUSG00000009569	chr16	13219194	13219569	428	+	1	375	0	8.91155	23.94308	13.2488	23.36304	0.630484131	0.00020121	0.012412962	3.696351042	up	ENSMUSG00000009569	chr16	13074345	13235393	161049	+	protein_coding	Mrtfb	chr16:13219194-13219569	375	17.3666175
ENSMUSG00000009575	chr15	103148145	103148243	429	-	1	98	0	6.70815	10.06633	9.75511	9.6166	0.675037202	0.002388751	0.066142489	2.621829155	none	ENSMUSG00000009575	chr15	103099971	103148243	48273	-	protein_coding	Cbx5	chr15:103148145-103148243	98	9.0365475
ENSMUSG00000009575.1	chr15	103121495	103121695	430	-	1	200	0	30.79872	38.78666	44.692	41.4163	0.499522411	3.00E-06	0.000459285	5.5222116	none	ENSMUSG00000009575	chr15	103099971	103148243	48273	-	protein_coding	Cbx5	chr15:103121495-103121695	200	38.92342
ENSMUSG00000009575.2	chr15	103113995	103114120	431	-	1	125	0	26.48984	29.06156	39.5649	35.22155	0.357799372	0.002315301	0.064931551	2.635392626	none	ENSMUSG00000009575	chr15	103099971	103148243	48273	-	protein_coding	Cbx5	chr15:103113995-103114120	125	32.5844625
ENSMUSG00000009575.3	chr15	103101520	103105945	432	-	1	4425	0	155.85427	75.86715	177.54293	77.52281	0.229208527	0.000495374	0.023727467	3.305067175	none	ENSMUSG00000009575	chr15	103099971	103148243	48273	-	protein_coding	Cbx5	chr15:103101520-103105945	4425	121.69679
ENSMUSG00000009621	chr2	27316315	27316365	433	-	1	50	0	1.86065	0.51185	0.27224	0.70797	-3.252696831	0.000292086	NA	3.534489874	none	ENSMUSG00000009621	chr2	27152116	27317045	164930	-	protein_coding	Vav2	chr2:27316315-27316365	50	0.8381775
ENSMUSG00000009633	chr1	192954568	192954793	434	-	1	225	0	1.37101	2.44549	2.54086	1.65193	1.466825312	0.002439612	0.066976638	2.612679222	none	ENSMUSG00000009633	chr1	192954469	192955525	1057	-	protein_coding	G0s2	chr1:192954568-192954793	225	2.0023225
ENSMUSG00000009681	chr10	75004023	75004048	435	+	1	25	0	2.59512	7.96207	4.67338	8.37766	0.778313216	0.009084233	0.146713883	2.041711748	none	ENSMUSG00000009681	chr10	74896424	75020753	124330	+	protein_coding	Bcr	chr10:75004023-75004048	25	5.9020575
ENSMUSG00000009681.1	chr10	75011098	75011173	436	+	1	75	0	3.23166	11.88623	5.85306	12.97947	0.77088425	0.002918563	0.075043257	2.534830903	none	ENSMUSG00000009681	chr10	74896424	75020753	124330	+	protein_coding	Bcr	chr10:75011098-75011173	75	8.487605
ENSMUSG00000009739	chr15	100481098	100481323	437	-	1	225	0	7.39365	18.93835	10.20883	17.0503	0.664344721	0.000505226	0.023955064	3.296514648	up	ENSMUSG00000009739	chr15	100473199	100497865	24667	-	protein_coding	Pou6f1	chr15:100481098-100481323	225	13.3977825
ENSMUSG00000009739.1	chr15	100478673	100478848	438	-	1	175	0	7.24676	17.91466	10.66256	15.92935	0.731308805	0.000150768	0.010027333	3.821691758	up	ENSMUSG00000009739	chr15	100473199	100497865	24667	-	protein_coding	Pou6f1	chr15:100478673-100478848	175	12.9383325
ENSMUSG00000009739.2	chr15	100477898	100477948	439	-	1	50	0	2.69305	9.27012	4.3104	8.67264	0.807544647	0.00609035	0.117185208	2.215357763	none	ENSMUSG00000009739	chr15	100473199	100497865	24667	-	protein_coding	Pou6f1	chr15:100477898-100477948	50	6.2365525
ENSMUSG00000009894	chr11	59328784	59328984	440	-	1	200	0	17.62725	45.83877	25.18179	50.44293	0.403398796	0.000824437	0.032787692	3.083842641	none	ENSMUSG00000009894	chr11	59297960	59342012	44053	-	protein_coding	Snap47	chr11:59328784-59328984	200	34.772685
ENSMUSG00000009894.1	chr11	59319384	59319484	441	-	1	100	0	25.46158	65.45959	35.84434	65.42831	0.497209795	9.89E-07	0.00017745	6.004855109	none	ENSMUSG00000009894	chr11	59297960	59342012	44053	-	protein_coding	Snap47	chr11:59319384-59319484	100	48.048455
ENSMUSG00000010175	chr1	189893731	189893981	442	-	1	250	0	2.54616	1.59241	0.95282	2.30091	-1.927702532	0.000190151	NA	3.720900435	none	ENSMUSG00000010175	chr1	189850232	189902911	52680	-	protein_coding	Prox1	chr1:189893731-189893981	250	1.848075
ENSMUSG00000010277	chr11	78162377	78162727	443	+	1	350	0	4.99439	13.70613	7.9402	13.62844	0.682043011	0.002274394	0.064281161	2.643134347	none	ENSMUSG00000010277	chr11	78152578	78181449	28872	+	protein_coding	Bltp2	chr11:78162377-78162727	350	10.06729
ENSMUSG00000010362	chr11	101518170	101518395	444	+	1	225	0	1472.26714	399.80966	1974.5242	520.18163	0.069259282	0.006562182	0.1219066	2.182951735	none	ENSMUSG00000010362	chr11	101518021	101526926	8906	+	protein_coding	Rdm1	chr11:101518170-101518395	225	1091.695658
ENSMUSG00000010554	chr11	74668580	74668655	445	+	1	75	0	1.41997	0.3981	0.72596	0.88496	-2.059699207	0.009915722	NA	2.003675653	none	ENSMUSG00000010554	chr11	74661656	74719351	57696	+	protein_coding	Mettl16	chr11:74668580-74668655	75	0.8572475
ENSMUSG00000010608	chr12	83719484	83719509	446	+	1	25	0	21.34856	21.44072	14.42848	20.82614	-0.467097969	0.001949774	0.058430298	2.71001573	none	ENSMUSG00000010608	chr12	83678010	83729897	51888	+	protein_coding	Rbm25	chr12:83719484-83719509	25	19.510975
ENSMUSG00000010663	chr19	10160301	10160651	447	+	1	350	0	5.82679	13.53552	8.75691	13.51044	0.58480871	0.006460195	NA	2.189754396	none	ENSMUSG00000010663	chr19	10160252	10174241	13990	+	protein_coding	Fads1	chr19:10160301-10160651	350	10.407415
ENSMUSG00000010663.1	chr19	10171051	10171176	448	+	1	125	0	7.0509	7.33648	5.35397	9.32162	-0.702084148	0.004606019	0.098982118	2.336674236	none	ENSMUSG00000010663	chr19	10160252	10174241	13990	+	protein_coding	Fads1	chr19:10171051-10171176	125	7.2657425
ENSMUSG00000010721	chr5	29436274	29436449	449	-	1	175	0	1.02826	1.30805	1.40655	0.47198	1.954645726	0.006554415	0.121792771	2.183466058	none	ENSMUSG00000010721	chr5	29434800	29583388	148589	-	protein_coding	Lmbr1	chr5:29436274-29436449	175	1.05371
ENSMUSG00000011148	chr12	112594728	112594853	450	+	1	125	0	2.79098	7.96207	4.17428	7.02071	0.811699322	0.007286671	0.130126639	2.137470814	none	ENSMUSG00000011148	chr12	112586479	112607794	21316	+	protein_coding	Adssl1	chr12:112594728-112594853	125	5.48701
ENSMUSG00000011257	chr4	123188793	123188893	451	+	1	100	0	1.6648	1.8199	0.54447	1.94692	-1.666616623	0.005656827	NA	2.247427121	none	ENSMUSG00000011257	chr4	123156144	123192718	36575	+	protein_coding	Pabpc4	chr4:123188793-123188893	100	1.4940225
ENSMUSG00000011257.1	chr4	123188993	123189018	452	+	1	25	0	1.56687	0.85308	0.36298	1.06196	-2.357662244	0.00195606	NA	2.708617795	none	ENSMUSG00000011257	chr4	123156144	123192718	36575	+	protein_coding	Pabpc4	chr4:123188993-123189018	25	0.9612225
ENSMUSG00000011257.2	chr4	123189068	123189118	453	+	1	50	0	1.56687	0.96682	0.4991	1.17995	-1.877072869	0.006785728	NA	2.168403581	none	ENSMUSG00000011257	chr4	123156144	123192718	36575	+	protein_coding	Pabpc4	chr4:123189068-123189118	50	1.053185
ENSMUSG00000011306	chr8	70509037	70509087	454	+	1	50	0	1.07722	3.92416	1.72416	2.65489	1.259665686	0.008027456	0.13738913	2.095422042	none	ENSMUSG00000011306	chr8	70495463	70524997	29535	+	protein_coding	Sugp1	chr8:70509037-70509087	50	2.3451075
ENSMUSG00000011427	chr7	29528138	29528463	455	+	1	325	0	2.69305	5.45971	4.03816	3.59885	1.192911392	0.000488385	0.023559802	3.311237995	up	ENSMUSG00000011427	chr7	29515539	29530430	14892	+	protein_coding	Zfp790	chr7:29528138-29528463	325	3.9474425
ENSMUSG00000011751	chr7	27108432	27108607	456	-	1	175	0	1.61583	5.68719	2.40475	3.53985	1.304009455	0.001030035	NA	2.98714791	none	ENSMUSG00000011751	chr7	27055808	27147111	91304	-	protein_coding	Sptbn4	chr7:27108432-27108607	175	3.311905
ENSMUSG00000011751.1	chr7	27090857	27091082	457	-	1	225	0	8.37294	24.79616	9.98197	21.18013	0.536708405	0.002782712	0.072814249	2.555531696	none	ENSMUSG00000011751	chr7	27055808	27147111	91304	-	protein_coding	Sptbn4	chr7:27090857-27091082	225	16.0828
ENSMUSG00000011751.2	chr7	27074782	27075032	458	-	1	250	0	10.18463	27.01417	11.43389	23.06805	0.458930617	0.006068514	0.116909159	2.216917615	none	ENSMUSG00000011751	chr7	27055808	27147111	91304	-	protein_coding	Sptbn4	chr7:27074782-27075032	250	17.925185
ENSMUSG00000011831	chr5	107895285	107896235	459	-	1	950	0	18.06793	12.90993	19.51021	10.14758	0.538896282	0.002491985	0.067912547	2.603454489	none	ENSMUSG00000011831	chr5	107892661	108022973	130313	-	protein_coding	Evi5	chr5:107895285-107896235	950	15.1589125
ENSMUSG00000011877	chr11	77391187	77391412	460	+	1	225	0	12.14322	37.19424	18.23978	35.87053	0.683028621	1.52E-06	0.000260729	5.818253655	up	ENSMUSG00000011877	chr11	77384388	77398612	14225	+	protein_coding	Git1	chr11:77391187-77391412	225	25.8619425
ENSMUSG00000011877.1	chr11	77391462	77391587	461	+	1	125	0	21.49545	58.3506	33.39422	58.70259	0.690907546	1.66E-10	8.37E-08	9.781027424	up	ENSMUSG00000011877	chr11	77384388	77398612	14225	+	protein_coding	Git1	chr11:77391462-77391587	125	42.985715
ENSMUSG00000011877.2	chr11	77391887	77391962	462	+	1	75	0	26.24502	68.98565	38.74819	71.62306	0.536110027	5.66E-08	1.47E-05	7.247128332	up	ENSMUSG00000011877	chr11	77384388	77398612	14225	+	protein_coding	Git1	chr11:77391887-77391962	75	51.40048
ENSMUSG00000011877.3	chr11	77393637	77393687	463	+	1	50	0	25.36366	66.08518	37.84074	70.20712	0.544016429	5.78E-08	1.49E-05	7.238228199	up	ENSMUSG00000011877	chr11	77384388	77398612	14225	+	protein_coding	Git1	chr11:77393637-77393687	50	49.874175
ENSMUSG00000011877.4	chr11	77393837	77393912	464	+	1	75	0	26.39191	70.69181	40.01862	75.3399	0.573550938	4.19E-09	1.50E-06	8.377900973	up	ENSMUSG00000011877	chr11	77384388	77398612	14225	+	protein_coding	Git1	chr11:77393837-77393912	75	53.11056
ENSMUSG00000011877.5	chr11	77394162	77394262	465	+	1	100	0	28.05671	76.83398	42.65023	83.71756	0.504579422	8.21E-08	2.08E-05	7.085529379	up	ENSMUSG00000011877	chr11	77384388	77398612	14225	+	protein_coding	Git1	chr11:77394162-77394262	100	57.81462
ENSMUSG00000011877.6	chr11	77394737	77394787	466	+	1	50	0	5.3861	20.01892	8.80228	23.36304	0.555240838	0.005992249	0.115897992	2.222410138	none	ENSMUSG00000011877	chr11	77384388	77398612	14225	+	protein_coding	Git1	chr11:77394737-77394787	50	14.392585
ENSMUSG00000011877.7	chr11	77396037	77396087	467	+	1	50	0	5.77782	25.64924	9.4375	25.95893	0.761230123	7.56E-05	0.005964027	4.121493235	up	ENSMUSG00000011877	chr11	77384388	77398612	14225	+	protein_coding	Git1	chr11:77396037-77396087	50	16.7058725
ENSMUSG00000011877.8	chr11	77396137	77396212	468	+	1	75	0	6.12057	23.54498	9.70973	25.01497	0.639872665	0.000785528	0.031767493	3.104838257	up	ENSMUSG00000011877	chr11	77384388	77398612	14225	+	protein_coding	Git1	chr11:77396137-77396212	75	16.0975625
ENSMUSG00000011877.9	chr11	77396312	77396387	469	+	1	75	0	8.32398	30.93833	12.06911	32.97964	0.514245324	0.00197202	0.058941577	2.705088745	none	ENSMUSG00000011877	chr11	77384388	77398612	14225	+	protein_coding	Git1	chr11:77396312-77396387	75	21.077765
ENSMUSG00000011877.10	chr11	77396862	77396912	470	+	1	50	0	5.28818	18.0284	9.89122	20.64915	0.713296988	0.00045057	0.02221158	3.346237654	up	ENSMUSG00000011877	chr11	77384388	77398612	14225	+	protein_coding	Git1	chr11:77396862-77396912	50	13.4642375
ENSMUSG00000011877.11	chr11	77396987	77397087	471	+	1	100	0	9.49913	27.24165	15.10907	30.73774	0.521797044	0.001040787	0.038167848	2.982638036	up	ENSMUSG00000011877	chr11	77384388	77398612	14225	+	protein_coding	Git1	chr11:77396987-77397087	100	20.6468975
ENSMUSG00000011877.12	chr11	77397212	77398512	472	+	1	1300	0	56.06445	122.1609	71.91555	131.21061	0.325127733	4.61E-06	0.000651626	5.33594646	none	ENSMUSG00000011877	chr11	77384388	77398612	14225	+	protein_coding	Git1	chr11:77397212-77398512	1300	95.3378775
ENSMUSG00000012114	chr16	17490921	17491271	473	-	1	350	0	8.47087	21.55446	14.60997	22.83206	0.711609099	3.29E-05	0.003182919	4.483309415	up	ENSMUSG00000012114	chr16	17469072	17550755	81684	-	protein_coding	Med15	chr16:17490921-17491271	350	16.86684
ENSMUSG00000012405	chr14	4200429	4200454	474	+	1	25	0	15.03213	22.52128	10.07271	22.30108	-0.555276898	0.000713124	0.029880422	3.146834892	down	ENSMUSG00000012405	chr14	4198305	4201873	3569	+	protein_coding	Rpl15	chr14:4200429-4200454	25	17.4818
ENSMUSG00000012405.1	chr14	4200479	4200504	475	+	1	25	0	18.41068	25.02365	9.9366	26.13593	-0.947728053	1.37E-09	5.69E-07	8.862668083	down	ENSMUSG00000012405	chr14	4198305	4201873	3569	+	protein_coding	Rpl15	chr14:4200479-4200504	25	19.876715
ENSMUSG00000012429	chr13	17871551	17871626	476	+	1	75	0	5.09232	2.50236	2.45012	2.77289	-1.107763194	0.004251819	0.09417185	2.371425275	none	ENSMUSG00000012429	chr13	17869777	17874333	4557	+	protein_coding	Mplkip	chr13:17871551-17871626	75	3.2044225
ENSMUSG00000013033	chr8	84656083	84656233	477	+	1	150	0	10.13567	34.97624	11.57001	30.97373	0.433998019	0.00664179	0.122771489	2.177714831	none	ENSMUSG00000013033	chr8	84626734	84668583	41850	+	protein_coding	Adgrl1	chr8:84656083-84656233	150	21.9139125
ENSMUSG00000013033.1	chr8	84656533	84656908	478	+	1	375	0	51.0211	77.85767	61.29836	76.75585	0.299651042	0.000240401	0.014162887	3.619063492	none	ENSMUSG00000013033	chr8	84626734	84668583	41850	+	protein_coding	Adgrl1	chr8:84656533-84656908	375	66.733245
ENSMUSG00000013033.2	chr8	84657583	84657908	479	+	1	325	0	50.38456	84.62543	60.25479	81.53465	0.380352133	2.36E-06	0.000378415	5.626444016	none	ENSMUSG00000013033	chr8	84626734	84668583	41850	+	protein_coding	Adgrl1	chr8:84657583-84657908	325	69.1998575
ENSMUSG00000013033.3	chr8	84660183	84660283	480	+	1	100	0	12.48597	42.76769	15.69891	39.35138	0.474621392	0.000806499	0.032386383	3.093396178	none	ENSMUSG00000013033	chr8	84626734	84668583	41850	+	protein_coding	Adgrl1	chr8:84660183-84660283	100	27.5759875
ENSMUSG00000013033.4	chr8	84661333	84661558	481	+	1	225	0	10.33153	25.59237	11.34315	21.47512	0.438639821	0.009410467	0.149572875	2.026388809	none	ENSMUSG00000013033	chr8	84626734	84668583	41850	+	protein_coding	Adgrl1	chr8:84661333-84661558	225	17.1855425
ENSMUSG00000013033.5	chr8	84663808	84663958	482	+	1	150	0	12.53493	35.03311	15.01833	31.79969	0.426153551	0.003783556	0.088715113	2.422099848	none	ENSMUSG00000013033	chr8	84626734	84668583	41850	+	protein_coding	Adgrl1	chr8:84663808-84663958	150	23.596515
ENSMUSG00000013033.6	chr8	84664083	84664208	483	+	1	125	0	7.44262	27.18478	10.57181	25.95893	0.638281942	0.000337937	0.018100471	3.471164019	up	ENSMUSG00000013033	chr8	84626734	84668583	41850	+	protein_coding	Adgrl1	chr8:84664083-84664208	125	17.789535
ENSMUSG00000013033.7	chr8	84665283	84665658	484	+	1	375	0	17.2845	63.29846	19.28335	55.63471	0.361963378	0.002995205	0.076360266	2.523573377	none	ENSMUSG00000013033	chr8	84626734	84668583	41850	+	protein_coding	Adgrl1	chr8:84665283-84665658	375	38.875255
ENSMUSG00000013033.8	chr8	84666608	84666633	485	+	1	25	0	9.35224	28.37909	14.15625	29.97077	0.535263133	0.000868317	0.03384433	3.061321541	up	ENSMUSG00000013033	chr8	84626734	84668583	41850	+	protein_coding	Adgrl1	chr8:84666608-84666633	25	20.4645875
ENSMUSG00000013076	chr9	14458811	14459111	486	-	1	300	0	2.3503	5.0616	3.17608	3.24487	1.076828075	0.003302192	0.081124296	2.481197632	none	ENSMUSG00000013076	chr9	14453262	14556352	103091	-	protein_coding	Amotl1	chr9:14458811-14459111	300	3.4582125
ENSMUSG00000013236	chr17	56754350	56754475	487	-	1	125	0	12.29011	33.15633	14.20162	29.49879	0.447518111	0.002959375	0.075744925	2.528799963	none	ENSMUSG00000013236	chr17	56719426	56783483	64058	-	protein_coding	Ptprs	chr17:56754350-56754475	125	22.2867125
ENSMUSG00000013236.1	chr17	56743050	56743150	488	-	1	100	0	17.82311	59.31742	20.10006	53.21581	0.382342507	0.001624772	0.051846289	2.789207477	none	ENSMUSG00000013236	chr17	56719426	56783483	64058	-	protein_coding	Ptprs	chr17:56743050-56743150	100	37.6141
ENSMUSG00000013236.2	chr17	56726600	56726725	489	-	1	125	0	11.99632	39.63973	15.19982	38.17143	0.46584846	0.001275435	0.044041659	2.894341543	none	ENSMUSG00000013236	chr17	56719426	56783483	64058	-	protein_coding	Ptprs	chr17:56726600-56726725	125	26.251825
ENSMUSG00000013236.3	chr17	56726450	56726550	490	-	1	100	0	10.67428	39.63973	13.65715	36.81449	0.518677877	0.000589881	0.02641485	3.229235816	up	ENSMUSG00000013236	chr17	56719426	56783483	64058	-	protein_coding	Ptprs	chr17:56726450-56726550	100	25.1964125
ENSMUSG00000013236.4	chr17	56725900	56726100	491	-	1	200	0	15.17902	49.87668	19.73707	47.61104	0.509556594	7.10E-05	0.005667583	4.148473954	up	ENSMUSG00000013236	chr17	56719426	56783483	64058	-	protein_coding	Ptprs	chr17:56725900-56726100	200	33.1009525
ENSMUSG00000013275	chr1	131770680	131770705	492	+	1	25	0	1.76273	1.8199	0.54447	2.24191	-1.994918028	0.000760338	0.031119527	3.118993097	down	ENSMUSG00000013275	chr1	131755231	131776603	21373	+	protein_coding	Slc41a1	chr1:131770680-131770705	25	1.5922525
ENSMUSG00000013419	chr9	121591745	121591795	493	+	1	50	0	1.07722	4.43601	1.54267	2.83188	1.236189882	0.009292773	NA	2.031854651	none	ENSMUSG00000013419	chr9	121588396	121600808	12413	+	protein_coding	Zfp651	chr9:121591745-121591795	50	2.471945
ENSMUSG00000013465	chr2	25094273	25094323	494	-	1	50	0	0.97929	3.58293	1.99639	2.3599	1.631069763	0.000795515	0.032066639	3.099351579	up	ENSMUSG00000013465	chr2	25089724	25101501	11778	-	protein_coding	Nelfb	chr2:25094273-25094323	50	2.2296275
ENSMUSG00000013523	chr2	170203485	170203510	495	-	1	25	0	0.58758	0.45498	2.58624	0.118	4.170898059	0.0006905	NA	3.160836038	none	ENSMUSG00000013523	chr2	170188911	170269765	80855	-	protein_coding	Bcas1	chr2:170203485-170203510	25	0.9367
ENSMUSG00000013523.1	chr2	170203435	170203460	496	-	1	25	0	0.63654	0.45498	2.76773	0.35399	2.580497855	0.003942052	NA	2.404277599	none	ENSMUSG00000013523	chr2	170188911	170269765	80855	-	protein_coding	Bcas1	chr2:170203435-170203460	25	1.05331
ENSMUSG00000013523.2	chr2	170203010	170203410	497	-	1	400	0	2.98684	0.96682	6.17067	0.53098	1.979396875	0.001823532	0.05589932	2.739086517	none	ENSMUSG00000013523	chr2	170188911	170269765	80855	-	protein_coding	Bcas1	chr2:170203010-170203410	400	2.6638275
ENSMUSG00000013663	chr19	32789171	32789196	498	+	1	25	0	13.85698	9.15638	9.9366	10.56057	-0.593948736	0.003516067	0.084424235	2.453942914	none	ENSMUSG00000013663	chr19	32734897	32803560	68664	+	protein_coding	Pten	chr19:32789171-32789196	25	10.8776325
ENSMUSG00000013736	chr6	106756005	106756180	499	+	1	175	0	5.43507	5.0616	7.48648	4.01184	0.887347257	0.002388248	0.066142489	2.621920518	none	ENSMUSG00000013736	chr6	106746081	106759435	13355	+	protein_coding	Trnt1	chr6:106756005-106756180	175	5.4987475
ENSMUSG00000013858	chr10	79814506	79814606	500	-	1	100	0	3.52545	12.90993	4.67338	11.09154	0.692688	0.008532179	NA	2.068940061	none	ENSMUSG00000013858	chr10	79810782	79820164	9383	-	protein_coding	Tmem259	chr10:79814506-79814606	100	8.050075
ENSMUSG00000013921	chr7	29991152	29991277	501	+	1	125	0	39.80821	42.88143	49.00239	43.12723	0.359438192	0.000346997	0.018452681	3.459674486	none	ENSMUSG00000013921	chr7	29991153	30007792	16640	+	protein_coding	Clip3	chr7:29991152-29991277	125	43.704815
ENSMUSG00000013921.1	chr7	29991377	29991802	502	+	1	425	0	65.17186	79.50696	77.81399	76.16587	0.387793676	4.24E-07	8.49E-05	6.372739784	none	ENSMUSG00000013921	chr7	29991153	30007792	16640	+	protein_coding	Clip3	chr7:29991377-29991802	425	74.66467
ENSMUSG00000013921.2	chr7	29992602	29992827	503	+	1	225	0	1.37101	2.27488	1.76953	1.12095	1.427537691	0.007950723	NA	2.099593388	none	ENSMUSG00000013921	chr7	29991153	30007792	16640	+	protein_coding	Clip3	chr7:29992602-29992827	225	1.6340925
ENSMUSG00000013921.3	chr7	29996252	29996427	504	+	1	175	0	35.98897	47.26057	43.28545	45.95911	0.311323022	0.002041926	0.06014886	2.689959968	none	ENSMUSG00000013921	chr7	29991153	30007792	16640	+	protein_coding	Clip3	chr7:29996252-29996427	175	43.123525
ENSMUSG00000013921.4	chr7	29996777	29996952	505	+	1	175	0	15.13006	30.54023	18.3759	28.67282	0.409771194	0.003790489	0.088808755	2.421304801	none	ENSMUSG00000013921	chr7	29991153	30007792	16640	+	protein_coding	Clip3	chr7:29996777-29996952	175	23.1797525
ENSMUSG00000013921.5	chr7	29998277	29998477	506	+	1	200	0	16.79485	56.30321	20.37229	54.74975	0.379971017	0.001952254	0.058457471	2.70946357	none	ENSMUSG00000013921	chr7	29991153	30007792	16640	+	protein_coding	Clip3	chr7:29998277-29998477	200	37.055025
ENSMUSG00000013921.6	chr7	30001252	30001427	507	+	1	175	0	15.03213	48.28427	19.1926	48.791	0.379822646	0.003261737	0.080503137	2.486551059	none	ENSMUSG00000013921	chr7	29991153	30007792	16640	+	protein_coding	Clip3	chr7:30001252-30001427	175	32.825
ENSMUSG00000013921.7	chr7	30001552	30001702	508	+	1	150	0	10.2336	32.53074	13.52103	33.39263	0.402512823	0.009758004	0.152904901	2.010638997	none	ENSMUSG00000013921	chr7	29991153	30007792	16640	+	protein_coding	Clip3	chr7:30001552-30001702	150	22.4195
ENSMUSG00000013921.8	chr7	30003027	30003177	509	+	1	150	0	11.45771	32.92885	15.33593	31.7407	0.52244155	0.000498247	0.023788413	3.302555304	up	ENSMUSG00000013921	chr7	29991153	30007792	16640	+	protein_coding	Clip3	chr7:30003027-30003177	150	22.8657975
ENSMUSG00000013921.9	chr7	30003327	30003402	510	+	1	75	0	12.68183	33.27008	19.64633	33.68762	0.615944535	1.36E-05	0.001595152	4.866773939	up	ENSMUSG00000013921	chr7	29991153	30007792	16640	+	protein_coding	Clip3	chr7:30003327-30003402	75	24.821465
ENSMUSG00000013921.10	chr7	30005177	30005277	511	+	1	100	0	22.91543	48.05678	31.67007	47.25706	0.492001704	1.07E-05	0.001313663	4.96997378	none	ENSMUSG00000013921	chr7	29991153	30007792	16640	+	protein_coding	Clip3	chr7:30005177-30005277	100	37.474835
ENSMUSG00000013921.11	chr7	30006227	30007277	512	+	1	1050	0	156.63771	189.09916	209.34911	202.42068	0.321884816	2.70E-11	1.68E-08	10.56905278	none	ENSMUSG00000013921	chr7	29991153	30007792	16640	+	protein_coding	Clip3	chr7:30006227-30007277	1050	189.376665
ENSMUSG00000013973	chr1	171168437	171168887	513	+	1	450	0	3.47649	3.6398	1.95102	4.54281	-1.152243608	0.001871128	0.056969724	2.727896415	none	ENSMUSG00000013973	chr1	171156713	171169899	13187	+	protein_coding	Dedd	chr1:171168437-171168887	450	3.40253
ENSMUSG00000013997	chr1	171168425	171168875	514	-	1	450	0	3.47649	3.52606	1.95102	4.54281	-1.198024857	0.001276372	0.044041659	2.894022656	down	ENSMUSG00000013997	chr1	171165576	171173214	7639	-	protein_coding	Nit1	chr1:171168425-171168875	450	3.374095
ENSMUSG00000014177	chr11	62784980	62785830	515	+	1	850	0	11.65357	4.43601	16.0619	3.89384	0.749381454	0.005494153	0.110403203	2.260099235	none	ENSMUSG00000014177	chr11	62770281	62807606	37326	+	protein_coding	Tvp23b	chr11:62784980-62785830	850	9.01133
ENSMUSG00000014496	chr14	31423799	31423824	516	-	1	25	0	2.83995	4.32227	4.17428	3.00888	1.141117856	0.001347078	0.045749214	2.870607163	up	ENSMUSG00000014496	chr14	31420725	31552608	131884	-	protein_coding	Ankrd28	chr14:31423799-31423824	25	3.586345
ENSMUSG00000014498	chr10	128213958	128214058	517	+	1	100	0	1.56687	1.8199	0.4991	1.94692	-1.746827748	0.004729174	0.100783229	2.325214706	none	ENSMUSG00000014498	chr10	128212984	128244573	31590	+	protein_coding	Ankrd52	chr10:128213958-128214058	100	1.4581975
ENSMUSG00000014498.1	chr10	128214208	128214283	518	+	1	75	0	1.76273	1.93365	0.58984	2.18291	-1.747166122	0.002553872	0.069004084	2.5928008	none	ENSMUSG00000014498	chr10	128212984	128244573	31590	+	protein_coding	Ankrd52	chr10:128214208-128214283	75	1.6172825
ENSMUSG00000014498.2	chr10	128223433	128223583	519	+	1	150	0	3.37856	2.90047	1.22506	3.48086	-1.698974122	7.25E-05	0.005755824	4.139547001	down	ENSMUSG00000014498	chr10	128212984	128244573	31590	+	protein_coding	Ankrd52	chr10:128223433-128223583	150	2.7462375
ENSMUSG00000014498.3	chr10	128224383	128224633	520	+	1	250	0	4.60267	5.23222	2.35937	6.19475	-1.17632847	0.00027593	0.015695907	3.559200767	down	ENSMUSG00000014498	chr10	128212984	128244573	31590	+	protein_coding	Ankrd52	chr10:128224383-128224633	250	4.5972525
ENSMUSG00000014498.4	chr10	128225408	128225433	521	+	1	25	0	1.76273	2.27488	0.36298	1.76993	-1.873517412	0.004707991	NA	2.327164394	none	ENSMUSG00000014498	chr10	128212984	128244573	31590	+	protein_coding	Ankrd52	chr10:128225408-128225433	25	1.54263
ENSMUSG00000014498.5	chr10	128225633	128225683	522	+	1	50	0	2.15444	2.67298	0.40835	2.30091	-2.150326088	0.000455285	NA	3.341716325	none	ENSMUSG00000014498	chr10	128212984	128244573	31590	+	protein_coding	Ankrd52	chr10:128225633-128225683	50	1.88417
ENSMUSG00000014592	chr4	151876878	151876978	523	-	1	100	0	3.91717	1.36493	1.90565	2.24191	-1.661011529	0.000363705	0.019072871	3.439250896	down	ENSMUSG00000014592	chr4	151001779	151946333	944555	-	protein_coding	Camta1	chr4:151876878-151876978	100	2.357415
ENSMUSG00000014592.1	chr4	151168128	151168203	524	-	1	75	0	8.37294	24.85303	10.79868	23.30404	0.503339105	0.004221446	0.093951824	2.374538812	none	ENSMUSG00000014592	chr4	151001779	151946333	944555	-	protein_coding	Camta1	chr4:151168128-151168203	75	16.8321725
ENSMUSG00000014592.2	chr4	151164128	151164278	525	-	1	150	0	5.82679	16.15163	7.53185	13.15646	0.674421241	0.001801485	0.055379895	2.744369281	none	ENSMUSG00000014592	chr4	151001779	151946333	944555	-	protein_coding	Camta1	chr4:151164128-151164278	150	10.6666825
ENSMUSG00000014592.3	chr4	151096903	151097328	526	-	1	425	0	2.3503	6.19904	2.99459	3.89384	1.071597269	0.002490075	NA	2.603787622	none	ENSMUSG00000014592	chr4	151001779	151946333	944555	-	protein_coding	Camta1	chr4:151096903-151097328	425	3.8594425
ENSMUSG00000014602	chr1	93010035	93010085	527	-	1	50	0	23.55197	71.94299	28.76622	71.32807	0.33103913	0.001579646	0.050823686	2.801440267	none	ENSMUSG00000014602	chr1	92943186	93029673	86488	-	protein_coding	Kif1a	chr1:93010035-93010085	50	48.8973125
ENSMUSG00000014602.1	chr1	92983810	92983960	528	-	1	150	0	56.16238	196.54939	66.87919	187.14031	0.377387799	1.75E-08	5.51E-06	7.757087193	none	ENSMUSG00000014602	chr1	92943186	93029673	86488	-	protein_coding	Kif1a	chr1:92983810-92983960	150	126.6828175
ENSMUSG00000014602.2	chr1	92983660	92983760	529	-	1	100	0	44.75363	146.10399	53.49428	138.58531	0.383682066	4.09E-07	8.28E-05	6.388392622	none	ENSMUSG00000014602	chr1	92943186	93029673	86488	-	protein_coding	Kif1a	chr1:92983660-92983760	100	95.7343025
ENSMUSG00000014602.3	chr1	92983460	92983510	530	-	1	50	0	34.32417	103.7344	42.6956	100.76786	0.365715536	2.54E-05	0.002606585	4.595720127	none	ENSMUSG00000014602	chr1	92943186	93029673	86488	-	protein_coding	Kif1a	chr1:92983460-92983510	50	70.3805075
ENSMUSG00000014602.4	chr1	92983410	92983435	531	-	1	25	0	12.97562	34.35065	16.19801	31.7407	0.435394894	0.002659511	0.070840833	2.575198186	none	ENSMUSG00000014602	chr1	92943186	93029673	86488	-	protein_coding	Kif1a	chr1:92983410-92983435	25	23.816245
ENSMUSG00000014602.5	chr1	92982535	92982710	532	-	1	175	0	18.94929	52.77715	23.503	50.38393	0.383379572	0.001232074	0.043053059	2.909363082	none	ENSMUSG00000014602	chr1	92943186	93029673	86488	-	protein_coding	Kif1a	chr1:92982535-92982710	175	36.4033425
ENSMUSG00000014602.6	chr1	92981960	92982160	533	-	1	200	0	19.92859	56.58757	23.91135	53.09782	0.383467165	0.000952152	0.03603432	3.021293727	none	ENSMUSG00000014602	chr1	92943186	93029673	86488	-	protein_coding	Kif1a	chr1:92981960-92982160	200	38.3813325
ENSMUSG00000014602.7	chr1	92980135	92980285	534	-	1	150	0	14.83627	47.94304	18.01292	43.54021	0.448702515	0.000670209	0.02890944	3.173789631	none	ENSMUSG00000014602	chr1	92943186	93029673	86488	-	protein_coding	Kif1a	chr1:92980135-92980285	150	31.08311
ENSMUSG00000014602.8	chr1	92970335	92970485	535	-	1	150	0	15.03213	41.68712	17.55919	39.41038	0.357976324	0.00781771	0.135347856	2.106920464	none	ENSMUSG00000014602	chr1	92943186	93029673	86488	-	protein_coding	Kif1a	chr1:92970335-92970485	150	28.422205
ENSMUSG00000014602.9	chr1	92970060	92970235	536	-	1	175	0	28.15464	73.08043	34.2563	71.74105	0.363557897	0.000224377	0.013442742	3.649020799	none	ENSMUSG00000014602	chr1	92943186	93029673	86488	-	protein_coding	Kif1a	chr1:92970060-92970235	175	51.808105
ENSMUSG00000014602.10	chr1	92969785	92969910	537	-	1	125	0	32.9042	76.20838	37.74999	74.57294	0.246309631	0.008643454	0.143139149	2.063312658	none	ENSMUSG00000014602	chr1	92943186	93029673	86488	-	protein_coding	Kif1a	chr1:92969785-92969910	125	55.3588775
ENSMUSG00000014602.11	chr1	92969285	92969435	538	-	1	150	0	31.58216	60.22737	37.43238	57.34564	0.316851473	0.001415407	0.047173878	2.849118711	none	ENSMUSG00000014602	chr1	92943186	93029673	86488	-	protein_coding	Kif1a	chr1:92969285-92969435	150	46.6468875
ENSMUSG00000014602.12	chr1	92966735	92966860	539	-	1	125	0	26.39191	66.99513	28.6301	61.41648	0.272199735	0.009212711	0.147949052	2.035612543	none	ENSMUSG00000014602	chr1	92943186	93029673	86488	-	protein_coding	Kif1a	chr1:92966735-92966860	125	45.858405
ENSMUSG00000014602.13	chr1	92964660	92964685	540	-	1	25	0	20.22237	54.0852	23.23076	49.38097	0.352441678	0.002679073	0.071234203	2.572015385	none	ENSMUSG00000014602	chr1	92943186	93029673	86488	-	protein_coding	Kif1a	chr1:92964660-92964685	25	36.729825
ENSMUSG00000014602.14	chr1	92950635	92950660	541	-	1	25	0	6.41436	25.36488	8.34856	21.65211	0.678073571	0.000465647	0.022775069	3.331942976	up	ENSMUSG00000014602	chr1	92943186	93029673	86488	-	protein_coding	Kif1a	chr1:92950635-92950660	25	15.4449775
ENSMUSG00000014602.15	chr1	92950035	92950260	542	-	1	225	0	20.07548	60.45486	24.90955	52.80283	0.576999395	4.87E-07	9.57E-05	6.312617909	up	ENSMUSG00000014602	chr1	92943186	93029673	86488	-	protein_coding	Kif1a	chr1:92950035-92950260	225	39.56068
ENSMUSG00000014602.16	chr1	92949435	92949535	543	-	1	100	0	30.16218	65.80082	33.7572	59.70555	0.333839486	0.00085895	0.033687852	3.066032279	none	ENSMUSG00000014602	chr1	92943186	93029673	86488	-	protein_coding	Kif1a	chr1:92949435-92949535	100	47.3564375
ENSMUSG00000014602.17	chr1	92946660	92946810	544	-	1	150	0	17.2845	38.33168	21.14363	34.1596	0.473061672	0.000290792	0.016218403	3.53641804	none	ENSMUSG00000014602	chr1	92943186	93029673	86488	-	protein_coding	Kif1a	chr1:92946660-92946810	150	27.7298525
ENSMUSG00000014602.18	chr1	92945285	92946235	545	-	1	950	0	81.13432	114.76755	85.84493	107.90657	0.18551163	0.005822429	0.114008494	2.234895821	none	ENSMUSG00000014602	chr1	92943186	93029673	86488	-	protein_coding	Kif1a	chr1:92945285-92946235	950	97.4133425
ENSMUSG00000014668	chr5	110318832	110319782	546	+	1	950	0	12.48597	4.20852	13.47566	2.5369	0.912903071	0.002572676	0.069371148	2.589614849	none	ENSMUSG00000014668	chr5	110283708	110319838	36131	+	protein_coding	Chfr	chr5:110318832-110319782	950	8.1767625
ENSMUSG00000015095	chr2	25394486	25394661	547	+	1	175	0	2.83995	9.15638	4.03816	6.90272	0.965646609	0.001286305	0.044291899	2.890656058	up	ENSMUSG00000015095	chr2	25390762	25395483	4722	+	protein_coding	Fbxw5	chr2:25394486-25394661	175	5.7343025
ENSMUSG00000015143	chr12	80306745	80307145	548	-	1	400	0	7.68744	23.31749	11.11628	22.47808	0.579405565	0.001262803	0.043817665	2.898664464	up	ENSMUSG00000015143	chr12	80214321	80307145	92825	-	protein_coding	Actn1	chr12:80306745-80307145	400	16.1498225
ENSMUSG00000015143.1	chr12	80230145	80230420	549	-	1	275	0	7.44262	11.48813	3.58443	10.44257	-0.874712801	0.00044806	0.022117171	3.348664276	down	ENSMUSG00000015143	chr12	80214321	80307145	92825	-	protein_coding	Actn1	chr12:80230145-80230420	275	8.2394375
ENSMUSG00000015149	chr7	28476409	28476534	550	+	1	125	0	3.32959	11.37439	5.08173	10.32458	0.80890771	0.00248383	0.067814675	2.604878134	none	ENSMUSG00000015149	chr7	28466160	28488086	21927	+	protein_coding	Sirt2	chr7:28476409-28476534	125	7.5275725
ENSMUSG00000015149.1	chr7	28478359	28478434	551	+	1	75	0	1.95858	7.16586	3.40294	7.02071	0.89591368	0.007910749	NA	2.101782369	none	ENSMUSG00000015149	chr7	28466160	28488086	21927	+	protein_coding	Sirt2	chr7:28478359-28478434	75	4.8870225
ENSMUSG00000015149.2	chr7	28482184	28482334	552	+	1	150	0	2.54616	9.27012	5.21785	9.26262	1.105593875	0.000138278	NA	3.859245693	none	ENSMUSG00000015149	chr7	28466160	28488086	21927	+	protein_coding	Sirt2	chr7:28482184-28482334	150	6.5741875
ENSMUSG00000015149.3	chr7	28485209	28485309	553	+	1	100	0	3.47649	8.3033	5.49008	7.43369	0.875290578	0.001641776	0.052145176	2.784686003	none	ENSMUSG00000015149	chr7	28466160	28488086	21927	+	protein_coding	Sirt2	chr7:28485209-28485309	100	6.17589
ENSMUSG00000015149.4	chr7	28485384	28485459	554	+	1	75	0	3.8682	9.95259	6.44291	9.55761	0.863888489	0.000753909	0.030977806	3.122681271	up	ENSMUSG00000015149	chr7	28466160	28488086	21927	+	protein_coding	Sirt2	chr7:28485384-28485459	75	7.4553275
ENSMUSG00000015165	chr7	28520640	28520715	555	+	1	75	0	15.7666	19.10897	19.87319	17.87627	0.451056845	0.003794662	0.088816191	2.420826913	none	ENSMUSG00000015165	chr7	28507966	28521691	13726	+	protein_coding	Hnrnpl	chr7:28520640-28520715	75	18.1562575
ENSMUSG00000015165.1	chr7	28520815	28520915	556	+	1	100	0	23.64989	14.95732	35.20913	14.33641	0.66642758	1.36E-05	0.001595152	4.866038982	up	ENSMUSG00000015165	chr7	28507966	28521691	13726	+	protein_coding	Hnrnpl	chr7:28520815-28520915	100	22.0381875
ENSMUSG00000015222	chr1	66427956	66428106	557	+	1	150	0	1.5179	0.51185	0.58984	1.00296	-2.326004337	0.002275363	NA	2.642949316	none	ENSMUSG00000015222	chr1	66214432	66481742	267311	+	protein_coding	Map2	chr1:66427956-66428106	150	0.9056375
ENSMUSG00000015222.1	chr1	66454781	66455231	558	+	1	450	0	66.05323	158.38832	91.33502	165.96018	0.401603564	2.98E-10	1.42E-07	9.525229469	none	ENSMUSG00000015222	chr1	66214432	66481742	267311	+	protein_coding	Map2	chr1:66454781-66455231	450	120.4341875
ENSMUSG00000015222.2	chr1	66458431	66458556	559	+	1	125	0	1.41997	0.62559	1.4973	0.059	3.472984578	0.007940365	NA	2.100159546	none	ENSMUSG00000015222	chr1	66214432	66481742	267311	+	protein_coding	Map2	chr1:66458431-66458556	125	0.900465
ENSMUSG00000015222.3	chr1	66477956	66480581	560	+	1	2625	0	745.38788	300.22691	848.01363	327.25955	0.160311904	5.02E-07	9.82E-05	6.299216997	none	ENSMUSG00000015222	chr1	66214432	66481742	267311	+	protein_coding	Map2	chr1:66477956-66480581	2625	555.2219925
ENSMUSG00000015222.4	chr1	66481006	66481731	561	+	1	725	0	69.87246	52.54966	94.87408	63.54039	0.256499855	0.001643983	0.05215829	2.78410265	none	ENSMUSG00000015222	chr1	66214432	66481742	267311	+	protein_coding	Map2	chr1:66481006-66481731	725	70.2091475
ENSMUSG00000015291	chrX	73348678	73349053	562	+	1	375	0	17.72518	33.21321	22.77704	33.33363	0.425138217	0.001166387	0.041519364	2.933157214	none	ENSMUSG00000015291	chrX	73348604	73355468	6865	+	protein_coding	Gdi1	chrX:73348678-73349053	375	26.762265
ENSMUSG00000015291.1	chrX	73350178	73350303	563	+	1	125	0	18.36172	35.60183	22.82241	32.38967	0.459851711	0.000389084	0.019879681	3.409956548	none	ENSMUSG00000015291	chrX	73348604	73355468	6865	+	protein_coding	Gdi1	chrX:73350178-73350303	125	27.2939075
ENSMUSG00000015291.2	chrX	73350428	73350553	564	+	1	125	0	18.06793	35.6587	22.41406	33.74661	0.403598223	0.00185385	0.056582783	2.731925478	none	ENSMUSG00000015291	chrX	73348604	73355468	6865	+	protein_coding	Gdi1	chrX:73350428-73350553	125	27.471825
ENSMUSG00000015342	chrX	9178194	9178444	565	+	1	250	0	2.10548	1.53554	3.08534	0.82597	1.543105282	0.005187036	0.106548784	2.285080714	none	ENSMUSG00000015342	chrX	9138995	9179489	40495	+	protein_coding	Xk	chrX:9178194-9178444	250	1.8880825
ENSMUSG00000015476	chr17	34850731	34850931	566	+	1	200	0	9.54809	17.91466	11.79687	15.57536	0.57761456	0.001516623	0.049570116	2.819122259	up	ENSMUSG00000015476	chr17	34848507	34852100	3594	+	protein_coding	Prrt1	chr17:34850731-34850931	200	13.708745
ENSMUSG00000015476.1	chr17	34851056	34852081	567	+	1	1025	0	59.39404	59.88614	69.37468	61.82946	0.234153684	0.0052586	0.107295089	2.279129837	none	ENSMUSG00000015476	chr17	34848507	34852100	3594	+	protein_coding	Prrt1	chr17:34851056-34852081	1025	62.62108
ENSMUSG00000015484	chr1	155954336	155954361	568	-	1	25	0	0.29379	1.25118	0.90745	0.82597	2.229237355	0.007462193	NA	2.12713351	none	ENSMUSG00000015484	chr1	155951712	156032596	80885	-	protein_coding	Fam163a	chr1:155954336-155954361	25	0.8195975
ENSMUSG00000015501	chr10	13881493	13881918	569	+	1	425	0	3.8682	3.58293	2.8131	1.17995	1.205573527	0.006606885	0.122461441	2.18000328	none	ENSMUSG00000015501	chr10	13841819	14027118	185300	+	protein_coding	Hivep2	chr10:13881493-13881918	425	2.861045
ENSMUSG00000015501.1	chr10	14003518	14003918	570	+	1	400	0	22.32785	59.20368	32.35065	64.30736	0.422132547	7.66E-05	0.00601445	4.116028664	none	ENSMUSG00000015501	chr10	13841819	14027118	185300	+	protein_coding	Hivep2	chr10:14003518-14003918	400	44.547385
ENSMUSG00000015501.2	chr10	14006468	14006593	571	+	1	125	0	7.93226	29.1753	11.57001	25.54595	0.767803172	8.90E-06	0.001126288	5.050458307	up	ENSMUSG00000015501	chr10	13841819	14027118	185300	+	protein_coding	Hivep2	chr10:14006468-14006593	125	18.55588
ENSMUSG00000015501.3	chr10	14006768	14007443	572	+	1	675	0	30.30908	71.99986	39.24729	72.50802	0.375494046	8.32E-05	0.00639201	4.079696349	none	ENSMUSG00000015501	chr10	13841819	14027118	185300	+	protein_coding	Hivep2	chr10:14006768-14007443	675	53.5160625
ENSMUSG00000015599	chr17	46781498	46781748	573	-	1	250	0	7.14883	27.41227	10.2542	25.19196	0.712951227	7.97E-05	0.006203665	4.098278662	up	ENSMUSG00000015599	chr17	46753374	46798601	45228	-	protein_coding	Ttbk1	chr17:46781498-46781748	250	17.501815
ENSMUSG00000015599.1	chr17	46771798	46771898	574	-	1	100	0	2.15444	8.87202	3.49369	6.60773	1.131936426	0.000515724	NA	3.287582525	none	ENSMUSG00000015599	chr17	46753374	46798601	45228	-	protein_coding	Ttbk1	chr17:46771798-46771898	100	5.28197
ENSMUSG00000015599.2	chr17	46770848	46771748	575	-	1	900	0	7.63848	21.72508	9.25601	18.76123	0.558847321	0.003032357	0.076837877	2.518219675	none	ENSMUSG00000015599	chr17	46753374	46798601	45228	-	protein_coding	Ttbk1	chr17:46770848-46771748	900	14.3452
ENSMUSG00000015599.3	chr17	46765098	46767048	576	-	1	1950	0	43.23573	33.04259	49.77373	32.68466	0.280957456	0.00907236	0.146582341	2.042279738	none	ENSMUSG00000015599	chr17	46753374	46798601	45228	-	protein_coding	Ttbk1	chr17:46765098-46767048	1950	39.6841775
ENSMUSG00000015599.4	chr17	46757823	46757873	577	-	1	50	0	1.41997	6.0853	2.35937	4.8968	1.1156957	0.004775166	NA	2.321011531	none	ENSMUSG00000015599	chr17	46753374	46798601	45228	-	protein_coding	Ttbk1	chr17:46757823-46757873	50	3.69036
ENSMUSG00000015599.5	chr17	46755448	46756498	578	-	1	1050	0	11.7515	24.39806	16.42488	26.19492	0.444787367	0.004060813	0.092059144	2.391386984	none	ENSMUSG00000015599	chr17	46753374	46798601	45228	-	protein_coding	Ttbk1	chr17:46755448-46756498	1050	19.69234
ENSMUSG00000015697	chr3	95245010	95245235	579	-	1	225	0	2.98684	0.45498	0.81671	0.70797	-2.473252772	0.001203084	0.042399015	2.919703989	down	ENSMUSG00000015697	chr3	95230836	95264513	33678	-	protein_coding	Setdb1	chr3:95245010-95245235	225	1.241625
ENSMUSG00000015714	chr3	95229126	95229276	580	+	1	150	0	5.04335	2.27488	2.35937	2.77289	-1.37870349	0.000493049	0.023646619	3.307109883	down	ENSMUSG00000015714	chr3	95222102	95230910	8809	+	protein_coding	Cers2	chr3:95229126-95229276	150	3.1126225
ENSMUSG00000015748	chr3	95739860	95739935	581	-	1	75	0	1.6648	0.90995	0.58984	1.29795	-1.986044862	0.002941188	0.075501321	2.531477283	none	ENSMUSG00000015748	chr3	95737436	95763197	25762	-	protein_coding	Prpf3	chr3:95739860-95739935	75	1.115635
ENSMUSG00000015749	chr3	95836607	95836982	582	+	1	375	0	10.87014	11.77249	8.12169	13.51044	-0.556909318	0.005445297	0.109854203	2.263978445	none	ENSMUSG00000015749	chr3	95836558	95854702	18145	+	protein_coding	Anp32e	chr3:95836607-95836982	375	11.06869
ENSMUSG00000015749.1	chr3	95845182	95845357	583	+	1	175	0	72.95723	46.57811	69.10245	51.97686	-0.2352905	0.007207919	0.129368051	2.142190092	none	ENSMUSG00000015749	chr3	95836558	95854702	18145	+	protein_coding	Anp32e	chr3:95845182-95845357	175	60.1536625
ENSMUSG00000015749.2	chr3	95851607	95851682	584	+	1	75	0	43.62745	24.05683	35.34524	28.37783	-0.493194482	3.62E-05	0.003404829	4.441758086	none	ENSMUSG00000015749	chr3	95836558	95854702	18145	+	protein_coding	Anp32e	chr3:95851607-95851682	75	32.8518375
ENSMUSG00000015757	chr10	7673929	7674079	585	+	1	150	0	2.00755	0.96682	1.45192	0.059	3.558815871	0.005253434	NA	2.279556757	none	ENSMUSG00000015757	chr10	7668655	7698899	30245	+	protein_coding	Ppil4	chr10:7673929-7674079	150	1.1213225
ENSMUSG00000015829	chr1	159356238	159356263	586	+	1	25	0	1.22411	0.56872	1.27043	0	4.277030937	0.001237501	NA	2.907454325	none	ENSMUSG00000015829	chr1	159351339	159759299	407961	+	protein_coding	Tnr	chr1:159356238-159356263	25	0.765815
ENSMUSG00000015829.1	chr1	159469113	159469338	587	+	1	225	0	2.25237	1.47867	1.40655	0.17699	2.439738636	0.009552562	0.151023581	2.019880149	none	ENSMUSG00000015829	chr1	159351339	159759299	407961	+	protein_coding	Tnr	chr1:159469113-159469338	225	1.328645
ENSMUSG00000015829.2	chr1	159584938	159585638	588	+	1	700	0	12.92665	1.70616	15.01833	0.29499	2.807612232	7.15E-05	0.005692538	4.145742803	up	ENSMUSG00000015829	chr1	159351339	159759299	407961	+	protein_coding	Tnr	chr1:159584938-159585638	700	7.4865325
ENSMUSG00000015869	chr11	116380870	116381170	589	-	1	300	0	5.92471	5.85781	3.35757	6.25374	-0.969845602	0.000889905	NA	3.050656299	none	ENSMUSG00000015869	chr11	116361671	116385461	23791	-	protein_coding	Prpsap1	chr11:116380870-116381170	300	5.3484575
ENSMUSG00000015937	chr13	56247006	56247131	590	-	1	125	0	2.98684	0.22749	0.58984	0.53098	-3.480898593	0.00034465	NA	3.462621242	none	ENSMUSG00000015937	chr13	56221432	56284174	62743	-	protein_coding	Macroh2a1	chr13:56247006-56247131	125	1.0837875
ENSMUSG00000015937.1	chr13	56246806	56246831	591	-	1	25	0	2.00755	0.28436	0.22686	0.53098	-3.986918751	0.00015908	NA	3.798383487	none	ENSMUSG00000015937	chr13	56221432	56284174	62743	-	protein_coding	Macroh2a1	chr13:56246806-56246831	25	0.7624375
ENSMUSG00000015937.2	chr13	56246331	56246681	592	-	1	350	0	6.31643	0.62559	1.22506	1.35694	-3.392495864	2.77E-08	8.17E-06	7.557224523	down	ENSMUSG00000015937	chr13	56221432	56284174	62743	-	protein_coding	Macroh2a1	chr13:56246331-56246681	350	2.381005
ENSMUSG00000015968	chr14	29824170	29824195	593	-	1	25	0	0.53861	1.70616	0.86208	0.64897	2.074473876	0.005457627	NA	2.262996128	none	ENSMUSG00000015968	chr14	29761896	30213412	451517	-	protein_coding	Cacna1d	chr14:29824170-29824195	25	0.938955
ENSMUSG00000015968.1	chr14	29811295	29811345	594	-	1	50	0	1.61583	0.28436	0.72596	0.88496	-2.739958123	0.001536687	NA	2.813414675	none	ENSMUSG00000015968	chr14	29761896	30213412	451517	-	protein_coding	Cacna1d	chr14:29811295-29811345	50	0.8777775
ENSMUSG00000015981	chr7	138699228	138699253	595	-	1	25	0	3.13373	12.51182	4.85487	12.2715	0.726880697	0.006537945	0.121608397	2.184558734	none	ENSMUSG00000015981	chr7	138683554	138793223	109670	-	protein_coding	Stk32c	chr7:138699228-138699253	25	8.19298
ENSMUSG00000016257	chr2	174310084	174310109	596	-	1	25	0	0.93033	3.2417	2.63161	2.89088	1.668768142	0.000427354	0.021278907	3.369212215	up	ENSMUSG00000016257	chr2	174306860	174314874	8015	-	protein_coding	Prelid3b	chr2:174310084-174310109	25	2.42363
ENSMUSG00000016308	chrX	36112277	36113927	597	+	1	1650	0	23.40507	11.94311	25.00029	9.97059	0.452647766	0.009380336	0.149189713	2.027781612	none	ENSMUSG00000016308	chrX	36064828	36147875	83048	+	protein_coding	Ube2a	chrX:36112277-36113927	1650	17.579765
ENSMUSG00000016319	chrX	36059303	36059403	598	+	1	100	0	13.02458	16.66348	6.53365	18.46624	-1.078629596	1.33E-08	4.27E-06	7.876616471	down	ENSMUSG00000016319	chrX	36059304	36062460	3157	+	protein_coding	Slc25a5	chrX:36059303-36059403	100	13.6719875
ENSMUSG00000016319.1	chrX	36059428	36059478	599	+	1	50	0	16.25624	27.01417	9.02914	30.26576	-0.950127591	2.11E-09	8.29E-07	8.675749732	down	ENSMUSG00000016319	chrX	36059304	36062460	3157	+	protein_coding	Slc25a5	chrX:36059428-36059478	50	20.6413275
ENSMUSG00000016319.2	chrX	36060628	36060678	600	+	1	50	0	13.51423	25.13739	7.25961	27.72886	-1.029073225	2.34E-09	9.04E-07	8.631652721	down	ENSMUSG00000016319	chrX	36059304	36062460	3157	+	protein_coding	Slc25a5	chrX:36060628-36060678	50	18.4100225
ENSMUSG00000016319.3	chrX	36060903	36061003	601	+	1	100	0	13.46526	10.80567	5.08173	10.20658	-1.315417574	2.95E-09	1.10E-06	8.529521427	down	ENSMUSG00000016319	chrX	36059304	36062460	3157	+	protein_coding	Slc25a5	chrX:36060903-36061003	100	9.88981
ENSMUSG00000016346	chr2	180743221	180744171	602	-	1	950	0	5.77782	9.21325	4.40114	3.71685	0.93605225	0.001322836	0.045183219	2.878493932	up	ENSMUSG00000016346	chr2	180717372	180777093	59722	-	protein_coding	Kcnq2	chr2:180743221-180744171	950	5.777265
ENSMUSG00000016346.1	chr2	180730121	180730371	603	-	1	250	0	13.56319	39.75348	15.83503	36.4015	0.375076146	0.007730602	0.134384507	2.111786703	none	ENSMUSG00000016346	chr2	180717372	180777093	59722	-	protein_coding	Kcnq2	chr2:180730121-180730371	250	26.3883
ENSMUSG00000016346.2	chr2	180728746	180728896	604	-	1	150	0	9.89085	27.69663	13.5664	28.08285	0.463630532	0.003973891	0.090977005	2.400784022	none	ENSMUSG00000016346	chr2	180717372	180777093	59722	-	protein_coding	Kcnq2	chr2:180728746-180728896	150	19.8091825
ENSMUSG00000016346.3	chr2	180720471	180720496	605	-	1	25	0	6.3654	15.18481	10.57181	16.04734	0.660339243	0.001017366	0.037644024	2.992522728	up	ENSMUSG00000016346	chr2	180717372	180777093	59722	-	protein_coding	Kcnq2	chr2:180720471-180720496	25	12.04234
ENSMUSG00000016349	chr2	180798495	180798807	606	-	1	312	0	32.70834	72.28422	43.10396	78.58477	0.320077165	0.00051985	0.024304379	3.284121939	none	ENSMUSG00000016349	chr2	180789446	180798807	9362	-	protein_coding	Eef1a2	chr2:180798495-180798807	312	56.6703225
ENSMUSG00000016349.1	chr2	180797045	180797295	607	-	1	250	0	67.22838	175.10867	95.73616	195.34097	0.395814337	1.41E-10	7.31E-08	9.851543627	none	ENSMUSG00000016349	chr2	180789446	180798807	9362	-	protein_coding	Eef1a2	chr2:180797045-180797295	250	133.353545
ENSMUSG00000016349.2	chr2	180795420	180795645	608	-	1	225	0	93.81615	187.56362	117.46963	201.77171	0.231940798	3.39E-05	0.003266072	4.470308639	none	ENSMUSG00000016349	chr2	180789446	180798807	9362	-	protein_coding	Eef1a2	chr2:180795420-180795645	225	150.1552775
ENSMUSG00000016349.3	chr2	180794570	180794895	609	-	1	325	0	127.40585	236.47348	152.2704	247.73082	0.250844162	3.34E-07	7.02E-05	6.475793636	none	ENSMUSG00000016349	chr2	180789446	180798807	9362	-	protein_coding	Eef1a2	chr2:180794570-180794895	325	190.9701375
ENSMUSG00000016349.4	chr2	180792695	180792870	610	-	1	175	0	64.43739	133.70591	82.57811	136.4024	0.36740247	4.49E-08	1.20E-05	7.347683078	none	ENSMUSG00000016349	chr2	180789446	180798807	9362	-	protein_coding	Eef1a2	chr2:180792695-180792870	175	104.2809525
ENSMUSG00000016349.5	chr2	180791445	180791745	611	-	1	300	0	86.61835	186.65367	100.27342	194.39701	0.190899465	0.001032495	0.037990495	2.986112078	none	ENSMUSG00000016349	chr2	180789446	180798807	9362	-	protein_coding	Eef1a2	chr2:180791445-180791745	300	141.9856125
ENSMUSG00000016349.6	chr2	180790370	180790645	612	-	1	275	0	127.55274	283.96154	145.1469	292.50998	0.170377459	0.000366277	0.019135529	3.436190284	none	ENSMUSG00000016349	chr2	180789446	180798807	9362	-	protein_coding	Eef1a2	chr2:180790370-180790645	275	212.29279
ENSMUSG00000016349.7	chr2	180789445	180789920	613	-	1	475	0	80.88949	169.53522	96.91584	177.34671	0.250486926	3.18E-05	0.003101471	4.49797803	none	ENSMUSG00000016349	chr2	180789446	180798807	9362	-	protein_coding	Eef1a2	chr2:180789445-180789920	475	131.171815
ENSMUSG00000016386	chr2	106523963	106524188	614	+	1	225	0	1.95858	4.60663	3.03996	2.77289	1.211059315	0.001965958	NA	2.706425781	none	ENSMUSG00000016386	chr2	106523614	106698701	175088	+	protein_coding	Mpped2	chr2:106523963-106524188	225	3.094515
ENSMUSG00000016477	chr13	30091607	30091957	615	-	1	350	0	2.83995	1.8199	3.3122	0.76697	1.487337582	0.005708281	0.112784096	2.24349465	none	ENSMUSG00000016477	chr13	30090558	30170046	79489	-	protein_coding	E2f3	chr13:30091607-30091957	350	2.184755
ENSMUSG00000016534	chrX	37504433	37504583	616	-	1	150	0	2.79098	0	1.63341	0.29499	-3.86993779	0.004971018	NA	2.303554642	none	ENSMUSG00000016534	chrX	37490234	37545331	55098	-	protein_coding	Lamp2	chrX:37504433-37504583	150	1.179845
ENSMUSG00000016559	chr11	115915187	115915337	617	-	1	150	0	11.84943	23.37436	15.15444	20.88514	0.574438442	0.00034629	0.018428297	3.460559749	up	ENSMUSG00000016559	chr11	115912738	115918788	6051	-	protein_coding	H3f3b	chr11:115915187-115915337	150	17.8158425
ENSMUSG00000016559.1	chr11	115914687	115914862	618	-	1	175	0	20.17341	35.71557	27.22355	33.74661	0.546832556	1.10E-05	0.001345235	4.957514866	up	ENSMUSG00000016559	chr11	115912738	115918788	6051	-	protein_coding	H3f3b	chr11:115914687-115914862	175	29.214785
ENSMUSG00000016559.2	chr11	115914437	115914612	619	-	1	175	0	35.98897	49.42171	44.46513	48.02403	0.402139698	5.34E-05	0.004637349	4.272186828	none	ENSMUSG00000016559	chr11	115912738	115918788	6051	-	protein_coding	H3f3b	chr11:115914437-115914612	175	44.47496
ENSMUSG00000016831	chr14	52523202	52523327	620	+	1	125	0	2.98684	4.49288	1.13431	3.89384	-1.18786679	0.00454747	0.098235411	2.342230118	none	ENSMUSG00000016831	chr14	52516603	52533858	17256	+	protein_coding	Tox4	chr14:52523202-52523327	125	3.1269675
ENSMUSG00000016921	chr2	162773972	162774022	621	+	1	50	0	5.23921	10.29382	2.13251	8.49565	-1.18676831	7.41E-05	NA	4.130198944	none	ENSMUSG00000016921	chr2	162773448	162779041	5594	+	protein_coding	Srsf6	chr2:162773972-162774022	50	6.5402975
ENSMUSG00000016933	chr2	160603644	160603819	622	+	1	175	0	1.71376	5.34596	2.85847	4.54281	0.982319541	0.009060469	0.146485802	2.042849309	none	ENSMUSG00000016933	chr2	160573220	160617680	44461	+	protein_coding	Plcg1	chr2:160603644-160603819	175	3.61525
ENSMUSG00000016940	chr11	115321128	115321228	623	+	1	100	0	1.81169	6.19904	2.8131	5.07379	0.982254813	0.007099027	NA	2.1488012	none	ENSMUSG00000016940	chr11	115310954	115322100	11147	+	protein_coding	Kctd2	chr11:115321128-115321228	100	3.974405
ENSMUSG00000017009	chr2	164266191	164268166	624	-	1	1975	0	79.86124	40.43594	114.65652	46.3131	0.335634605	0.000128018	0.008880005	3.892727661	none	ENSMUSG00000017009	chr2	164266167	164285807	19641	-	protein_coding	Sdc4	chr2:164266191-164268166	1975	70.3167
ENSMUSG00000017144	chr2	51038799	51038949	625	-	1	150	0	3.42752	2.27488	2.90385	3.95284	-1.029494103	0.006928026	0.126048496	2.15939052	none	ENSMUSG00000017144	chr2	51020450	51039123	18674	-	protein_coding	Rnd3	chr2:51038799-51038949	150	3.1397725
ENSMUSG00000017167	chr11	101080173	101081523	626	+	1	1350	0	26.39191	34.74875	30.26351	32.15368	0.341437363	0.004176457	0.093342044	2.379192035	none	ENSMUSG00000017167	chr11	101061349	101081550	20202	+	protein_coding	Cntnap1	chr11:101080173-101081523	1350	30.8894625
ENSMUSG00000017221	chr11	98573379	98573754	627	+	1	375	0	9.15638	26.44545	11.34315	22.53707	0.540965033	0.001599373	0.051334705	2.796050187	none	ENSMUSG00000017221	chr11	98573380	98586805	13426	+	protein_coding	Psmd3	chr11:98573379-98573754	375	17.3705125
ENSMUSG00000017221.1	chr11	98584454	98584504	628	+	1	50	0	1.6648	6.36966	2.85847	5.25078	1.091431389	0.003105237	0.077982405	2.507905259	none	ENSMUSG00000017221	chr11	98573380	98586805	13426	+	protein_coding	Psmd3	chr11:98584454-98584504	50	4.0359275
ENSMUSG00000017221.2	chr11	98584629	98584754	629	+	1	125	0	3.08477	10.23695	4.40114	7.78768	0.950089503	0.000895734	0.034443122	3.047820727	up	ENSMUSG00000017221	chr11	98573380	98586805	13426	+	protein_coding	Psmd3	chr11:98584629-98584754	125	6.377635
ENSMUSG00000017291	chr11	77420062	77429037	630	-	1	8975	0	547.42406	180.17027	575.77812	188.32026	0.106323677	0.009048701	0.146359234	2.043413785	none	ENSMUSG00000017291	chr11	77419988	77498641	78654	-	protein_coding	Taok1	chr11:77420062-77429037	8975	372.9231775
ENSMUSG00000017314	chr11	101953990	101954115	631	-	1	125	0	4.79853	18.54025	6.35216	15.39837	0.743206904	0.000938343	0.03565703	3.027638432	up	ENSMUSG00000017314	chr11	101947841	101979341	31501	-	protein_coding	Mpp2	chr11:101953990-101954115	125	11.2723275
ENSMUSG00000017314.1	chr11	101952865	101952990	632	-	1	125	0	7.58951	26.90042	9.80048	21.8881	0.700144247	0.000118207	0.008419587	3.927355279	up	ENSMUSG00000017314	chr11	101947841	101979341	31501	-	protein_coding	Mpp2	chr11:101952865-101952990	125	16.5446275
ENSMUSG00000017400	chr11	97943698	97944198	633	-	1	500	0	11.7515	20.01892	19.91857	25.84094	0.42701985	0.005924973	0.115226761	2.227313643	none	ENSMUSG00000017400	chr11	97927449	97944288	16840	-	protein_coding	Stac2	chr11:97943698-97944198	500	19.3824825
ENSMUSG00000017400.1	chr11	97932273	97932423	634	-	1	150	0	6.16954	15.24168	10.20883	17.0503	0.619470953	0.002146427	0.062045942	2.668283853	none	ENSMUSG00000017400	chr11	97927449	97944288	16840	-	protein_coding	Stac2	chr11:97932273-97932423	150	12.1675875
ENSMUSG00000017400.2	chr11	97932123	97932223	635	-	1	100	0	7.68744	20.01892	13.29417	21.9471	0.727735857	4.57E-05	0.00411137	4.339963742	up	ENSMUSG00000017400	chr11	97927449	97944288	16840	-	protein_coding	Stac2	chr11:97932123-97932223	100	15.7369075
ENSMUSG00000017400.3	chr11	97931948	97932048	636	-	1	100	0	6.90401	21.04261	13.29417	22.36008	0.905486833	6.17E-07	0.000117189	6.209867896	up	ENSMUSG00000017400	chr11	97927449	97944288	16840	-	protein_coding	Stac2	chr11:97931948-97932048	100	15.9002175
ENSMUSG00000017400.4	chr11	97931223	97931348	637	-	1	125	0	6.12057	22.35067	12.7497	22.71407	1.041185147	2.34E-08	7.11E-06	7.630170418	up	ENSMUSG00000017400	chr11	97927449	97944288	16840	-	protein_coding	Stac2	chr11:97931223-97931348	125	15.9837525
ENSMUSG00000017400.5	chr11	97930923	97930998	638	-	1	75	0	5.82679	19.4502	10.7533	21.06213	0.812590943	3.21E-05	0.003127343	4.493799934	up	ENSMUSG00000017400	chr11	97927449	97944288	16840	-	protein_coding	Stac2	chr11:97930923-97930998	75	14.273105
ENSMUSG00000017412	chr2	52446306	52446381	639	-	1	75	0	2.00755	1.76303	1.04357	2.5369	-1.461748945	0.00392025	0.09038963	2.406686212	none	ENSMUSG00000017412	chr2	52318332	52566843	248512	-	protein_coding	Cacnb4	chr2:52446306-52446381	75	1.8377625
ENSMUSG00000017412.1	chr2	52394206	52394556	640	-	1	350	0	2.59512	2.8436	2.40475	0.76697	1.797994871	0.000683219	0.029175937	3.165439811	up	ENSMUSG00000017412	chr2	52318332	52566843	248512	-	protein_coding	Cacnb4	chr2:52394206-52394556	350	2.15261
ENSMUSG00000017428	chr11	80351565	80351590	641	+	1	25	0	7.14883	10.00946	4.35577	9.6756	-0.657694554	0.007474632	0.1317415	2.126410177	none	ENSMUSG00000017428	chr11	80319441	80364074	44634	+	protein_coding	Psmd11	chr11:80351565-80351590	25	7.797415
ENSMUSG00000017466	chr11	118245786	118246161	642	-	1	375	0	19.92859	60.79609	26.27073	61.12149	0.324227847	0.003963443	0.090827707	2.401927407	none	ENSMUSG00000017466	chr11	118191887	118246566	54680	-	protein_coding	Timp2	chr11:118245786-118246161	375	42.029225
ENSMUSG00000017466.1	chr11	118210961	118211036	643	-	1	75	0	21.00581	61.5923	27.22355	66.13628	0.287802579	0.008884285	0.144866892	2.051377501	none	ENSMUSG00000017466	chr11	118191887	118246566	54680	-	protein_coding	Timp2	chr11:118210961-118211036	75	43.989485
ENSMUSG00000017466.2	chr11	118208261	118208361	644	-	1	100	0	13.2694	38.9004	18.10366	40.94432	0.386172375	0.00501435	0.10422946	2.299785323	none	ENSMUSG00000017466	chr11	118191887	118246566	54680	-	protein_coding	Timp2	chr11:118208261-118208361	100	27.804445
ENSMUSG00000017485	chr14	6104225	6104550	645	-	1	325	0	5.28818	16.26537	9.4375	18.52524	0.599073616	0.003941469	NA	2.404341864	none	ENSMUSG00000017485	chr14	6034301	6104584	70284	-	protein_coding	Top2b	chr14:6104225-6104550	325	12.3790725
ENSMUSG00000017493	chr11	98939919	98940069	646	+	1	150	0	4.25992	14.33173	8.03095	15.69336	0.836575797	0.00023611	0.013965439	3.626886121	up	ENSMUSG00000017493	chr11	98932070	98945218	13149	+	protein_coding	Igfbp4	chr11:98939919-98940069	150	10.57899
ENSMUSG00000017615	chr11	78421075	78421150	647	-	1	75	0	1.17515	4.54975	1.86028	3.12687	1.247189995	0.005611822	NA	2.250896077	none	ENSMUSG00000017615	chr11	78413676	78427158	13483	-	protein_coding	Tnfaip1	chr11:78421075-78421150	75	2.6780125
ENSMUSG00000017631	chr11	76448009	76448134	648	-	1	125	0	1.81169	0.85308	0.45373	0.88496	-2.029194428	0.005841902	NA	2.233445769	none	ENSMUSG00000017631	chr11	76307560	76514384	206825	-	protein_coding	Abr	chr11:76448009-76448134	125	1.000865
ENSMUSG00000017631.1	chr11	76439659	76439784	649	-	1	125	0	2.00755	0.28436	0.27224	1.00296	-4.69128982	1.25E-06	NA	5.90427674	none	ENSMUSG00000017631	chr11	76307560	76514384	206825	-	protein_coding	Abr	chr11:76439659-76439784	125	0.8917775
ENSMUSG00000017631.2	chr11	76354334	76354509	650	-	1	175	0	10.13567	24.45493	11.16166	19.82319	0.457469008	0.007786244	0.134955321	2.108671998	none	ENSMUSG00000017631	chr11	76307560	76514384	206825	-	protein_coding	Abr	chr11:76354334-76354509	175	16.3938625
ENSMUSG00000017631.3	chr11	76352109	76352259	651	-	1	150	0	10.0867	29.23217	11.97836	25.13297	0.472867208	0.003952906	0.090806638	2.403083523	none	ENSMUSG00000017631	chr11	76307560	76514384	206825	-	protein_coding	Abr	chr11:76352109-76352259	150	19.10755
ENSMUSG00000017631.4	chr11	76350109	76350184	652	-	1	75	0	10.2336	32.30326	12.29597	28.67282	0.460124188	0.004020367	0.091645621	2.39573428	none	ENSMUSG00000017631	chr11	76307560	76514384	206825	-	protein_coding	Abr	chr11:76350109-76350184	75	20.8764125
ENSMUSG00000017631.5	chr11	76315734	76315859	653	-	1	125	0	21.59338	56.64444	28.72085	56.87366	0.441763252	6.60E-05	0.005440436	4.180511793	none	ENSMUSG00000017631	chr11	76307560	76514384	206825	-	protein_coding	Abr	chr11:76315734-76315859	125	40.9580825
ENSMUSG00000017631.6	chr11	76314859	76315009	654	-	1	150	0	15.47281	42.31272	21.46123	43.54021	0.483513747	0.000175252	0.011165946	3.756336284	none	ENSMUSG00000017631	chr11	76307560	76514384	206825	-	protein_coding	Abr	chr11:76314859-76315009	150	30.6967425
ENSMUSG00000017639	chr11	79482237	79482262	655	+	1	25	0	19.53687	69.44063	24.5012	61.65247	0.343205111	0.0023861	0.066142489	2.622311367	none	ENSMUSG00000017639	chr11	79482038	79588849	106812	+	protein_coding	Rab11fip4	chr11:79482237-79482262	25	43.7827925
ENSMUSG00000017639.1	chr11	79510487	79510512	656	+	1	25	0	9.15638	35.14685	13.97476	33.09764	0.729070448	3.95E-06	0.000568181	5.403794131	up	ENSMUSG00000017639	chr11	79482038	79588849	106812	+	protein_coding	Rab11fip4	chr11:79510487-79510512	25	22.8439075
ENSMUSG00000017639.2	chr11	79511287	79511312	657	+	1	25	0	6.95297	28.83407	10.16346	28.43683	0.63789452	0.000392097	0.019992387	3.406606157	up	ENSMUSG00000017639	chr11	79482038	79588849	106812	+	protein_coding	Rab11fip4	chr11:79511287-79511312	25	18.5968325
ENSMUSG00000017639.3	chr11	79575162	79575187	658	+	1	25	0	6.07161	25.99047	9.02914	25.54595	0.653698139	0.000633917	0.027783906	3.197967353	up	ENSMUSG00000017639	chr11	79482038	79588849	106812	+	protein_coding	Rab11fip4	chr11:79575162-79575187	25	16.6592925
ENSMUSG00000017639.4	chr11	79576287	79576337	659	+	1	50	0	14.34662	55.67762	21.82421	58.11261	0.597594002	1.81E-06	0.000300308	5.743056548	up	ENSMUSG00000017639	chr11	79482038	79588849	106812	+	protein_coding	Rab11fip4	chr11:79576287-79576337	50	37.490265
ENSMUSG00000017639.5	chr11	79577362	79577537	660	+	1	175	0	19.78169	71.60176	28.99308	74.86792	0.557479139	2.56E-07	5.56E-05	6.591970755	up	ENSMUSG00000017639	chr11	79482038	79588849	106812	+	protein_coding	Rab11fip4	chr11:79577362-79577537	175	48.8111125
ENSMUSG00000017639.6	chr11	79581262	79581437	661	+	1	175	0	15.22799	52.89089	17.51382	49.43997	0.368915181	0.004431406	0.096513965	2.35345848	none	ENSMUSG00000017639	chr11	79482038	79588849	106812	+	protein_coding	Rab11fip4	chr11:79581262-79581437	175	33.7681675
ENSMUSG00000017639.7	chr11	79587087	79587112	662	+	1	25	0	3.91717	13.13742	6.07993	11.44553	0.842413935	0.000667009	0.028809376	3.175868057	up	ENSMUSG00000017639	chr11	79482038	79588849	106812	+	protein_coding	Rab11fip4	chr11:79587087-79587112	25	8.6450125
ENSMUSG00000017639.8	chr11	79587137	79588637	663	+	1	1500	0	48.47494	65.80082	53.72114	61.47547	0.265621876	0.002400687	0.066349347	2.619664441	none	ENSMUSG00000017639	chr11	79482038	79588849	106812	+	protein_coding	Rab11fip4	chr11:79587137-79588637	1500	57.3680925
ENSMUSG00000017664	chr2	165125198	165125323	664	-	1	125	0	0.48965	2.21801	1.17969	1.76993	1.658182708	0.009690155	NA	2.013669298	none	ENSMUSG00000017664	chr2	165118474	165129789	11316	-	protein_coding	Slc35c2	chr2:165125198-165125323	125	1.41432
ENSMUSG00000017679	chr2	163450908	163451083	665	+	1	175	0	2.44823	0.56872	0.81671	0.88496	-2.213680177	0.001822705	NA	2.739283725	none	ENSMUSG00000017679	chr2	163444234	163460933	16700	+	protein_coding	Ttpal	chr2:163450908-163451083	175	1.179655
ENSMUSG00000017679.1	chr2	163451108	163451158	666	+	1	50	0	2.54616	0.45498	0.31761	0.70797	-3.630024179	3.56E-05	NA	4.448246478	none	ENSMUSG00000017679	chr2	163444234	163460933	16700	+	protein_coding	Ttpal	chr2:163451108-163451158	50	1.00668
ENSMUSG00000017740	chr2	164815646	164815671	667	+	1	25	0	15.27695	58.29373	18.23978	51.38689	0.495378253	0.000102829	0.007518859	3.987884689	none	ENSMUSG00000017740	chr2	164802722	164841651	38930	+	protein_coding	Slc12a5	chr2:164815646-164815671	25	35.7993375
ENSMUSG00000017740.1	chr2	164834221	164834446	668	+	1	225	0	15.71763	42.36959	18.19441	37.16847	0.44023896	0.000958857	0.036189484	3.018245978	none	ENSMUSG00000017740	chr2	164802722	164841651	38930	+	protein_coding	Slc12a5	chr2:164834221-164834446	225	28.362525
ENSMUSG00000017740.2	chr2	164835546	164835746	669	+	1	200	0	18.26379	49.99043	19.46484	43.00923	0.363738055	0.003647507	0.086545283	2.438003889	none	ENSMUSG00000017740	chr2	164802722	164841651	38930	+	protein_coding	Slc12a5	chr2:164835546-164835746	200	32.6820725
ENSMUSG00000017740.3	chr2	164836846	164836946	670	+	1	100	0	17.2845	61.64917	20.41766	54.92674	0.461341926	0.000140074	0.009477301	3.853643347	none	ENSMUSG00000017740	chr2	164802722	164841651	38930	+	protein_coding	Slc12a5	chr2:164836846-164836946	100	38.5695175
ENSMUSG00000017740.4	chr2	164838046	164838171	671	+	1	125	0	15.86453	53.80084	17.8768	48.614	0.374070813	0.003521827	0.084476023	2.453231932	none	ENSMUSG00000017740	chr2	164802722	164841651	38930	+	protein_coding	Slc12a5	chr2:164838046-164838171	125	34.0390425
ENSMUSG00000017740.5	chr2	164838221	164838446	672	+	1	225	0	16.25624	51.69658	18.10366	47.49305	0.334886274	0.008840982	0.144477909	2.053499479	none	ENSMUSG00000017740	chr2	164802722	164841651	38930	+	protein_coding	Slc12a5	chr2:164838221-164838446	225	33.3873825
ENSMUSG00000017740.6	chr2	164839296	164841646	673	+	1	2350	0	156.98046	183.29823	163.43206	168.67407	0.230568636	6.15E-06	0.000829475	5.210975477	none	ENSMUSG00000017740	chr2	164802722	164841651	38930	+	protein_coding	Slc12a5	chr2:164839296-164841646	2350	168.096205
ENSMUSG00000017781	chr11	75510047	75510147	674	+	1	100	0	14.29766	33.72505	18.55739	33.27463	0.40014286	0.004084147	0.092362645	2.388898622	none	ENSMUSG00000017781	chr11	75478923	75519630	40708	+	protein_coding	Pitpna	chr11:75510047-75510147	100	24.9636825
ENSMUSG00000017781.1	chr11	75511072	75511222	675	+	1	150	0	21.10374	42.76769	27.6319	41.4163	0.436778559	0.000220621	0.013303489	3.656354094	none	ENSMUSG00000017781	chr11	75478923	75519630	40708	+	protein_coding	Pitpna	chr11:75511072-75511222	150	33.2299075
ENSMUSG00000017943	chr2	163287945	163288145	676	+	1	200	0	7.98123	23.09	10.2542	21.53412	0.530757097	0.003386624	0.08243521	2.470233078	none	ENSMUSG00000017943	chr2	163280396	163297244	16849	+	protein_coding	Gdap1l1	chr2:163287945-163288145	200	15.7148875
ENSMUSG00000018042	chr15	83038069	83038944	677	-	1	875	0	26.29398	41.45964	19.41947	41.82928	-0.395292872	0.001040373	0.038167848	2.982810806	none	ENSMUSG00000018042	chr15	83037695	83056793	19099	-	protein_coding	Cyb5r3	chr15:83038069-83038944	875	32.2505925
ENSMUSG00000018076	chr5	118698893	118698943	678	+	1	50	0	4.55371	8.70141	3.49369	9.6166	-0.841425855	0.002239221	NA	2.64990311	none	ENSMUSG00000018076	chr5	118698744	118903503	204760	+	protein_coding	Med13l	chr5:118698893-118698943	50	6.5913525
ENSMUSG00000018076.1	chr5	118859818	118859993	679	+	1	175	0	4.79853	16.37912	6.89663	14.39541	0.751931686	0.000838347	0.033127775	3.076576029	up	ENSMUSG00000018076	chr5	118698744	118903503	204760	+	protein_coding	Med13l	chr5:118859818-118859993	175	10.6174225
ENSMUSG00000018076.2	chr5	118862093	118862218	680	+	1	125	0	5.67989	18.59712	8.16707	16.57832	0.693334271	0.000859776	0.033688177	3.065614519	up	ENSMUSG00000018076	chr5	118698744	118903503	204760	+	protein_coding	Med13l	chr5:118862093-118862218	125	12.2556
ENSMUSG00000018076.3	chr5	118895118	118895318	681	+	1	200	0	4.89646	9.55448	5.58083	6.43074	0.773262159	0.003291824	0.080957993	2.48256341	none	ENSMUSG00000018076	chr5	118698744	118903503	204760	+	protein_coding	Med13l	chr5:118895118-118895318	200	6.6156275
ENSMUSG00000018076.4	chr5	118897143	118897343	682	+	1	200	0	4.65164	8.75828	5.49008	5.89976	0.818256448	0.002532548	0.068690389	2.596442353	none	ENSMUSG00000018076	chr5	118698744	118903503	204760	+	protein_coding	Med13l	chr5:118897143-118897343	200	6.19994
ENSMUSG00000018189	chr1	143670209	143670284	683	+	1	75	0	10.77221	8.01894	12.11448	6.37174	0.595968491	0.008500066	0.141967162	2.070577679	none	ENSMUSG00000018189	chr1	143653010	143683204	30195	+	protein_coding	Uchl5	chr1:143670209-143670284	75	9.3193425
ENSMUSG00000018199	chr1	143627302	143628502	684	-	1	1200	0	14.59145	4.94786	18.42127	3.89384	0.752044085	0.003814531	0.089197834	2.418558834	none	ENSMUSG00000018199	chr1	143626528	143652806	26279	-	protein_coding	Ro60	chr1:143627302-143628502	1200	10.463605
ENSMUSG00000018209	chr2	163993716	163994916	685	+	1	1200	0	12.33908	8.3033	11.52464	11.44553	-0.55253829	0.00664123	0.122771489	2.177751461	none	ENSMUSG00000018209	chr2	163912242	163997444	85203	+	protein_coding	Stk4	chr2:163993716-163994916	1200	10.9031375
ENSMUSG00000018217	chr11	63041982	63042107	686	+	1	125	0	0.8324	1.30805	2.22326	1.06196	1.720060479	0.00474562	0.100929996	2.323707083	none	ENSMUSG00000018217	chr11	63019808	63050373	30566	+	protein_coding	Pmp22	chr11:63041982-63042107	125	1.3564175
ENSMUSG00000018293	chr11	70545150	70545470	687	-	1	320	0	26.97949	26.21796	17.46845	26.37192	-0.692149662	3.24E-07	6.86E-05	6.48934231	down	ENSMUSG00000018293	chr11	70542676	70545470	2795	-	protein_coding	Pfn1	chr11:70545150-70545470	320	24.259455
ENSMUSG00000018293.1	chr11	70543600	70543825	688	-	1	225	0	57.28856	34.52126	34.7554	36.75549	-0.800787134	4.54E-14	4.32E-11	13.34306019	down	ENSMUSG00000018293	chr11	70542676	70545470	2795	-	protein_coding	Pfn1	chr11:70543600-70543825	225	40.8301775
ENSMUSG00000018293.2	chr11	70542725	70543050	689	-	1	325	0	45.14535	17.74404	30.58112	21.8291	-0.855908203	1.16E-10	6.18E-08	9.934128932	down	ENSMUSG00000018293	chr11	70542676	70545470	2795	-	protein_coding	Pfn1	chr11:70542725-70543050	325	28.8249025
ENSMUSG00000018322	chr2	163906809	163906984	690	-	1	175	0	8.5688	17.85779	11.47926	17.16829	0.479990503	0.009136612	0.147206361	2.039214819	none	ENSMUSG00000018322	chr2	163895460	163913089	17630	-	protein_coding	Tomm34	chr2:163906809-163906984	175	13.768535
ENSMUSG00000018322.1	chr2	163902809	163902934	691	-	1	125	0	5.87575	13.70613	8.80228	14.04142	0.558097261	0.008852643	0.144599367	2.052927064	none	ENSMUSG00000018322	chr2	163895460	163913089	17630	-	protein_coding	Tomm34	chr2:163902809-163902934	125	10.606395
ENSMUSG00000018326	chr2	163853604	163853829	692	+	1	225	0	41.42404	100.94767	52.76832	105.60566	0.289853283	0.000354492	0.018743924	3.450393512	none	ENSMUSG00000018326	chr2	163836880	163860508	23629	+	protein_coding	Ywhab	chr2:163853604-163853829	225	75.1864225
ENSMUSG00000018334	chr11	78906965	78907015	693	-	1	50	0	0.58758	2.61611	1.54267	2.30091	1.613397472	0.005194585	NA	2.284449113	none	ENSMUSG00000018334	chr11	78904266	79037233	132968	-	protein_coding	Ksr1	chr11:78906965-78907015	50	1.7618175
ENSMUSG00000018363	chr11	106712466	106712666	694	-	1	200	0	1.61583	1.25118	2.13251	0.53098	1.72668096	0.008707225	0.143587065	2.060120246	none	ENSMUSG00000018363	chr11	106710892	106811541	100650	-	protein_coding	Smurf2	chr11:106712466-106712666	200	1.382625
ENSMUSG00000018363.1	chr11	106712241	106712416	695	-	1	175	0	1.02826	1.64929	2.58624	1.53394	1.460851566	0.006435394	0.120881267	2.191424866	none	ENSMUSG00000018363	chr11	106710892	106811541	100650	-	protein_coding	Smurf2	chr11:106712241-106712416	175	1.6994325
ENSMUSG00000018398	chr11	53425758	53425983	696	+	1	225	0	13.02458	32.92885	19.55558	38.23043	0.389914935	0.005188957	0.106548784	2.284919953	none	ENSMUSG00000018398	chr11	53410084	53440392	30309	+	protein_coding	Septin8	chr11:53425758-53425983	225	25.93486
ENSMUSG00000018415	chr11	60334745	60335195	697	+	1	450	0	6.12057	4.6635	4.3104	6.37174	-0.955127581	0.000929568	0.035414146	3.031718978	down	ENSMUSG00000018415	chr11	60307971	60341753	33783	+	protein_coding	Gid4	chr11:60334745-60335195	450	5.3665525
ENSMUSG00000018474	chr11	69251873	69252073	698	-	1	200	0	36.57655	69.8956	27.13281	72.62602	-0.469737831	1.74E-06	0.000291767	5.759490092	none	ENSMUSG00000018474	chr11	69234099	69260232	26134	-	protein_coding	Chd3	chr11:69251873-69252073	200	51.557745
ENSMUSG00000018474.1	chr11	69250973	69251223	699	-	1	250	0	27.46913	72.51171	35.66285	72.80301	0.41266234	2.73E-05	0.002748468	4.563783289	none	ENSMUSG00000018474	chr11	69234099	69260232	26134	-	protein_coding	Chd3	chr11:69250973-69251223	250	52.111675
ENSMUSG00000018476	chr11	69291083	69291158	700	-	1	75	0	0.78343	2.33175	1.08894	0.88496	1.925922012	0.002516661	NA	2.599175287	none	ENSMUSG00000018476	chr11	69289334	69304501	15168	-	protein_coding	Kdm6b	chr11:69291083-69291158	75	1.27227
ENSMUSG00000018537	chr11	97580773	97581198	701	-	1	425	0	4.16199	5.00473	5.08173	3.48086	0.837151908	0.008761352	0.144159648	2.057428891	none	ENSMUSG00000018537	chr11	97579649	97591323	11675	-	protein_coding	Pcgf2	chr11:97580773-97581198	425	4.4323275
ENSMUSG00000018548	chr11	87032077	87032152	702	+	1	75	0	1.6648	0.17062	0.77133	0.58998	-2.816484048	0.00686748	NA	2.163202614	none	ENSMUSG00000018548	chr11	87017903	87111509	93607	+	protein_coding	Trim37	chr11:87032077-87032152	75	0.7991825
ENSMUSG00000018567	chr11	69883393	69883543	703	+	1	150	0	13.95491	17.23219	10.7533	20.88514	-0.650488636	0.000127736	0.008868731	3.893685086	down	ENSMUSG00000018567	chr11	69881969	69885777	3809	+	protein_coding	Gabarap	chr11:69883393-69883543	150	15.706385
ENSMUSG00000018661	chr11	113553494	113554369	704	+	1	875	0	17.18657	12.90993	14.92758	15.45736	-0.44953079	0.008713773	0.143599425	2.05979375	none	ENSMUSG00000018661	chr11	113539995	113557880	17886	+	protein_coding	Cog1	chr11:113553494-113554369	875	15.12036
ENSMUSG00000018677	chr11	102295360	102295385	705	-	1	25	0	0.53861	2.78672	1.54267	2.83188	1.562271588	0.0070581	NA	2.151312192	none	ENSMUSG00000018677	chr11	102293811	102298772	4962	-	protein_coding	Slc25a39	chr11:102295360-102295385	25	1.92497
ENSMUSG00000018677.1	chr11	102295310	102295335	706	-	1	25	0	0.6855	3.41232	1.8149	3.18587	1.556344036	0.00294341	NA	2.531149181	none	ENSMUSG00000018677	chr11	102293811	102298772	4962	-	protein_coding	Slc25a39	chr11:102295310-102295335	25	2.2746475
ENSMUSG00000018677.2	chr11	102294835	102294985	707	-	1	150	0	1.32204	5.34596	2.35937	4.54281	1.131977731	0.005504377	NA	2.259291813	none	ENSMUSG00000018677	chr11	102293811	102298772	4962	-	protein_coding	Slc25a39	chr11:102294835-102294985	150	3.392545
ENSMUSG00000018750	chr11	69669762	69671362	708	+	1	1600	0	21.20167	38.55917	26.45222	38.76141	0.334168741	0.005706284	0.112784096	2.243646586	none	ENSMUSG00000018750	chr11	69656738	69674849	18112	+	protein_coding	Zbtb4	chr11:69669762-69671362	1600	31.2436175
ENSMUSG00000018750.1	chr11	69672212	69672612	709	+	1	400	0	13.56319	9.04264	19.10186	8.79064	0.630562431	0.001513844	0.049521565	2.819918867	up	ENSMUSG00000018750	chr11	69656738	69674849	18112	+	protein_coding	Zbtb4	chr11:69672212-69672612	400	12.6245825
ENSMUSG00000018765	chr11	69542540	69542565	710	+	1	25	0	1.46894	5.68719	2.54086	4.71981	1.109443733	0.004613354	NA	2.335983248	none	ENSMUSG00000018765	chr11	69523816	69544123	20308	+	protein_coding	Fxr2	chr11:69542540-69542565	25	3.6042
ENSMUSG00000018770	chr2	73741290	73741415	711	-	1	125	0	32.46352	30.54023	29.53755	32.50766	-0.305930671	0.009694986	0.152286454	2.013452811	none	ENSMUSG00000018770	chr2	73738791	73741670	2880	-	protein_coding	Atp5g3	chr2:73741290-73741415	125	31.26224
ENSMUSG00000018770.1	chr2	73739515	73739740	712	-	1	225	0	57.97407	35.03311	48.18569	37.64045	-0.290668384	0.004291776	0.094666274	2.36736299	none	ENSMUSG00000018770	chr2	73738791	73741670	2880	-	protein_coding	Atp5g3	chr2:73739515-73739740	225	44.70833
ENSMUSG00000018800	chr11	110201069	110201144	713	-	1	75	0	2.79098	1.8199	2.99459	0.70797	1.561728646	0.004791471	0.101499395	2.319531138	none	ENSMUSG00000018800	chr11	110160195	110228542	68348	-	protein_coding	Abca5	chr11:110201069-110201144	75	2.07836
ENSMUSG00000018820	chr19	42170014	42170039	714	+	1	25	0	0.39172	1.64929	0.90745	0.64897	2.581428273	0.00109584	NA	2.960252835	none	ENSMUSG00000018820	chr19	42152390	42183029	30640	+	protein_coding	Zfyve27	chr19:42170014-42170039	25	0.8993575
ENSMUSG00000018820.1	chr19	42171089	42171139	715	+	1	50	0	0.48965	2.33175	0.9982	1.06196	2.21138698	0.001244009	NA	2.905176401	none	ENSMUSG00000018820	chr19	42152390	42183029	30640	+	protein_coding	Zfyve27	chr19:42171089-42171139	50	1.22039
ENSMUSG00000018820.2	chr19	42174039	42174089	716	+	1	50	0	0.58758	3.07108	1.22506	1.65193	2.024713357	0.000783276	NA	3.106085301	none	ENSMUSG00000018820	chr19	42152390	42183029	30640	+	protein_coding	Zfyve27	chr19:42174039-42174089	50	1.6339125
ENSMUSG00000018846	chr11	35668510	35668660	717	+	1	150	0	17.18657	7.16586	8.80228	7.72868	-0.980714484	9.54E-06	0.001192552	5.020666606	down	ENSMUSG00000018846	chr11	35660311	35682112	21802	+	protein_coding	Pank3	chr11:35668510-35668660	150	10.2208475
ENSMUSG00000018846.1	chr11	35681435	35681910	718	+	1	475	0	5.14128	0.45498	5.39934	1.53394	-1.586397011	0.009826926	0.153693126	2.007582304	none	ENSMUSG00000018846	chr11	35660311	35682112	21802	+	protein_coding	Pank3	chr11:35681435-35681910	475	3.132385
ENSMUSG00000018849	chr11	35766426	35766951	719	-	1	525	0	5.63093	16.83409	8.71154	16.40133	0.733650146	0.00043271	0.021516728	3.363803527	up	ENSMUSG00000018849	chr11	35729227	35871354	142128	-	protein_coding	Wwc1	chr11:35766426-35766951	525	11.8944725
ENSMUSG00000018849.1	chr11	35752626	35752751	720	-	1	125	0	9.05845	29.1753	12.56821	30.14776	0.465747453	0.004511679	0.097741926	2.345661805	none	ENSMUSG00000018849	chr11	35729227	35871354	142128	-	protein_coding	Wwc1	chr11:35752626-35752751	125	20.23743
ENSMUSG00000018849.2	chr11	35750901	35751026	721	-	1	125	0	8.61777	29.34592	12.93119	30.44275	0.588059622	0.000362643	0.019052864	3.440520689	up	ENSMUSG00000018849	chr11	35729227	35871354	142128	-	protein_coding	Wwc1	chr11:35750901-35751026	125	20.3344075
ENSMUSG00000018849.3	chr11	35732576	35732826	722	-	1	250	0	8.66673	25.08052	12.70432	26.96189	0.480503876	0.004400535	0.096151698	2.356494483	none	ENSMUSG00000018849	chr11	35729227	35871354	142128	-	protein_coding	Wwc1	chr11:35732576-35732826	250	18.353365
ENSMUSG00000018909	chr7	99243872	99243972	723	+	1	100	0	5.87575	21.09949	8.16707	21.18013	0.539516638	0.007209716	0.129368051	2.142081865	none	ENSMUSG00000018909	chr7	99184673	99255978	71306	+	protein_coding	Arrb1	chr7:99243872-99243972	100	14.08061
ENSMUSG00000018909.1	chr7	99245222	99245322	724	+	1	100	0	6.07161	22.80564	9.21063	22.77306	0.648775567	0.000823193	0.032773314	3.084498359	up	ENSMUSG00000018909	chr7	99184673	99255978	71306	+	protein_coding	Arrb1	chr7:99245222-99245322	100	15.215235
ENSMUSG00000018909.2	chr7	99246222	99246272	725	+	1	50	0	5.77782	22.23692	9.16526	21.59311	0.754527263	0.000131824	0.009088035	3.880004699	up	ENSMUSG00000018909	chr7	99184673	99255978	71306	+	protein_coding	Arrb1	chr7:99246222-99246272	50	14.6932775
ENSMUSG00000018909.3	chr7	99247697	99247747	726	+	1	50	0	6.85504	25.70611	10.16346	24.48399	0.708938937	0.000114635	0.008204468	3.940682574	up	ENSMUSG00000018909	chr7	99184673	99255978	71306	+	protein_coding	Arrb1	chr7:99247697-99247747	50	16.80215
ENSMUSG00000018965	chr5	33176184	33176534	727	+	1	350	0	212.5063	328.26477	222.2803	333.80828	-0.254824241	2.86E-10	1.37E-07	9.543433145	none	ENSMUSG00000018965	chr5	33176160	33185310	9151	+	protein_coding	Ywhah	chr5:33176184-33176534	350	274.2149125
ENSMUSG00000018999	chr6	34134614	34135089	728	-	1	475	0	8.51984	16.72035	12.15985	16.9913	0.494045419	0.007406915	0.131141306	2.130362647	none	ENSMUSG00000018999	chr6	34130315	34154046	23732	-	protein_coding	Slc35b4	chr6:34134614-34135089	475	13.597835
ENSMUSG00000019039	chr9	108448809	108448884	729	+	1	75	0	1.17515	3.98104	2.04177	3.06787	1.228277615	0.006373622	NA	2.195613719	none	ENSMUSG00000019039	chr9	108447085	108449973	2889	+	protein_coding	Dalrd3	chr9:108448809-108448884	75	2.5664575
ENSMUSG00000019039.1	chr9	108448959	108449084	730	+	1	125	0	1.12619	4.03791	2.26863	3.65785	1.215522371	0.00591302	NA	2.228190634	none	ENSMUSG00000019039	chr9	108447085	108449973	2889	+	protein_coding	Dalrd3	chr9:108448959-108449084	125	2.772645
ENSMUSG00000019039.2	chr9	108449134	108449159	731	+	1	25	0	0.63654	2.21801	1.54267	1.88792	1.539070963	0.008277831	NA	2.082083438	none	ENSMUSG00000019039	chr9	108447085	108449973	2889	+	protein_coding	Dalrd3	chr9:108449134-108449159	25	1.571285
ENSMUSG00000019087	chrX	73344927	73344977	732	+	1	50	0	11.50668	18.71086	9.11989	21.35712	-0.52445604	0.003027106	0.076805439	2.518972387	none	ENSMUSG00000019087	chrX	73340703	73348327	7625	+	protein_coding	Atp6ap1	chrX:73344927-73344977	50	15.1736375
ENSMUSG00000019124	chr6	54483057	54483407	733	-	1	350	0	10.28256	18.36963	14.74609	17.69927	0.577796059	0.000799789	0.032151691	3.097024574	up	ENSMUSG00000019124	chr6	54478158	54543474	65317	-	protein_coding	Scrn1	chr6:54483057-54483407	350	15.2743875
ENSMUSG00000019124.1	chr6	54482957	54482982	734	-	1	25	0	4.11303	7.50709	7.03275	6.96171	0.925137708	0.000546048	0.025102675	3.262768993	up	ENSMUSG00000019124	chr6	54478158	54543474	65317	-	protein_coding	Scrn1	chr6:54482957-54482982	25	6.403645
ENSMUSG00000019124.2	chr6	54482907	54482932	735	-	1	25	0	3.32959	6.65402	6.35216	5.84076	1.159012702	6.55E-05	0.00541748	4.183856691	up	ENSMUSG00000019124	chr6	54478158	54543474	65317	-	protein_coding	Scrn1	chr6:54482907-54482932	25	5.5441325
ENSMUSG00000019194	chr7	30824498	30824648	736	-	1	150	0	31.82698	104.01876	37.97685	108.85053	0.23197128	0.00929907	0.148487655	2.031560505	none	ENSMUSG00000019194	chr7	30815949	30826428	10480	-	protein_coding	Scn1b	chr7:30824498-30824648	150	70.66828
ENSMUSG00000019194.1	chr7	30816648	30816723	737	-	1	75	0	11.066	40.54969	16.51562	44.13019	0.526255993	0.00024832	0.014518411	3.604988078	up	ENSMUSG00000019194	chr7	30815949	30826428	10480	-	protein_coding	Scn1b	chr7:30816648-30816723	75	28.065375
ENSMUSG00000019194.2	chr7	30815973	30816623	738	-	1	650	0	22.47474	37.59235	29.90053	40.29534	0.381961877	0.001191017	0.042173823	2.924081899	none	ENSMUSG00000019194	chr7	30815949	30826428	10480	-	protein_coding	Scn1b	chr7:30815973-30816623	650	32.56574
ENSMUSG00000019261	chr8	71366175	71367650	739	+	1	1475	0	13.71008	25.70611	17.3777	23.24504	0.54876503	0.000274921	0.015662462	3.560792735	up	ENSMUSG00000019261	chr8	71358576	71370173	11598	+	protein_coding	Map1s	chr8:71366175-71367650	1475	20.0097325
ENSMUSG00000019302	chr11	100919527	100919802	740	+	1	275	0	3.0358	1.93365	1.3158	2.12391	-1.322682987	0.005232729	0.107016604	2.281271781	none	ENSMUSG00000019302	chr11	100900278	100954545	54268	+	protein_coding	Atp6v0a1	chr11:100919527-100919802	275	2.10229
ENSMUSG00000019370	chr7	16653553	16653603	741	-	1	50	0	133.91814	299.99943	145.78212	312.15617	0.121640753	0.009450801	0.149925265	2.024531375	none	ENSMUSG00000019370	chr7	16649304	16658039	8736	-	protein_coding	Calm3	chr7:16653553-16653603	50	222.963965
ENSMUSG00000019370.1	chr7	16651503	16651678	742	-	1	175	0	254.90963	480.9659	279.85811	498.35252	0.123848169	0.000412961	0.020732862	3.38409057	none	ENSMUSG00000019370	chr7	16649304	16658039	8736	-	protein_coding	Calm3	chr7:16651503-16651678	175	378.52154
ENSMUSG00000019370.2	chr7	16651303	16651428	743	-	1	125	0	278.4616	449.68634	310.89296	477.64437	0.138513747	5.94E-05	0.005025548	4.226252452	none	ENSMUSG00000019370	chr7	16649304	16658039	8736	-	protein_coding	Calm3	chr7:16651303-16651428	125	379.1713175
ENSMUSG00000019432	chr17	35465896	35466096	744	+	1	200	0	11.84943	17.6303	7.25961	17.28629	-0.675314943	0.000333364	0.017933093	3.477081468	down	ENSMUSG00000019432	chr17	35460722	35472683	11962	+	protein_coding	Ddx39b	chr17:35465896-35466096	200	13.5064075
ENSMUSG00000019432.1	chr17	35467946	35467971	745	+	1	25	0	9.74395	13.64926	4.44651	12.92047	-1.036732748	3.45E-06	0.00051202	5.462673438	down	ENSMUSG00000019432	chr17	35460722	35472683	11962	+	protein_coding	Ddx39b	chr17:35467946-35467971	25	10.1900475
ENSMUSG00000019433	chr8	84389655	84389680	746	+	1	25	0	1.02826	4.83411	2.04177	4.24783	1.246809029	0.00516381	NA	2.287029771	none	ENSMUSG00000019433	chr8	84379306	84391323	12018	+	protein_coding	Gipc1	chr8:84389655-84389680	25	3.0379925
ENSMUSG00000019471	chr9	21061042	21061267	747	-	1	225	0	9.93981	33.49757	12.70432	32.68466	0.42915275	0.006618828	0.122560258	2.179218934	none	ENSMUSG00000019471	chr9	21044518	21061278	16761	-	protein_coding	Cdc37	chr9:21061042-21061267	225	22.20659
ENSMUSG00000019494	chr5	138161382	138161432	748	+	1	50	0	3.96613	5.97155	1.86028	7.07971	-1.320444025	8.96E-05	0.006756239	4.047789152	down	ENSMUSG00000019494	chr5	138159333	138162908	3576	+	protein_coding	Cops6	chr5:138161382-138161432	50	4.7194175
ENSMUSG00000019494.1	chr5	138162057	138162132	749	+	1	75	0	2.25237	2.67298	0.68059	2.3599	-1.538111623	0.003671595	0.086910584	2.435145247	none	ENSMUSG00000019494	chr5	138159333	138162908	3576	+	protein_coding	Cops6	chr5:138162057-138162132	75	1.99146
ENSMUSG00000019505	chr11	62443921	62444021	750	+	1	100	0	15.66867	13.02367	16.0619	18.70223	-0.45304544	0.006818139	0.124727794	2.166334127	none	ENSMUSG00000019505	chr11	62441997	62444039	2043	+	protein_coding	Ubb	chr11:62443921-62444021	100	15.8641175
ENSMUSG00000019558	chrX	72720255	72720505	751	+	1	250	0	9.00948	10.18008	6.57902	11.68152	-0.635329524	0.003663692	0.086790725	2.436080988	none	ENSMUSG00000019558	chrX	72716756	72726108	9353	+	protein_coding	Slc6a8	chrX:72720255-72720505	250	9.362525
ENSMUSG00000019579	chr17	56485668	56485718	752	-	1	50	0	1.32204	0.90995	0.27224	1.17995	-2.603811499	0.001329162	NA	2.876422147	none	ENSMUSG00000019579	chr17	56482744	56490920	8177	-	protein_coding	Mydgf	chr17:56485668-56485718	50	0.921045
ENSMUSG00000019647	chr18	47380789	47380814	753	-	1	25	0	1.37101	0.11374	1.45192	1.06196	-3.04463611	0.007056343	NA	2.151420307	none	ENSMUSG00000019647	chr18	47368665	47501937	133273	-	protein_coding	Sema6a	chr18:47380789-47380814	25	0.9996575
ENSMUSG00000019790	chr10	9633240	9635890	754	-	1	2650	0	74.42617	27.98099	79.12979	24.248	0.391726421	0.000321411	0.017452722	3.492939654	none	ENSMUSG00000019790	chr10	9631291	9776823	145533	-	protein_coding	Stxbp5	chr10:9633240-9635890	2650	51.4462375
ENSMUSG00000019795	chr10	7513586	7513661	755	-	1	75	0	1.17515	1.93365	1.63341	0.94396	1.57023955	0.006737252	0.123827426	2.171517203	none	ENSMUSG00000019795	chr10	7505137	7556900	51764	-	protein_coding	Pcmt1	chr10:7513586-7513661	75	1.4215425
ENSMUSG00000019796	chr10	7499388	7500038	756	+	1	650	0	25.1678	29.28904	28.99308	26.8439	0.363073959	0.004010593	0.091503521	2.39679144	none	ENSMUSG00000019796	chr10	7465564	7501247	35684	+	protein_coding	Lrp11	chr10:7499388-7500038	650	27.573455
ENSMUSG00000019806	chr10	13660522	13661022	757	-	1	500	0	3.57441	1.47867	6.94201	1.17995	1.323527801	0.005392425	0.109037366	2.268215855	none	ENSMUSG00000019806	chr10	13522798	13744724	221927	-	protein_coding	Aig1	chr10:13660522-13661022	500	3.29376
ENSMUSG00000019820	chr10	12566506	12566581	758	-	1	75	0	1.27308	2.8436	1.67879	1.47494	1.369421801	0.007372265	0.130931314	2.132399087	none	ENSMUSG00000019820	chr10	12257932	12745109	487178	-	protein_coding	Utrn	chr10:12566506-12566581	75	1.8176025
ENSMUSG00000019820.1	chr10	12258081	12259956	759	-	1	1875	0	33.58971	13.30803	37.65925	11.03255	0.5323527	0.000870444	0.033904449	3.060259158	up	ENSMUSG00000019820	chr10	12257932	12745109	487178	-	protein_coding	Utrn	chr10:12258081-12259956	1875	23.897385
ENSMUSG00000019831	chr10	40810495	40810670	760	+	1	175	0	42.25644	47.82929	50.8173	46.90307	0.328660293	0.000682421	0.029169769	3.165947595	none	ENSMUSG00000019831	chr10	40759471	40814566	55096	+	protein_coding	Wasf1	chr10:40810495-40810670	175	46.951525
ENSMUSG00000019831.1	chr10	40812095	40812745	761	+	1	650	0	120.0122	103.84814	142.8329	101.82982	0.291711553	2.63E-06	0.000408197	5.579724797	none	ENSMUSG00000019831	chr10	40759471	40814566	55096	+	protein_coding	Wasf1	chr10:40812095-40812745	650	117.130765
ENSMUSG00000019831.2	chr10	40813620	40814545	762	+	1	925	0	98.66364	42.82456	110.66374	43.42222	0.237888182	0.005943754	0.11531662	2.22593915	none	ENSMUSG00000019831	chr10	40759471	40814566	55096	+	protein_coding	Wasf1	chr10:40813620-40814545	925	73.89354
ENSMUSG00000019842	chr10	39516454	39516529	763	+	1	75	0	1.37101	1.93365	1.86028	0.82597	1.690712876	0.003487182	0.083976385	2.457525429	none	ENSMUSG00000019842	chr10	39488930	39531303	42374	+	protein_coding	Traf3ip2	chr10:39516454-39516529	75	1.4977275
ENSMUSG00000019843	chr10	39271000	39271050	764	+	1	50	0	15.03213	17.28907	21.91496	19.64619	0.414909673	0.00763232	0.133408825	2.117343453	none	ENSMUSG00000019843	chr10	39244851	39441377	196527	+	protein_coding	Fyn	chr10:39271000-39271050	50	18.4705875
ENSMUSG00000019852	chr10	18467161	18467186	765	-	1	25	0	2.20341	9.38387	3.44832	7.3747	1.051461657	0.00104636	0.038238885	2.980319026	up	ENSMUSG00000019852	chr10	18457587	18619697	162111	-	protein_coding	Arfgef3	chr10:18467161-18467186	25	5.602575
ENSMUSG00000019857	chr10	53473077	53473402	766	+	1	325	0	2.49719	2.16113	1.95102	3.95284	-1.164598966	0.005377552	NA	2.269415406	none	ENSMUSG00000019857	chr10	53472853	53485321	12469	+	protein_coding	Asf1a	chr10:53473077-53473402	325	2.640545
ENSMUSG00000019861	chr10	52257795	52258220	767	-	1	425	0	3.47649	13.19429	6.17067	10.85555	1.137566055	8.00E-06	NA	5.097051523	none	ENSMUSG00000019861	chr10	52211946	52258220	46275	-	protein_coding	Gopc	chr10:52257795-52258220	425	8.42425
ENSMUSG00000019877	chr10	57395519	57395544	768	-	1	25	0	34.12832	46.86247	40.74458	45.78212	0.345451534	0.000753525	0.030977806	3.122902295	none	ENSMUSG00000019877	chr10	57391870	57408626	16757	-	protein_coding	Serinc1	chr10:57395519-57395544	25	41.8793725
ENSMUSG00000019877.1	chr10	57395444	57395494	769	-	1	50	0	47.69151	55.1089	56.57961	56.34268	0.270039746	0.002751031	0.072294339	2.560504451	none	ENSMUSG00000019877	chr10	57391870	57408626	16757	-	protein_coding	Serinc1	chr10:57395444-57395494	50	53.930675
ENSMUSG00000019877.2	chr10	57392444	57393394	770	-	1	950	0	273.51617	163.5068	339.34157	188.02527	0.206852838	4.36E-06	0.000621808	5.360436274	none	ENSMUSG00000019877	chr10	57391870	57408626	16757	-	protein_coding	Serinc1	chr10:57392444-57393394	950	241.0974525
ENSMUSG00000019907	chr10	108066328	108066453	771	+	1	125	0	14.83627	17.51655	16.47025	15.45736	0.426167029	0.009907211	0.154416328	2.004048568	none	ENSMUSG00000019907	chr10	107998054	108120336	122283	+	protein_coding	Ppp1r12a	chr10:108066328-108066453	125	16.0701075
ENSMUSG00000019943	chr10	98750992	98751242	772	+	1	250	0	13.51423	10.29382	14.65535	12.97947	-0.508678763	0.006505772	0.121435621	2.18670119	none	ENSMUSG00000019943	chr10	98750268	98862005	111738	+	protein_coding	Atp2b1	chr10:98750992-98751242	250	12.8607175
ENSMUSG00000019943.1	chr10	98838117	98838867	773	+	1	750	0	8.81363	5.57345	7.1235	2.65489	0.839018908	0.00575375	0.113218102	2.240049006	none	ENSMUSG00000019943	chr10	98750268	98862005	111738	+	protein_coding	Atp2b1	chr10:98838117-98838867	750	6.0413675
ENSMUSG00000019943.2	chr10	98852867	98852892	774	+	1	25	0	32.36559	35.88619	26.08924	37.10948	-0.310062483	0.007341984	0.130796368	2.134186591	none	ENSMUSG00000019943	chr10	98750268	98862005	111738	+	protein_coding	Atp2b1	chr10:98852867-98852892	25	32.862625
ENSMUSG00000019943.3	chr10	98858467	98861967	775	+	1	3500	0	481.12601	174.19872	511.80277	178.29067	0.153035064	0.000269403	0.015442845	3.569598056	none	ENSMUSG00000019943	chr10	98750268	98862005	111738	+	protein_coding	Atp2b1	chr10:98858467-98861967	3500	336.3545425
ENSMUSG00000019947	chr10	68113774	68113849	776	-	1	75	0	4.11303	3.01421	1.08894	2.59589	-1.68338724	0.000155324	0.010211436	3.808760099	down	ENSMUSG00000019947	chr10	67928350	68114570	186221	-	protein_coding	Arid5b	chr10:68113774-68113849	75	2.7030175
ENSMUSG00000019960	chr10	99099492	99099642	777	+	1	150	0	3.32959	7.16586	1.13431	5.78176	-1.173757762	0.002574947	NA	2.589231732	none	ENSMUSG00000019960	chr10	99099093	99103351	4259	+	protein_coding	Dusp6	chr10:99099492-99099642	150	4.35288
ENSMUSG00000019966	chr10	99934616	99935066	778	+	1	450	0	6.31643	3.29857	7.1235	2.06492	0.93807619	0.007907599	0.136237372	2.101955349	none	ENSMUSG00000019966	chr10	99851492	99936278	84787	+	protein_coding	Kitl	chr10:99934616-99935066	450	4.700855
ENSMUSG00000019969	chr12	83761525	83761700	779	+	1	175	0	9.59706	3.01421	7.89483	4.30682	-0.789652996	0.008617466	0.142931801	2.064620431	none	ENSMUSG00000019969	chr12	83734926	83781973	47048	+	protein_coding	Psen1	chr12:83761525-83761700	175	6.20323
ENSMUSG00000019969.1	chr12	83778550	83778575	780	+	1	25	0	2.05651	2.33175	2.8131	1.29795	1.380633266	0.003873841	0.089781537	2.411858239	none	ENSMUSG00000019969	chr12	83734926	83781973	47048	+	protein_coding	Psen1	chr12:83778550-83778575	25	2.1248275
ENSMUSG00000019978	chr10	25377770	25378245	781	+	1	475	0	25.46158	29.51653	20.1908	32.92065	-0.48636455	0.000147331	0.009863437	3.831704995	none	ENSMUSG00000019978	chr10	25235696	25399417	163722	+	protein_coding	Epb41l2	chr10:25377770-25378245	475	27.02239
ENSMUSG00000019978.1	chr10	25383670	25383745	782	+	1	75	0	10.28256	14.27485	6.71514	14.6904	-0.655202937	0.001151274	0.041158863	2.938821451	down	ENSMUSG00000019978	chr10	25235696	25399417	163722	+	protein_coding	Epb41l2	chr10:25383670-25383745	75	11.4907375
ENSMUSG00000020009	chr10	19482121	19482146	783	+	1	25	0	1.76273	0.56872	0.81671	1.12095	-1.998924529	0.004340109	NA	2.362499355	none	ENSMUSG00000020009	chr10	19467697	19485977	18281	+	protein_coding	Ifngr1	chr10:19482121-19482146	25	1.0672775
ENSMUSG00000020032	chr10	84210168	84210793	784	-	1	625	0	5.63093	15.46916	7.16887	13.09746	0.638984947	0.003643407	0.086530915	2.43849232	none	ENSMUSG00000020032	chr10	84206769	84276461	69693	-	protein_coding	Nuak1	chr10:84210168-84210793	625	10.341605
ENSMUSG00000020034	chr10	84449464	84450064	785	+	1	600	0	4.11303	2.95734	6.30679	1.71093	1.497718924	0.000119441	0.008466837	3.922847885	up	ENSMUSG00000020034	chr10	84412490	84450223	37734	+	protein_coding	Tcp11l2	chr10:84449464-84450064	600	3.7720225
ENSMUSG00000020042	chr10	85224077	85224352	786	+	1	275	0	1.02826	3.41232	1.72416	2.30091	1.339854774	0.00645042	NA	2.190412039	none	ENSMUSG00000020042	chr10	85222678	85496156	273479	+	protein_coding	Btbd11	chr10:85224077-85224352	275	2.1164125
ENSMUSG00000020048	chr10	86541147	86541372	787	-	1	225	0	19.29205	56.13259	26.67908	61.71146	0.37213036	0.001061273	0.038666984	2.974172839	none	ENSMUSG00000020048	chr10	86526073	86541373	15301	-	protein_coding	Hsp90b1	chr10:86541147-86541372	225	40.953795
ENSMUSG00000020048.1	chr10	86530222	86530272	788	-	1	50	0	32.61041	41.40276	30.03665	50.97391	-0.38223522	0.000372834	0.019369099	3.428484892	none	ENSMUSG00000020048	chr10	86526073	86541373	15301	-	protein_coding	Hsp90b1	chr10:86530222-86530272	50	38.7559325
ENSMUSG00000020074	chr10	62601031	62601081	789	-	1	50	0	4.35785	2.8436	2.90385	3.83484	-0.938242596	0.009142676	0.14720714	2.038926671	none	ENSMUSG00000020074	chr10	62579707	62628065	48359	-	protein_coding	Ccar1	chr10:62601031-62601081	50	3.485035
ENSMUSG00000020074.1	chr10	62580456	62580531	790	-	1	75	0	2.69305	2.04739	4.35577	1.17995	1.575880152	0.000810783	0.032437767	3.091095515	up	ENSMUSG00000020074	chr10	62579707	62628065	48359	-	protein_coding	Ccar1	chr10:62580456-62580531	75	2.56904
ENSMUSG00000020100	chr10	60552075	60552225	791	-	1	150	0	0.44068	1.30805	1.36118	0.94396	2.155905697	0.002824686	NA	2.549029825	none	ENSMUSG00000020100	chr10	60547851	60588573	40723	-	protein_coding	Slc29a3	chr10:60552075-60552225	150	1.0134675
ENSMUSG00000020109	chr10	59730127	59730177	792	+	1	50	0	1.17515	5.0616	1.72416	3.36286	1.20791424	0.007111262	NA	2.148053302	none	ENSMUSG00000020109	chr10	59715378	59735124	19747	+	protein_coding	Dnajb12	chr10:59730127-59730177	50	2.8309425
ENSMUSG00000020111	chr10	59697448	59697498	793	+	1	50	0	1.46894	5.57345	2.45012	4.48382	1.090269306	0.005859104	0.114425032	2.232168807	none	ENSMUSG00000020111	chr10	59538299	59699954	161656	+	protein_coding	Micu1	chr10:59697448-59697498	50	3.4940825
ENSMUSG00000020114	chr10	119052334	119052534	794	-	1	200	0	8.86259	7.27961	10.7533	6.01775	0.615011479	0.009960934	0.154706929	2.001699955	none	ENSMUSG00000020114	chr10	119035160	119075960	40801	-	protein_coding	Cand1	chr10:119052334-119052534	200	8.2283125
ENSMUSG00000020122	chr11	16862252	16862702	795	+	1	450	0	3.47649	1.70616	3.76592	0.70797	1.472071312	0.006930364	0.126048496	2.159243981	none	ENSMUSG00000020122	chr11	16702203	16868158	165956	+	protein_coding	Egfr	chr11:16862252-16862702	450	2.414135
ENSMUSG00000020128	chr11	21242005	21242155	796	+	1	150	0	16.40314	3.98104	11.2524	4.7788	-0.736605373	0.005379195	0.108869755	2.269282711	none	ENSMUSG00000020128	chr11	21189281	21271136	81856	+	protein_coding	Vps54	chr11:21242005-21242155	150	9.103845
ENSMUSG00000020128.1	chr11	21245330	21245405	797	+	1	75	0	8.7157	2.44549	5.98918	3.30386	-0.898644202	0.007519322	0.132246795	2.123821294	none	ENSMUSG00000020128	chr11	21189281	21271136	81856	+	protein_coding	Vps54	chr11:21245330-21245405	75	5.1135575
ENSMUSG00000020128.2	chr11	21262280	21262330	798	+	1	50	0	2.54616	0.73934	1.13431	1.12095	-1.668365064	0.00777846	0.134888374	2.109106376	none	ENSMUSG00000020128	chr11	21189281	21271136	81856	+	protein_coding	Vps54	chr11:21262280-21262330	50	1.38519
ENSMUSG00000020152	chr11	20062803	20062913	799	-	1	110	0	22.86646	25.81986	24.59194	29.55779	-0.411314308	0.001625443	0.051846289	2.789028141	none	ENSMUSG00000020152	chr11	20012304	20062913	50610	-	protein_coding	Actr2	chr11:20062803-20062913	110	25.7090125
ENSMUSG00000020152.1	chr11	20012378	20014753	800	-	1	2375	0	317.82912	117.83864	359.03327	126.5498	0.17034272	0.000758112	0.031064617	3.120266545	none	ENSMUSG00000020152	chr11	20012304	20062913	50610	-	protein_coding	Actr2	chr11:20012378-20014753	2375	230.3127075
ENSMUSG00000020154	chr10	116223077	116223127	801	+	1	50	0	2.00755	1.93365	2.40475	0.82597	1.578939026	0.00393769	0.090633753	2.404758436	none	ENSMUSG00000020154	chr10	116111428	116225440	114013	+	protein_coding	Ptprb	chr10:116223077-116223127	50	1.79298
ENSMUSG00000020166	chr10	116371265	116371590	802	-	1	325	0	3.91717	2.33175	4.40114	0.76697	1.821146865	0.000339687	NA	3.468920594	none	ENSMUSG00000020166	chr10	116321066	116417416	96351	-	protein_coding	Cnot2	chr10:116371265-116371590	325	2.8542575
ENSMUSG00000020173	chr11	12259682	12259757	803	-	1	75	0	6.51229	18.99522	11.20703	20.70815	0.670955168	0.00042406	0.021186729	3.372572888	up	ENSMUSG00000020173	chr11	12186608	12414960	228353	-	protein_coding	Cobl	chr11:12259682-12259757	75	14.3556725
ENSMUSG00000020181	chr10	110048144	110048394	804	-	1	250	0	3.1827	1.25118	3.13071	0.29499	2.141337362	0.004674128	0.09995857	2.330299394	none	ENSMUSG00000020181	chr10	109517120	110292065	774946	-	protein_coding	Nav3	chr10:110048144-110048394	250	1.964895
ENSMUSG00000020181.1	chr10	110032044	110032269	805	-	1	225	0	2.05651	2.67298	1.17969	0.47198	1.716531764	0.009176607	0.147624543	2.037317863	none	ENSMUSG00000020181	chr10	109517120	110292065	774946	-	protein_coding	Nav3	chr10:110032044-110032269	225	1.59529
ENSMUSG00000020181.2	chr10	110031944	110032019	806	-	1	75	0	1.32204	1.30805	0.9982	0.17699	2.532107872	0.009604369	NA	2.017531173	none	ENSMUSG00000020181	chr10	109517120	110292065	774946	-	protein_coding	Nav3	chr10:110031944-110032019	75	0.95132
ENSMUSG00000020181.3	chr10	109973569	109973594	807	-	1	25	0	1.27308	0.62559	1.13431	0	4.156223068	0.001628562	NA	2.78819561	none	ENSMUSG00000020181	chr10	109517120	110292065	774946	-	protein_coding	Nav3	chr10:109973569-109973594	25	0.758245
ENSMUSG00000020181.4	chr10	109973519	109973544	808	-	1	25	0	1.27308	0.51185	1.17969	0	3.946962469	0.00308381	NA	2.510912324	none	ENSMUSG00000020181	chr10	109517120	110292065	774946	-	protein_coding	Nav3	chr10:109973519-109973544	25	0.741155
ENSMUSG00000020181.5	chr10	109932769	109932994	809	-	1	225	0	1.41997	1.76303	1.54267	0.58998	1.751143155	0.006132151	0.11768471	2.212387144	none	ENSMUSG00000020181	chr10	109517120	110292065	774946	-	protein_coding	Nav3	chr10:109932769-109932994	225	1.3289125
ENSMUSG00000020181.6	chr10	109901719	109901894	810	-	1	175	0	1.81169	0.45498	1.67879	0	3.739423458	0.00482486	NA	2.316515263	none	ENSMUSG00000020181	chr10	109517120	110292065	774946	-	protein_coding	Nav3	chr10:109901719-109901894	175	0.986365
ENSMUSG00000020189	chr10	111026637	111026662	811	+	1	25	0	0.8324	1.53554	0.72596	0.17699	2.918639662	0.003912994	NA	2.407490844	none	ENSMUSG00000020189	chr10	111000613	111133110	132498	+	protein_coding	Osbpl8	chr10:111026637-111026662	25	0.8177225
ENSMUSG00000020196	chr10	75488695	75488995	812	-	1	300	0	6.41436	13.93362	7.84946	11.79952	0.56306913	0.009263095	0.148221903	2.033243865	none	ENSMUSG00000020196	chr10	75481946	75600175	118230	-	protein_coding	Cabin1	chr10:75488695-75488995	300	9.99924
ENSMUSG00000020198	chr10	80550939	80550989	813	-	1	50	0	9.49913	34.35065	12.43209	32.92065	0.501212379	0.001697257	0.053165075	2.770252428	none	ENSMUSG00000020198	chr10	80542790	80578098	35309	-	protein_coding	Ap3d1	chr10:80550939-80550989	50	22.30063
ENSMUSG00000020211	chr10	80639781	80640256	814	+	1	475	0	4.06406	6.19904	5.98918	4.42482	1.094863832	0.000217927	NA	3.661689392	none	ENSMUSG00000020211	chr10	80634032	80640758	6727	+	protein_coding	Sf3a2	chr10:80639781-80640256	475	5.169275
ENSMUSG00000020211.1	chr10	80640281	80640756	815	+	1	475	0	2.69305	4.6635	4.53726	3.42186	1.244072985	0.00032758	NA	3.484683178	none	ENSMUSG00000020211	chr10	80634032	80640758	6727	+	protein_coding	Sf3a2	chr10:80640281-80640756	475	3.8289175
ENSMUSG00000020220	chr4	144875091	144875541	816	-	1	450	0	5.23921	8.75828	5.71695	5.25078	0.865401159	0.001346891	0.045749214	2.870667592	up	ENSMUSG00000020220	chr4	144699192	144921575	222384	-	protein_coding	Vps13d	chr4:144875091-144875541	450	6.241305
ENSMUSG00000020241	chr10	76431845	76432045	817	-	1	200	0	0.48965	1.36493	1.86028	1.23895	2.109491941	0.001560482	NA	2.806741231	none	ENSMUSG00000020241	chr10	76431596	76459464	27869	-	protein_coding	Col6a2	chr10:76431845-76432045	200	1.2384525
ENSMUSG00000020255	chr10	83222684	83222734	818	+	1	50	0	1.61583	0.51185	0.54447	0.82597	-2.248840247	0.004180091	NA	2.378814228	none	ENSMUSG00000020255	chr10	83196085	83324369	128285	+	protein_coding	Nopchap1	chr10:83222684-83222734	50	0.87453
ENSMUSG00000020255.1	chr10	83254584	83254809	819	+	1	225	0	2.20341	1.76303	0.9982	2.65489	-1.721398229	0.000640458	NA	3.193509452	none	ENSMUSG00000020255	chr10	83196085	83324369	128285	+	protein_coding	Nopchap1	chr10:83254584-83254809	225	1.9048825
ENSMUSG00000020262	chr10	77160234	77160759	820	-	1	525	0	16.64796	3.46919	10.79868	4.36582	-0.934492702	0.000764935	0.031206473	3.116375729	down	ENSMUSG00000020262	chr10	77126560	77254104	127545	-	protein_coding	Adarb1	chr10:77160234-77160759	525	8.8204125
ENSMUSG00000020262.1	chr10	77139909	77139959	821	-	1	50	0	0.97929	0.51185	1.45192	0	4.60392076	0.000575062	NA	3.240285528	none	ENSMUSG00000020262	chr10	77126560	77254104	127545	-	protein_coding	Adarb1	chr10:77139909-77139959	50	0.735765
ENSMUSG00000020262.2	chr10	77131584	77131659	822	-	1	75	0	4.55371	17.45968	6.44291	16.28333	0.654457847	0.003878854	0.089781537	2.411296511	none	ENSMUSG00000020262	chr10	77126560	77254104	127545	-	protein_coding	Adarb1	chr10:77131584-77131659	75	11.1849075
ENSMUSG00000020262.3	chr10	77131509	77131534	823	-	1	25	0	4.16199	15.01419	5.89844	14.15942	0.625970686	0.008775672	0.144180778	2.056719632	none	ENSMUSG00000020262	chr10	77126560	77254104	127545	-	protein_coding	Adarb1	chr10:77131509-77131534	25	9.80851
ENSMUSG00000020262.4	chr10	77130084	77130809	824	-	1	725	0	24.53126	32.18951	30.30889	31.44571	0.341666299	0.005055071	0.104894712	2.296272724	none	ENSMUSG00000020262	chr10	77126560	77254104	127545	-	protein_coding	Adarb1	chr10:77130084-77130809	725	29.6188425
ENSMUSG00000020263	chr10	83437746	83437796	825	-	1	50	0	5.09232	6.82463	6.71514	5.36878	0.772654179	0.004586593	0.098793262	2.338509839	none	ENSMUSG00000020263	chr10	83435897	83484602	48706	-	protein_coding	Appl2	chr10:83437746-83437796	50	6.0002175
ENSMUSG00000020263.1	chr10	83436246	83436921	826	-	1	675	0	10.18463	11.82936	11.66075	9.6166	0.551337471	0.00639476	0.120483573	2.194175744	none	ENSMUSG00000020263	chr10	83435897	83484602	48706	-	protein_coding	Appl2	chr10:83436246-83436921	675	10.822835
ENSMUSG00000020268	chr11	54747341	54747741	827	-	1	400	0	7.19779	5.63032	6.07993	7.84668	-0.719268631	0.005237655	0.107049816	2.280863107	none	ENSMUSG00000020268	chr11	54717692	54751742	34051	-	protein_coding	Lyrm7	chr11:54747341-54747741	400	6.68868
ENSMUSG00000020277	chr10	77831130	77831180	828	-	1	50	0	2.93788	11.60187	3.90204	9.38061	0.785529184	0.006141964	NA	2.211692698	none	ENSMUSG00000020277	chr10	77822781	77845917	23137	-	protein_coding	Pfkl	chr10:77831130-77831180	50	6.9556
ENSMUSG00000020277.1	chr10	77827855	77827880	829	-	1	25	0	2.15444	9.83884	4.08353	7.55169	1.3715433	1.27E-05	NA	4.896148289	none	ENSMUSG00000020277	chr10	77822781	77845917	23137	-	protein_coding	Pfkl	chr10:77827855-77827880	25	5.907125
ENSMUSG00000020284	chr10	77814507	77814632	830	+	1	125	0	0.6855	2.90047	1.4973	2.24191	1.519891601	0.006112925	NA	2.213750923	none	ENSMUSG00000020284	chr10	77814358	77822739	8382	+	protein_coding	Cfap410	chr10:77814507-77814632	125	1.831295
ENSMUSG00000020284.1	chr10	77817407	77817657	831	+	1	250	0	2.49719	8.70141	4.17428	7.90568	0.948158185	0.001831181	NA	2.737268804	none	ENSMUSG00000020284	chr10	77814358	77822739	8382	+	protein_coding	Cfap410	chr10:77817407-77817657	250	5.81964
ENSMUSG00000020290	chr11	23211815	23211865	832	+	1	50	0	6.2185	2.90047	4.12891	4.01184	-0.961742456	0.003842188	0.089534551	2.415421387	none	ENSMUSG00000020290	chr11	23206041	23248249	42209	+	protein_coding	Xpo1	chr11:23211815-23211865	50	4.31493
ENSMUSG00000020300	chr11	31863335	31863385	833	+	1	50	0	1.71376	0.28436	0.63522	0.58998	-2.395116951	0.008665852	NA	2.06218874	none	ENSMUSG00000020300	chr11	31822211	31885634	63424	+	protein_coding	Cpeb4	chr11:31863335-31863385	50	0.80583
ENSMUSG00000020300.1	chr11	31863410	31863435	834	+	1	25	0	1.32204	0.34123	0.58984	0.82597	-2.370337851	0.00562198	NA	2.250110706	none	ENSMUSG00000020300	chr11	31822211	31885634	63424	+	protein_coding	Cpeb4	chr11:31863410-31863435	25	0.76977
ENSMUSG00000020300.2	chr11	31863460	31863510	835	+	1	50	0	1.37101	0.45498	0.68059	1.06196	-2.168472681	0.00471684	NA	2.326348862	none	ENSMUSG00000020300	chr11	31822211	31885634	63424	+	protein_coding	Cpeb4	chr11:31863460-31863510	50	0.892135
ENSMUSG00000020305	chr11	31051082	31051132	836	+	1	50	0	0.6855	0.96682	1.3158	0.41298	2.238569351	0.005145982	NA	2.288531744	none	ENSMUSG00000020305	chr11	30835416	31052704	217289	+	protein_coding	Asb3	chr11:31051082-31051132	50	0.845275
ENSMUSG00000020315	chr11	30096744	30096869	837	-	1	125	0	17.87207	46.12313	25.45402	46.54909	0.500245182	3.51E-05	0.003341689	4.45486979	up	ENSMUSG00000020315	chr11	30049395	30218175	168781	-	protein_coding	Sptbn1	chr11:30096744-30096869	125	33.9995775
ENSMUSG00000020315.1	chr11	30089294	30089344	838	-	1	50	0	34.47107	111.58272	41.15294	102.83277	0.38069726	1.11E-05	0.00135118	4.953736811	none	ENSMUSG00000020315	chr11	30049395	30218175	168781	-	protein_coding	Sptbn1	chr11:30089294-30089344	50	72.509875
ENSMUSG00000020319	chr11	21632384	21632609	839	+	1	225	0	15.27695	5.85781	11.38852	7.13871	-0.612519227	0.007439282	0.131460841	2.128469006	none	ENSMUSG00000020319	chr11	21522235	21848989	326755	+	protein_coding	Wdpcp	chr11:21632384-21632609	225	9.9154975
ENSMUSG00000020321	chr11	21506916	21507591	840	-	1	675	0	60.71609	68.0757	76.86116	74.80893	0.302699869	0.000134834	0.009233254	3.870199437	none	ENSMUSG00000020321	chr11	21506692	21522367	15676	-	protein_coding	Mdh1	chr11:21506916-21507591	675	70.11547
ENSMUSG00000020328	chr11	40630518	40630618	841	+	1	100	0	1.95858	1.59241	2.99459	0.58998	2.134873372	0.000417703	0.020924573	3.3791326	up	ENSMUSG00000020328	chr11	40624494	40630873	6380	+	protein_coding	Nudcd2	chr11:40630518-40630618	100	1.78389
ENSMUSG00000020331	chr10	79560592	79560667	842	+	1	75	0	2.83995	9.61136	3.90204	7.13871	0.925790171	0.001983011	0.05916381	2.702674878	none	ENSMUSG00000020331	chr10	79552468	79571942	19475	+	protein_coding	Hcn2	chr10:79560592-79560667	75	5.873015
ENSMUSG00000020331.1	chr10	79571317	79571717	843	+	1	400	0	6.85504	22.63503	10.43569	20.94414	0.576858431	0.002048943	0.060283566	2.688470041	none	ENSMUSG00000020331	chr10	79552468	79571942	19475	+	protein_coding	Hcn2	chr10:79571317-79571717	400	15.217475
ENSMUSG00000020340	chr11	46182326	46182501	844	-	1	175	0	30.26011	78.1989	34.66466	69.85313	0.365721883	0.000157202	0.010298544	3.803541481	none	ENSMUSG00000020340	chr11	46084677	46203686	119010	-	protein_coding	Cyfip2	chr11:46182326-46182501	175	53.2442
ENSMUSG00000020340.1	chr11	46180476	46180551	845	-	1	75	0	25.11883	76.379	29.44681	65.6053	0.463039321	7.49E-06	0.00097415	5.125668408	none	ENSMUSG00000020340	chr11	46084677	46203686	119010	-	protein_coding	Cyfip2	chr11:46180476-46180551	75	49.137485
ENSMUSG00000020340.2	chr11	46176876	46176976	846	-	1	100	0	23.06232	71.7155	26.22535	62.77342	0.436005059	5.26E-05	0.004574672	4.278604292	none	ENSMUSG00000020340	chr11	46084677	46203686	119010	-	protein_coding	Cyfip2	chr11:46176876-46176976	100	45.9441475
ENSMUSG00000020340.3	chr11	46175051	46175101	847	-	1	50	0	21.34856	68.81503	24.41045	60.11853	0.439940764	7.82E-05	0.006118962	4.106986372	none	ENSMUSG00000020340	chr11	46084677	46203686	119010	-	protein_coding	Cyfip2	chr11:46175051-46175101	50	43.6731425
ENSMUSG00000020340.4	chr11	46167601	46167676	848	-	1	75	0	21.69131	62.95723	24.04747	53.92378	0.379383877	0.000792048	0.03197892	3.101248742	none	ENSMUSG00000020340	chr11	46084677	46203686	119010	-	protein_coding	Cyfip2	chr11:46167601-46167676	75	40.6549475
ENSMUSG00000020340.5	chr11	46163451	46163551	849	-	1	100	0	16.25624	52.43592	17.92217	47.25706	0.360148889	0.004911648	0.103104352	2.308772799	none	ENSMUSG00000020340	chr11	46084677	46203686	119010	-	protein_coding	Cyfip2	chr11:46163451-46163551	100	33.4678475
ENSMUSG00000020340.6	chr11	46143451	46143526	850	-	1	75	0	16.30521	45.83877	21.189	43.59921	0.459004411	0.00029829	0.016512616	3.525361949	none	ENSMUSG00000020340	chr11	46084677	46203686	119010	-	protein_coding	Cyfip2	chr11:46143451-46143526	75	31.7330475
ENSMUSG00000020340.7	chr11	46140551	46140626	851	-	1	75	0	16.50107	40.43594	19.1926	37.16847	0.341269824	0.009526903	0.150726271	2.021048235	none	ENSMUSG00000020340	chr11	46084677	46203686	119010	-	protein_coding	Cyfip2	chr11:46140551-46140626	75	28.32452
ENSMUSG00000020340.8	chr11	46114901	46115051	852	-	1	150	0	32.2187	70.52119	37.70462	67.43423	0.301022912	0.001666731	0.05255578	2.778134586	none	ENSMUSG00000020340	chr11	46084677	46203686	119010	-	protein_coding	Cyfip2	chr11:46114901-46115051	150	51.969685
ENSMUSG00000020340.9	chr11	46112151	46112276	853	-	1	125	0	20.56513	65.34585	24.68269	64.24836	0.326082524	0.003544869	0.084814262	2.450399866	none	ENSMUSG00000020340	chr11	46084677	46203686	119010	-	protein_coding	Cyfip2	chr11:46112151-46112276	125	43.7105075
ENSMUSG00000020340.10	chr11	46091451	46091726	854	-	1	275	0	46.51636	115.50689	53.58502	110.03048	0.312514521	6.25E-05	0.005238233	4.204311829	none	ENSMUSG00000020340	chr11	46084677	46203686	119010	-	protein_coding	Cyfip2	chr11:46091451-46091726	275	81.4096875
ENSMUSG00000020340.11	chr11	46089801	46089976	855	-	1	175	0	48.37701	126.93815	55.85365	119.3521	0.305609109	5.65E-05	0.004853981	4.248318502	none	ENSMUSG00000020340	chr11	46084677	46203686	119010	-	protein_coding	Cyfip2	chr11:46089801-46089976	175	87.6302275
ENSMUSG00000020340.12	chr11	46084676	46085476	856	-	1	800	0	122.2156	58.63496	131.98885	56.28369	0.253458893	0.000830127	0.032908295	3.080855393	none	ENSMUSG00000020340	chr11	46084677	46203686	119010	-	protein_coding	Cyfip2	chr11:46084676-46085476	800	92.280775
ENSMUSG00000020358	chr11	51492576	51492726	857	-	1	150	0	10.33153	6.19904	6.6244	6.54873	-0.658882587	0.008124479	0.138084552	2.090204458	none	ENSMUSG00000020358	chr11	51490927	51497674	6748	-	protein_coding	Hnrnpab	chr11:51492576-51492726	150	7.425925
ENSMUSG00000020358.1	chr11	51490951	51492326	858	-	1	1375	0	44.99845	27.7535	33.98407	26.7849	-0.317860302	0.007002901	0.126898621	2.154722007	none	ENSMUSG00000020358	chr11	51490927	51497674	6748	-	protein_coding	Hnrnpab	chr11:51490951-51492326	1375	33.38023
ENSMUSG00000020359	chr11	51490933	51492308	859	+	1	1375	0	45.04742	27.7535	33.98407	26.7849	-0.315436944	0.007442137	0.131460841	2.128302342	none	ENSMUSG00000020359	chr11	51475584	51495316	19733	+	protein_coding	Phykpl	chr11:51490933-51492308	1375	33.3924725
ENSMUSG00000020359.1	chr11	51492558	51492733	860	+	1	175	0	10.38049	6.31278	6.6244	6.60773	-0.660016799	0.007734897	0.134384507	2.111545442	none	ENSMUSG00000020359	chr11	51475584	51495316	19733	+	protein_coding	Phykpl	chr11:51492558-51492733	175	7.48135
ENSMUSG00000020366	chr11	49767652	49768127	861	+	1	475	0	2.79098	3.2417	3.17608	1.65193	1.166424563	0.005576158	0.111234703	2.253664908	none	ENSMUSG00000020366	chr11	49737578	49777248	39671	+	protein_coding	Mapk9	chr11:49767652-49768127	475	2.7151725
ENSMUSG00000020366.1	chr11	49773977	49775827	862	+	1	1850	0	57.53339	47.2037	70.64512	45.95911	0.3847625	2.37E-05	0.002477717	4.624516182	none	ENSMUSG00000020366	chr11	49737578	49777248	39671	+	protein_coding	Mapk9	chr11:49773977-49775827	1850	55.33533
ENSMUSG00000020386	chr11	51682138	51682488	863	+	1	350	0	9.74395	6.65402	13.02193	5.25078	0.841019903	0.000528761	0.02459717	3.276740296	up	ENSMUSG00000020386	chr11	51654514	51682752	28239	+	protein_coding	Sar1b	chr11:51682138-51682488	350	8.66767
ENSMUSG00000020400	chr11	54815185	54815210	864	-	1	25	0	1.86065	7.67771	3.03996	6.96171	0.920141851	0.007618094	NA	2.118153651	none	ENSMUSG00000020400	chr11	54801611	54853743	52133	-	protein_coding	Tnip1	chr11:54815185-54815210	25	4.8850075
ENSMUSG00000020400.1	chr11	54814910	54815060	865	-	1	150	0	2.30134	11.09003	4.53726	9.7346	1.236711532	3.18E-05	NA	4.496924484	none	ENSMUSG00000020400	chr11	54801611	54853743	52133	-	protein_coding	Tnip1	chr11:54814910-54815060	150	6.9158075
ENSMUSG00000020400.2	chr11	54811685	54811710	866	-	1	25	0	0.88136	5.0616	2.54086	4.12983	1.862324123	4.06E-05	NA	4.391400971	none	ENSMUSG00000020400	chr11	54801611	54853743	52133	-	protein_coding	Tnip1	chr11:54811685-54811710	25	3.1534125
ENSMUSG00000020400.3	chr11	54811585	54811660	867	-	1	75	0	2.20341	9.89572	4.17428	8.43665	1.211501026	8.76E-05	0.006642681	4.05736091	up	ENSMUSG00000020400	chr11	54801611	54853743	52133	-	protein_coding	Tnip1	chr11:54811585-54811660	75	6.177515
ENSMUSG00000020431	chr11	7110238	7110338	868	+	1	100	0	10.38049	28.72032	13.43029	27.25688	0.473512684	0.003010701	0.0764928	2.521332434	none	ENSMUSG00000020431	chr11	7013489	7128506	115018	+	protein_coding	Adcy1	chr11:7110238-7110338	100	19.946995
ENSMUSG00000020431.1	chr11	7111263	7111438	869	+	1	175	0	14.1018	41.744	17.64994	39.58737	0.430581197	0.001553997	0.050281537	2.808549933	none	ENSMUSG00000020431	chr11	7013489	7128506	115018	+	protein_coding	Adcy1	chr11:7111263-7111438	175	28.2707775
ENSMUSG00000020431.2	chr11	7120388	7120713	870	+	1	325	0	11.40875	34.97624	14.65535	31.20972	0.55939271	0.000204675	0.012593294	3.688935127	up	ENSMUSG00000020431	chr11	7013489	7128506	115018	+	protein_coding	Adcy1	chr11:7120388-7120713	325	23.062515
ENSMUSG00000020431.3	chr11	7120863	7121988	871	+	1	1125	0	40.54268	99.29839	51.90624	90.62028	0.516030703	4.93E-10	2.24E-07	9.306806909	up	ENSMUSG00000020431	chr11	7013489	7128506	115018	+	protein_coding	Adcy1	chr11:7120863-7121988	1125	70.5918975
ENSMUSG00000020431.4	chr11	7127438	7128463	872	+	1	1025	0	51.55971	49.42171	64.65594	52.62584	0.27263804	0.002552089	0.069004084	2.593104112	none	ENSMUSG00000020431	chr11	7013489	7128506	115018	+	protein_coding	Adcy1	chr11:7127438-7128463	1025	54.5658
ENSMUSG00000020436	chr11	41801704	41803379	873	-	1	1675	0	66.73873	33.27008	84.25689	37.75845	0.252294151	0.009480112	0.150261894	2.023186547	none	ENSMUSG00000020436	chr11	41801030	41891684	90655	-	protein_coding	Gabrg2	chr11:41801704-41803379	1675	55.5060375
ENSMUSG00000020448	chr11	3367656	3367706	874	-	1	50	0	0.58758	1.30805	1.27043	0.70797	2.022692241	0.004690368	NA	2.328793117	none	ENSMUSG00000020448	chr11	3365982	3402363	36382	-	protein_coding	Rnf185	chr11:3367656-3367706	50	0.9685075
ENSMUSG00000020456	chr11	6299457	6299507	875	+	1	50	0	2.93788	10.40756	4.85487	10.38357	0.747737438	0.007172861	0.128982277	2.144307572	none	ENSMUSG00000020456	chr11	6241633	6306642	65010	+	protein_coding	Ogdh	chr11:6299457-6299507	50	7.14597
ENSMUSG00000020456.1	chr11	6300907	6300957	876	+	1	50	0	0.53861	1.8199	0.90745	0.47198	2.702850776	0.000588643	NA	3.230147903	none	ENSMUSG00000020456	chr11	6241633	6306642	65010	+	protein_coding	Ogdh	chr11:6300907-6300957	50	0.934485
ENSMUSG00000020456.2	chr11	6300982	6301182	877	+	1	200	0	1.27308	4.49288	1.99639	1.29795	2.455330782	8.34E-07	0.000151407	6.07906023	up	ENSMUSG00000020456	chr11	6241633	6306642	65010	+	protein_coding	Ogdh	chr11:6300982-6301182	200	2.265075
ENSMUSG00000020463	chr11	29147089	29147214	878	+	1	125	0	7.98123	3.46919	8.25781	1.76993	1.107552183	0.001939937	0.058285848	2.71221232	none	ENSMUSG00000020463	chr11	29122890	29170797	47908	+	protein_coding	Ppp4r3b	chr11:29147089-29147214	125	5.36954
ENSMUSG00000020473	chr11	5813946	5813971	879	+	1	25	0	1.12619	4.60663	2.58624	4.66081	1.203618871	0.004448694	0.096777007	2.351767463	none	ENSMUSG00000020473	chr11	5811947	5822088	10142	+	protein_coding	Aebp1	chr11:5813946-5813971	25	3.2449675
ENSMUSG00000020483	chr11	87870375	87872400	880	-	1	2025	0	417.71688	272.18905	366.20214	279.35352	-0.226209098	1.08E-09	4.52E-07	8.96758181	none	ENSMUSG00000020483	chr11	87870351	87878359	8009	-	protein_coding	Dynll2	chr11:87870375-87872400	2025	333.8653975
ENSMUSG00000020486	chr11	87479553	87479578	881	+	1	25	0	2.10548	8.13269	3.67518	7.66968	0.938140191	0.003734152	0.087815809	2.427808024	none	ENSMUSG00000020486	chr11	87457479	87481365	23887	+	protein_coding	Septin4	chr11:87479553-87479578	25	5.3957575
ENSMUSG00000020513	chr11	86435941	86436066	882	+	1	125	0	1.76273	0.45498	0.68059	0.88496	-2.262445845	0.003369853	NA	2.472388989	none	ENSMUSG00000020513	chr11	86435817	86458186	22370	+	protein_coding	Tubd1	chr11:86435941-86436066	125	0.945815
ENSMUSG00000020524	chr11	56922937	56923037	883	+	1	100	0	1.46894	1.13744	1.36118	0	5.05029071	7.65E-05	NA	4.116528175	none	ENSMUSG00000020524	chr11	56902213	57221070	318858	+	protein_coding	Gria1	chr11:56922937-56923037	100	0.99189
ENSMUSG00000020524.1	chr11	57080612	57080637	884	+	1	25	0	5.43507	17.85779	6.53365	14.33641	0.611963688	0.005407747	0.109198565	2.266983639	none	ENSMUSG00000020524	chr11	56902213	57221070	318858	+	protein_coding	Gria1	chr11:57080612-57080637	25	11.04073
ENSMUSG00000020524.2	chr11	57189237	57189962	885	+	1	725	0	25.55951	11.88623	15.97115	4.66081	0.707373495	0.000999006	0.037182447	3.000431858	up	ENSMUSG00000020524	chr11	56902213	57221070	318858	+	protein_coding	Gria1	chr11:57189237-57189962	725	14.519425
ENSMUSG00000020524.3	chr11	57191462	57191712	886	+	1	250	0	1.5179	3.52606	1.36118	1.23895	1.353420949	0.00909366	0.146791687	2.041261289	none	ENSMUSG00000020524	chr11	56902213	57221070	318858	+	protein_coding	Gria1	chr11:57191462-57191712	250	1.9110225
ENSMUSG00000020524.4	chr11	57208487	57208637	887	+	1	150	0	10.62531	26.27483	12.43209	22.83206	0.432885885	0.008513508	0.14206391	2.069891438	none	ENSMUSG00000020524	chr11	56902213	57221070	318858	+	protein_coding	Gria1	chr11:57208487-57208637	150	18.0410725
ENSMUSG00000020524.5	chr11	57218262	57218962	888	+	1	700	0	44.50881	53.23213	46.05317	45.72312	0.278028451	0.003841962	0.089534551	2.4154469	none	ENSMUSG00000020524	chr11	56902213	57221070	318858	+	protein_coding	Gria1	chr11:57218262-57218962	700	47.3793075
ENSMUSG00000020524.6	chr11	57218987	57219712	889	+	1	725	0	33.54074	41.1184	41.60666	37.87644	0.445471235	3.09E-05	0.003034016	4.510390649	none	ENSMUSG00000020524	chr11	56902213	57221070	318858	+	protein_coding	Gria1	chr11:57218987-57219712	725	38.53556
ENSMUSG00000020530	chr11	84744961	84745036	890	-	1	75	0	6.2185	3.52606	4.21965	4.7788	-0.914221317	0.003502048	0.084251014	2.455677929	none	ENSMUSG00000020530	chr11	84723187	84761643	38457	-	protein_coding	Ggnbp2	chr11:84744961-84745036	75	4.6857525
ENSMUSG00000020532	chr11	84171197	84171347	891	+	1	150	0	3.1827	1.93365	1.67879	2.77289	-1.406835229	0.001393926	0.046836154	2.855760395	down	ENSMUSG00000020532	chr11	84020498	84292477	271980	+	protein_coding	Acaca	chr11:84171197-84171347	150	2.3920075
ENSMUSG00000020532.1	chr11	84183697	84183797	892	+	1	100	0	3.32959	2.55924	1.76953	2.94988	-1.079350757	0.00922422	0.148069853	2.035070361	none	ENSMUSG00000020532	chr11	84020498	84292477	271980	+	protein_coding	Acaca	chr11:84183697-84183797	100	2.65206
ENSMUSG00000020547	chr12	36174008	36174033	893	-	1	25	0	3.57441	4.26539	1.54267	3.83484	-1.0524443	0.006490215	0.121331101	2.187740937	none	ENSMUSG00000020547	chr12	36141834	36208079	66246	-	protein_coding	Bzw2	chr12:36174008-36174033	25	3.3043275
ENSMUSG00000020549	chr11	64883113	64883163	894	+	1	50	0	0.78343	2.90047	1.4973	1.94692	1.529317576	0.005015814	NA	2.299658582	none	ENSMUSG00000020549	chr11	64869864	64892895	23032	+	protein_coding	Elac2	chr11:64883113-64883163	50	1.78203
ENSMUSG00000020561	chr12	33489083	33489258	895	+	1	175	0	1.56687	1.36493	2.35937	0.53098	2.051193396	0.001612643	0.051661592	2.792461825	none	ENSMUSG00000020561	chr12	33479634	33491391	11758	+	protein_coding	Polr1f	chr12:33489083-33489258	175	1.4555375
ENSMUSG00000020564	chr12	33267741	33267816	896	+	1	75	0	2.30134	6.14217	3.08534	3.83484	1.114886783	0.001698005	0.053165075	2.770061117	none	ENSMUSG00000020564	chr12	33197692	33423184	225493	+	protein_coding	Atxn7l1	chr12:33267741-33267816	75	3.8409225
ENSMUSG00000020570	chr12	33028189	33028264	897	+	1	75	0	1.17515	0.79621	1.54267	0.17699	2.658252552	0.007560032	NA	2.121476338	none	ENSMUSG00000020570	chr12	33003890	33029859	25970	+	protein_coding	Sypl	chr12:33028189-33028264	75	0.922755
ENSMUSG00000020580	chr12	16944895	16945345	898	+	1	450	0	65.17186	51.58284	69.87378	58.11261	-0.343909544	5.85E-05	0.004972322	4.232859642	none	ENSMUSG00000020580	chr12	16944896	17037824	92929	+	protein_coding	Rock2	chr12:16944895-16945345	450	61.1852725
ENSMUSG00000020580.1	chr12	17034820	17036970	899	+	1	2150	0	126.27966	52.66341	154.44828	57.81762	0.254123027	0.000838785	0.033127775	3.076349289	none	ENSMUSG00000020580	chr12	16944896	17037824	92929	+	protein_coding	Rock2	chr12:17034820-17036970	2150	97.8022425
ENSMUSG00000020589	chr12	12419889	12419989	900	+	1	100	0	5.58196	13.42178	9.02914	12.50749	0.796434737	0.000252288	0.014676946	3.598103765	up	ENSMUSG00000020589	chr12	12312140	12430966	118827	+	protein_coding	Cyria	chr12:12419889-12419989	100	10.1350925
ENSMUSG00000020589.1	chr12	12424964	12425064	901	+	1	100	0	7.0509	9.55448	10.61719	8.90863	0.771299314	0.000528315	0.02459182	3.277106804	up	ENSMUSG00000020589	chr12	12312140	12430966	118827	+	protein_coding	Cyria	chr12:12424964-12425064	100	9.0328
ENSMUSG00000020589.2	chr12	12425339	12426914	902	+	1	1575	0	74.57306	27.52601	87.79595	28.20084	0.296360238	0.004903372	0.103001705	2.309505129	none	ENSMUSG00000020589	chr12	12312140	12430966	118827	+	protein_coding	Cyria	chr12:12425339-12426914	1575	54.523965
ENSMUSG00000020594	chr12	8724333	8724483	903	+	1	150	0	11.11496	15.24168	8.39393	15.69336	-0.608425978	0.00134495	0.045737725	2.871293781	down	ENSMUSG00000020594	chr12	8724134	8802581	78448	+	protein_coding	Pum2	chr12:8724333-8724483	150	12.6109825
ENSMUSG00000020594.1	chr12	8783308	8783458	904	+	1	150	0	5.48403	2.27488	1.99639	2.71389	-1.615536336	6.35E-05	0.005298756	4.197260493	down	ENSMUSG00000020594	chr12	8724134	8802581	78448	+	protein_coding	Pum2	chr12:8783308-8783458	150	3.1172975
ENSMUSG00000020594.2	chr12	8793758	8794033	905	+	1	275	0	25.21676	30.93833	31.62469	29.79378	0.424975882	0.000515096	0.024171158	3.288111529	none	ENSMUSG00000020594	chr12	8724134	8802581	78448	+	protein_coding	Pum2	chr12:8793758-8794033	275	29.39339
ENSMUSG00000020598	chr12	44439342	44439367	906	+	1	25	0	0.73447	1.25118	0.90745	0.17699	3.152722136	0.001905148	NA	2.720071353	none	ENSMUSG00000020598	chr12	44375668	44648747	273080	+	protein_coding	Nrcam	chr12:44439342-44439367	25	0.7675225
ENSMUSG00000020607	chr12	14200205	14200780	907	-	1	575	0	13.22044	18.54025	8.12169	17.40428	-0.559028786	0.002016289	0.059748758	2.69544714	none	ENSMUSG00000020607	chr12	14196831	14202055	5225	-	protein_coding	Lratd1	chr12:14200205-14200780	575	14.321665
ENSMUSG00000020607.1	chr12	14199980	14200155	908	-	1	175	0	9.20534	14.33173	5.26322	12.92047	-0.603757168	0.005245702	NA	2.280196398	none	ENSMUSG00000020607	chr12	14196831	14202055	5225	-	protein_coding	Lratd1	chr12:14199980-14200155	175	10.43019
ENSMUSG00000020612	chr11	109541730	109541905	909	+	1	175	0	26.58777	38.84353	35.88972	38.52542	0.336184676	0.002852036	0.073902245	2.544845033	none	ENSMUSG00000020612	chr11	109540231	109560482	20252	+	protein_coding	Prkar1a	chr11:109541730-109541905	175	34.96161
ENSMUSG00000020612.1	chr11	109544580	109544930	910	+	1	350	0	90.43759	118.06612	111.52582	118.52613	0.339209751	8.55E-08	2.15E-05	7.068149602	none	ENSMUSG00000020612	chr11	109540231	109560482	20252	+	protein_coding	Prkar1a	chr11:109544580-109544930	350	109.638915
ENSMUSG00000020612.2	chr11	109558255	109560330	911	+	1	2075	0	344.36793	140.58741	383.85208	149.97184	0.130050312	0.005589156	0.111318597	2.252653804	none	ENSMUSG00000020612	chr11	109540231	109560482	20252	+	protein_coding	Prkar1a	chr11:109558255-109560330	2075	254.694815
ENSMUSG00000020614	chr11	109569199	109569224	912	-	1	25	0	0.19586	1.19431	0.95282	0.82597	2.827976836	0.002391509	NA	2.621327973	none	ENSMUSG00000020614	chr11	109560575	109613105	52531	-	protein_coding	Fam20a	chr11:109569199-109569224	25	0.79224
ENSMUSG00000020627	chr12	5408221	5408296	913	-	1	75	0	1.95858	0.90995	0.4991	0.94396	-1.961800004	0.005597493	NA	2.252006418	none	ENSMUSG00000020627	chr12	5127472	5425682	298211	-	protein_coding	Klhl29	chr12:5408221-5408296	75	1.0778975
ENSMUSG00000020647	chr12	4526836	4527161	914	-	1	325	0	7.00194	12.17059	5.1271	13.56944	-0.854393037	0.00017278	NA	3.76250665	none	ENSMUSG00000020647	chr12	4297362	4527182	229821	-	protein_coding	Ncoa1	chr12:4526836-4527161	325	9.4672675
ENSMUSG00000020647.1	chr12	4526786	4526811	915	-	1	25	0	5.82679	9.04264	4.03816	10.56057	-1.205165517	2.53E-06	0.000397617	5.596604611	down	ENSMUSG00000020647	chr12	4297362	4527182	229821	-	protein_coding	Ncoa1	chr12:4526786-4526811	25	7.36704
ENSMUSG00000020647.2	chr12	4326811	4326861	916	-	1	50	0	2.3503	0.3981	0.31761	0.64897	-3.540285882	9.92E-05	NA	4.00327116	none	ENSMUSG00000020647	chr12	4297362	4527182	229821	-	protein_coding	Ncoa1	chr12:4326811-4326861	50	0.928745
ENSMUSG00000020647.3	chr12	4326586	4326636	917	-	1	50	0	2.05651	0.85308	0.22686	0.70797	-2.907657817	0.000979214	NA	3.009122373	none	ENSMUSG00000020647	chr12	4297362	4527182	229821	-	protein_coding	Ncoa1	chr12:4326586-4326636	50	0.961105
ENSMUSG00000020657	chr12	4132607	4132882	918	+	1	275	0	10.9191	28.7772	15.51742	31.6817	0.405360995	0.008062592	0.137599353	2.093525299	none	ENSMUSG00000020657	chr12	4132583	4160606	28024	+	protein_coding	Dnajc27	chr12:4132607-4132882	275	21.723855
ENSMUSG00000020658	chr12	4013978	4016328	919	-	1	2350	0	44.26398	58.86245	46.28004	51.32789	0.262798785	0.004953716	0.103611359	2.305068928	none	ENSMUSG00000020658	chr12	4012554	4088915	76362	-	protein_coding	Efr3b	chr12:4013978-4016328	2350	50.18359
ENSMUSG00000020658.1	chr12	4013728	4013953	920	-	1	225	0	8.07916	15.86727	9.61899	13.03846	0.544341688	0.006042162	0.11659018	2.218807657	none	ENSMUSG00000020658	chr12	4012554	4088915	76362	-	protein_coding	Efr3b	chr12:4013728-4013953	225	11.65097
ENSMUSG00000020658.2	chr12	4013603	4013678	921	-	1	75	0	3.77027	6.82463	5.26322	5.66377	0.754163495	0.009264864	0.148221903	2.033160931	none	ENSMUSG00000020658	chr12	4012554	4088915	76362	-	protein_coding	Efr3b	chr12:4013603-4013678	75	5.3804725
ENSMUSG00000020661	chr12	3947556	3947606	922	+	1	50	0	0.58758	2.21801	0.81671	0.88496	1.844426748	0.007840408	NA	2.105661323	none	ENSMUSG00000020661	chr12	3856007	3964443	108437	+	protein_coding	Dnmt3a	chr12:3947556-3947606	50	1.126815
ENSMUSG00000020664	chr12	31385550	31385625	923	-	1	75	0	18.75344	13.19429	22.45943	12.44849	0.439443361	0.009209299	0.147949052	2.035773407	none	ENSMUSG00000020664	chr12	31381276	31401452	20177	-	protein_coding	Dld	chr12:31385550-31385625	75	16.7139125
ENSMUSG00000020668	chr12	3416956	3417356	924	+	1	400	0	23.99265	90.25575	35.88972	96.57903	0.537416399	3.30E-08	9.32E-06	7.481781228	up	ENSMUSG00000020668	chr12	3415132	3456494	41363	+	protein_coding	Kif3c	chr12:3416956-3417356	400	61.6792875
ENSMUSG00000020674	chr12	30052556	30052581	925	+	1	25	0	0.63654	2.72985	0.95282	1.17995	1.861310529	0.00351342	NA	2.454269943	none	ENSMUSG00000020674	chr12	29987607	30067657	80051	+	protein_coding	Pxdn	chr12:30052556-30052581	25	1.37479
ENSMUSG00000020680	chr11	83395336	83395361	926	+	1	25	0	7.0509	6.0853	3.3122	5.72276	-0.94866124	0.001054286	0.038487909	2.977041626	down	ENSMUSG00000020680	chr11	83363912	83397569	33658	+	protein_coding	Taf15	chr11:83395336-83395361	25	5.54279
ENSMUSG00000020680.1	chr11	83395461	83395936	927	+	1	475	0	15.86453	14.16111	10.02734	13.98243	-0.633232009	0.000488972	0.023563166	3.310716029	down	ENSMUSG00000020680	chr11	83363912	83397569	33658	+	protein_coding	Taf15	chr11:83395461-83395936	475	13.5088525
ENSMUSG00000020684	chr11	83303787	83303987	928	+	1	200	0	1.5179	1.53554	1.67879	0.47198	1.855431013	0.006261823	0.119218553	2.203299246	none	ENSMUSG00000020684	chr11	83299963	83311865	11903	+	protein_coding	Rasl10b	chr11:83303787-83303987	200	1.3010525
ENSMUSG00000020704	chr11	81016394	81017044	929	-	1	650	0	6.90401	2.16113	6.76052	0.64897	1.769706961	0.000702026	0.029705308	3.153646825	up	ENSMUSG00000020704	chr11	80770995	81859283	1088289	-	protein_coding	Asic2	chr11:81016394-81017044	650	4.1186575
ENSMUSG00000020716	chr11	79427743	79427793	930	+	1	50	0	2.49719	4.49288	3.76592	2.94988	1.242361985	0.000684715	0.029200597	3.16449047	up	ENSMUSG00000020716	chr11	79230519	79472438	241920	+	protein_coding	Nf1	chr11:79427743-79427793	50	3.4264675
ENSMUSG00000020719	chr11	106679080	106679330	931	-	1	250	0	53.3714	69.09939	58.7575	66.13628	0.260897621	0.001940246	0.058285848	2.712143119	none	ENSMUSG00000020719	chr11	106671181	106680011	8831	-	protein_coding	Ddx5	chr11:106679080-106679330	250	61.8411425
ENSMUSG00000020719.1	chr11	106678030	106678055	932	-	1	25	0	0.63654	1.36493	0.81671	0.35399	2.326808723	0.005733038	NA	2.241615142	none	ENSMUSG00000020719	chr11	106671181	106680011	8831	-	protein_coding	Ddx5	chr11:106678030-106678055	25	0.7930425
ENSMUSG00000020721	chr11	107527055	107527155	933	+	1	100	0	3.0358	6.14217	4.12891	4.36582	0.979252504	0.002374795	0.065952709	2.62437393	none	ENSMUSG00000020721	chr11	107438756	107584652	145897	+	protein_coding	Helz	chr11:107527055-107527155	100	4.418175
ENSMUSG00000020721.1	chr11	107552755	107552880	934	+	1	125	0	3.42752	2.95734	3.08534	5.13279	-0.925994245	0.008625446	0.143000315	2.064218421	none	ENSMUSG00000020721	chr11	107438756	107584652	145897	+	protein_coding	Helz	chr11:107552755-107552880	125	3.6507475
ENSMUSG00000020721.2	chr11	107578105	107578580	935	+	1	475	0	4.7006	2.95734	5.6262	1.71093	1.14486671	0.00314256	0.078368851	2.502716377	none	ENSMUSG00000020721	chr11	107438756	107584652	145897	+	protein_coding	Helz	chr11:107578105-107578580	475	3.7487675
ENSMUSG00000020723	chr11	107624757	107625132	936	-	1	375	0	6.95297	15.24168	10.34495	15.51636	0.55959323	0.00485031	0.102308217	2.314230489	none	ENSMUSG00000020723	chr11	107623183	107685383	62201	-	protein_coding	Cacng4	chr11:107624757-107625132	375	12.01399
ENSMUSG00000020737	chr11	115392903	115392928	937	-	1	25	0	4.45578	10.18008	5.89844	8.31866	0.700714386	0.006093698	0.117210541	2.21511908	none	ENSMUSG00000020737	chr11	115388179	115405213	17035	-	protein_coding	Jpt1	chr11:115392903-115392928	25	7.21324
ENSMUSG00000020740	chr11	115479130	115479380	938	-	1	250	0	5.43507	7.50709	8.53005	7.3747	0.730925731	0.003392042	0.08251302	2.469538842	none	ENSMUSG00000020740	chr11	115475081	115494877	19797	-	protein_coding	Gga3	chr11:115479130-115479380	250	7.2117275
ENSMUSG00000020745	chr11	74590124	74590199	939	-	1	75	0	33.58971	27.86725	42.87709	30.26576	0.320780394	0.005840522	0.114238695	2.233548326	none	ENSMUSG00000020745	chr11	74564775	74615496	50722	-	protein_coding	Pafah1b1	chr11:74590124-74590199	75	33.6499525
ENSMUSG00000020745.1	chr11	74581349	74581449	940	-	1	100	0	28.79118	21.61133	40.83533	23.89402	0.457398873	0.000364951	0.019111593	3.43776561	none	ENSMUSG00000020745	chr11	74564775	74615496	50722	-	protein_coding	Pafah1b1	chr11:74581349-74581449	100	28.782965
ENSMUSG00000020745.2	chr11	74579949	74580024	941	-	1	75	0	22.57267	19.79143	35.29987	23.36304	0.472114132	0.000505339	0.023955064	3.296417583	none	ENSMUSG00000020745	chr11	74564775	74615496	50722	-	protein_coding	Pafah1b1	chr11:74579949-74580024	75	25.2567525
ENSMUSG00000020747	chr11	115680733	115680833	942	+	1	100	0	1.12619	4.15165	1.63341	2.4779	1.296643164	0.006425677	0.120820935	2.192081137	none	ENSMUSG00000020747	chr11	115656259	115690192	33934	+	protein_coding	Tmem94	chr11:115680733-115680833	100	2.3472875
ENSMUSG00000020747.1	chr11	115680983	115681183	943	+	1	200	0	1.95858	7.33648	3.72055	6.07675	1.248908696	0.000213177	0.012970974	3.671260311	up	ENSMUSG00000020747	chr11	115656259	115690192	33934	+	protein_coding	Tmem94	chr11:115680983-115681183	200	4.77309
ENSMUSG00000020747.2	chr11	115681783	115681983	944	+	1	200	0	1.90962	6.31278	3.44832	5.78176	1.025333006	0.003170096	0.078904432	2.498927543	none	ENSMUSG00000020747	chr11	115656259	115690192	33934	+	protein_coding	Tmem94	chr11:115681783-115681983	200	4.36312
ENSMUSG00000020776	chr11	116037510	116037660	945	-	1	150	0	4.79853	16.54973	6.48828	14.6904	0.677839405	0.00276619	0.072471991	2.558117967	none	ENSMUSG00000020776	chr11	116033111	116058992	25882	-	protein_coding	Fbf1	chr11:116037510-116037660	150	10.631735
ENSMUSG00000020776.1	chr11	116037260	116037460	946	-	1	200	0	4.89646	16.72035	7.30499	14.80839	0.820005548	0.000215485	0.013068073	3.666582734	up	ENSMUSG00000020776	chr11	116033111	116058992	25882	-	protein_coding	Fbf1	chr11:116037260-116037460	200	10.9325475
ENSMUSG00000020785	chr11	72927283	72927358	947	+	1	75	0	4.99439	14.72983	6.30679	11.56352	0.700091251	0.002597538	0.069790636	2.585438064	none	ENSMUSG00000020785	chr11	72909834	72932899	23066	+	protein_coding	Camkk1	chr11:72927283-72927358	75	9.3986325
ENSMUSG00000020785.1	chr11	72928008	72928108	948	+	1	100	0	5.92471	18.59712	8.12169	15.69336	0.740709029	0.000355306	0.01876027	3.449397182	up	ENSMUSG00000020785	chr11	72909834	72932899	23066	+	protein_coding	Camkk1	chr11:72928008-72928108	100	12.08422
ENSMUSG00000020785.2	chr11	72928358	72928458	949	+	1	100	0	5.77782	17.57343	7.9402	14.5724	0.750729251	0.000383713	0.019746501	3.415993346	up	ENSMUSG00000020785	chr11	72909834	72932899	23066	+	protein_coding	Camkk1	chr11:72928358-72928458	100	11.4659625
ENSMUSG00000020785.3	chr11	72928658	72928708	950	+	1	50	0	5.533	16.66348	7.07812	14.33641	0.607905769	0.005249466	0.10719114	2.279884872	none	ENSMUSG00000020785	chr11	72909834	72932899	23066	+	protein_coding	Camkk1	chr11:72928658-72928708	50	10.9027525
ENSMUSG00000020802	chr11	116432140	116432715	951	-	1	575	0	12.48597	40.37907	15.51742	38.11243	0.466238392	0.001097743	0.039645776	2.959499149	none	ENSMUSG00000020802	chr11	116428566	116472273	43708	-	protein_coding	Ube2o	chr11:116432140-116432715	575	26.6237225
ENSMUSG00000020814	chr11	116718537	116718837	952	-	1	300	0	2.05651	6.19904	4.26502	6.25374	0.879295201	0.008144577	NA	2.089131452	none	ENSMUSG00000020814	chr11	116693888	116718872	24985	-	protein_coding	Mxra7	chr11:116718537-116718837	300	4.6935775
ENSMUSG00000020814.1	chr11	116706987	116707087	953	-	1	100	0	1.61583	5.28909	3.44832	5.07379	1.221172203	0.000971081	NA	3.012744496	none	ENSMUSG00000020814	chr11	116693888	116718872	24985	-	protein_coding	Mxra7	chr11:116706987-116707087	100	3.8567575
ENSMUSG00000020814.2	chr11	116702762	116702862	954	-	1	100	0	1.07722	3.58293	2.76773	3.77584	1.347775132	0.002230412	NA	2.651615001	none	ENSMUSG00000020814	chr11	116693888	116718872	24985	-	protein_coding	Mxra7	chr11:116702762-116702862	100	2.80093
ENSMUSG00000020814.3	chr11	116697837	116697862	955	-	1	25	0	1.22411	0	1.22506	0.47198	-3.775727483	0.00498547	NA	2.302293918	none	ENSMUSG00000020814	chr11	116693888	116718872	24985	-	protein_coding	Mxra7	chr11:116697837-116697862	25	0.7302875
ENSMUSG00000090266	chr11	116742103	116743178	956	+	1	1075	0	29.08496	35.77244	29.31069	26.54891	0.443054709	0.000252993	0.014694963	3.596891332	none	ENSMUSG00000090266	chr11	116734104	116745089	10986	+	protein_coding	Mettl23	chr11:116742103-116743178	1075	30.17925
ENSMUSG00000020821	chr11	70593648	70593748	957	+	1	100	0	2.93788	5.57345	1.99639	7.72868	-0.958637186	0.005477048	NA	2.261453476	none	ENSMUSG00000020821	chr11	70591374	70622790	31417	+	protein_coding	Kif1c	chr11:70593648-70593748	100	4.5591
ENSMUSG00000020823	chr11	117032468	117032643	958	+	1	175	0	23.16025	21.09949	19.32872	24.307	-0.444412453	0.001652112	0.05227232	2.781960488	none	ENSMUSG00000020823	chr11	117005994	117050094	44101	+	protein_coding	Sec14l1	chr11:117032468-117032643	175	21.973865
ENSMUSG00000020827	chr11	70488006	70488081	959	+	1	75	0	32.61041	90.54011	37.0694	79.41074	0.378574678	4.13E-05	0.003782578	4.383586409	none	ENSMUSG00000020827	chr11	70453707	70505309	51603	+	protein_coding	Mink1	chr11:70488006-70488081	75	59.907665
ENSMUSG00000020827.1	chr11	70489656	70489681	960	+	1	25	0	29.37875	79.67757	32.21454	70.6791	0.310103667	0.001571621	0.050669369	2.803652251	none	ENSMUSG00000020827	chr11	70453707	70505309	51603	+	protein_coding	Mink1	chr11:70489656-70489681	25	52.98749
ENSMUSG00000020827.2	chr11	70489781	70489831	961	+	1	50	0	5.23921	18.08527	7.98558	16.10634	0.800039945	0.000174856	0.01116422	3.757320548	up	ENSMUSG00000020827	chr11	70453707	70505309	51603	+	protein_coding	Mink1	chr11:70489781-70489831	50	11.8541
ENSMUSG00000020827.3	chr11	70494581	70494781	962	+	1	200	0	26.58777	65.34585	29.67367	62.06545	0.285881748	0.005956066	0.115378395	2.225040497	none	ENSMUSG00000020827	chr11	70453707	70505309	51603	+	protein_coding	Mink1	chr11:70494581-70494781	200	45.918185
ENSMUSG00000020827.4	chr11	70495006	70495081	963	+	1	75	0	29.28082	82.06619	33.4396	75.5169	0.328017389	0.000703815	0.029720323	3.152541733	none	ENSMUSG00000020827	chr11	70453707	70505309	51603	+	protein_coding	Mink1	chr11:70495006-70495081	75	55.0758775
ENSMUSG00000020827.5	chr11	70495806	70496031	964	+	1	225	0	39.51442	125.34573	49.90984	124.54388	0.401917541	5.08E-07	9.88E-05	6.294287664	none	ENSMUSG00000020827	chr11	70453707	70505309	51603	+	protein_coding	Mink1	chr11:70495806-70496031	225	84.8284675
ENSMUSG00000020827.6	chr11	70496856	70497006	965	+	1	150	0	22.91543	76.09464	31.80618	78.82076	0.486537057	2.12E-06	0.00034287	5.673043524	none	ENSMUSG00000020827	chr11	70453707	70505309	51603	+	protein_coding	Mink1	chr11:70496856-70497006	150	52.4092525
ENSMUSG00000020827.7	chr11	70500031	70500081	966	+	1	50	0	8.32398	31.56392	11.47926	32.21268	0.495148749	0.003102734	0.07797772	2.508255397	none	ENSMUSG00000020827	chr11	70453707	70505309	51603	+	protein_coding	Mink1	chr11:70500031-70500081	50	20.89496
ENSMUSG00000020827.8	chr11	70500231	70500281	967	+	1	50	0	7.68744	28.49284	10.7533	28.90881	0.519781242	0.002890753	0.07459328	2.538988992	none	ENSMUSG00000020827	chr11	70453707	70505309	51603	+	protein_coding	Mink1	chr11:70500231-70500281	50	18.9605975
ENSMUSG00000020827.9	chr11	70500356	70500556	968	+	1	200	0	11.80047	41.40276	15.51742	42.06527	0.436989323	0.002272978	0.064281161	2.643404755	none	ENSMUSG00000020827	chr11	70453707	70505309	51603	+	protein_coding	Mink1	chr11:70500356-70500556	200	27.69648
ENSMUSG00000020841	chr11	76703274	76703374	969	-	1	100	0	2.69305	4.94786	4.44651	3.95284	1.069500317	0.001542282	0.050154829	2.811836337	none	ENSMUSG00000020841	chr11	76669250	76737844	68595	-	protein_coding	Cpd	chr11:76703274-76703374	100	4.010065
ENSMUSG00000020849	chr11	75642869	75642894	970	+	1	25	0	34.17728	40.54969	46.68839	45.84112	0.348499409	0.000713016	0.029880422	3.146900937	none	ENSMUSG00000020849	chr11	75623695	75656671	32977	+	protein_coding	Ywhae	chr11:75642869-75642894	25	41.81412
ENSMUSG00000020849.1	chr11	75650219	75650269	971	+	1	50	0	58.56164	78.1989	75.54536	75.92988	0.465300382	2.73E-09	1.03E-06	8.564178278	none	ENSMUSG00000020849	chr11	75623695	75656671	32977	+	protein_coding	Ywhae	chr11:75650219-75650269	50	72.058945
ENSMUSG00000020849.2	chr11	75655444	75656669	972	+	1	1225	0	239.63268	139.16561	277.04501	152.44974	0.166949714	0.000693399	0.029485639	3.159016622	none	ENSMUSG00000020849	chr11	75623695	75656671	32977	+	protein_coding	Ywhae	chr11:75655444-75656669	1225	202.07326
ENSMUSG00000020850	chr11	75386416	75386641	973	+	1	225	0	8.7157	10.18008	5.08173	10.38357	-0.79017218	0.000652306	0.02832249	3.185548913	down	ENSMUSG00000020850	chr11	75377642	75400275	22634	+	protein_coding	Prpf8	chr11:75386416-75386641	225	8.59027
ENSMUSG00000020850.1	chr11	75391666	75391766	974	+	1	100	0	3.32959	11.71562	4.71875	10.32458	0.709566903	0.008460715	0.141564539	2.072592909	none	ENSMUSG00000020850	chr11	75377642	75400275	22634	+	protein_coding	Prpf8	chr11:75391666-75391766	100	7.522135
ENSMUSG00000020850.2	chr11	75392266	75392291	975	+	1	25	0	3.42752	4.49288	1.3158	4.07083	-1.22757112	0.002014199	0.059710618	2.695897724	none	ENSMUSG00000020850	chr11	75377642	75400275	22634	+	protein_coding	Prpf8	chr11:75392266-75392291	25	3.3267575
ENSMUSG00000020850.3	chr11	75395916	75396116	976	+	1	200	0	11.94736	19.27958	9.52824	21.77011	-0.500612905	0.003980973	0.091040332	2.400010769	none	ENSMUSG00000020850	chr11	75377642	75400275	22634	+	protein_coding	Prpf8	chr11:75395916-75396116	200	15.6313225
ENSMUSG00000020859	chr11	93973641	93973741	977	+	1	100	0	21.93613	40.49281	29.94591	39.11539	0.516582304	1.15E-05	0.001384819	4.940745622	up	ENSMUSG00000020859	chr11	93886917	94016911	129995	+	protein_coding	Spag9	chr11:93973641-93973741	100	32.87256
ENSMUSG00000020859.1	chr11	94008441	94008741	978	+	1	300	0	3.62338	2.90047	3.62981	1.12095	1.392450612	0.002075832	0.060730148	2.682807848	none	ENSMUSG00000020859	chr11	93886917	94016911	129995	+	protein_coding	Spag9	chr11:94008441-94008741	300	2.8186525
ENSMUSG00000020859.2	chr11	94016291	94016866	979	+	1	575	0	41.13025	23.37436	45.78094	21.8291	0.349033638	0.004680508	0.100004296	2.329707012	none	ENSMUSG00000020859	chr11	93886917	94016911	129995	+	protein_coding	Spag9	chr11:94016291-94016866	575	33.0286625
ENSMUSG00000020869	chr11	94525392	94525542	980	+	1	150	0	7.0509	20.47389	9.98197	18.52524	0.658482906	0.000550382	0.025219266	3.259335428	up	ENSMUSG00000020869	chr11	94520593	94536042	15450	+	protein_coding	Lrrc59	chr11:94525392-94525542	150	14.008
ENSMUSG00000020869.1	chr11	94529342	94529442	981	+	1	100	0	12.68183	32.30326	16.51562	33.45163	0.382962981	0.008362175	0.14054077	2.077680744	none	ENSMUSG00000020869	chr11	94520593	94536042	15450	+	protein_coding	Lrrc59	chr11:94529342-94529442	100	23.738085
ENSMUSG00000020882	chr11	97902683	97902733	982	-	1	50	0	7.58951	28.43596	10.61719	30.20676	0.467680208	0.007457333	0.131561443	2.12741649	none	ENSMUSG00000020882	chr11	97892334	97913860	21527	-	protein_coding	Cacnb1	chr11:97902683-97902733	50	19.212355
ENSMUSG00000020882.1	chr11	97900683	97900758	983	-	1	75	0	7.0509	20.36015	8.98377	18.76123	0.520663622	0.007039035	0.12740364	2.152486887	none	ENSMUSG00000020882	chr11	97892334	97913860	21527	-	protein_coding	Cacnb1	chr11:97900683-97900758	75	13.7890125
ENSMUSG00000020883	chr11	97975431	97975456	984	-	1	25	0	1.61583	0.56872	0.63522	1.23895	-2.407391754	0.000832671	NA	3.079526657	none	ENSMUSG00000020883	chr11	97973382	98041229	67848	-	protein_coding	Fbxl20	chr11:97975431-97975456	25	1.01468
ENSMUSG00000020886	chr11	69909242	69909792	985	+	1	550	0	54.0569	85.36477	61.0715	85.36949	0.245606998	0.00190248	0.057640812	2.720679804	none	ENSMUSG00000020886	chr11	69907768	69938348	30581	+	protein_coding	Dlg4	chr11:69909242-69909792	550	71.465665
ENSMUSG00000020886.1	chr11	69921192	69921292	986	+	1	100	0	34.569	68.4738	43.6938	69.97112	0.320443906	0.00054659	0.025112047	3.262338216	none	ENSMUSG00000020886	chr11	69907768	69938348	30581	+	protein_coding	Dlg4	chr11:69921192-69921292	100	54.17693
ENSMUSG00000020886.2	chr11	69921417	69921492	987	+	1	75	0	28.84014	65.17523	37.43238	64.42535	0.421056504	2.06E-05	0.002218396	4.685413278	none	ENSMUSG00000020886	chr11	69907768	69938348	30581	+	protein_coding	Dlg4	chr11:69921417-69921492	75	48.968275
ENSMUSG00000020886.3	chr11	69921692	69921817	988	+	1	125	0	29.96633	82.80553	39.20191	80.4137	0.470475691	5.04E-07	9.82E-05	6.297755728	none	ENSMUSG00000020886	chr11	69907768	69938348	30581	+	protein_coding	Dlg4	chr11:69921692-69921817	125	58.0968675
ENSMUSG00000020886.4	chr11	69921892	69922092	989	+	1	200	0	36.18483	111.35524	49.22926	111.26943	0.508901115	9.02E-10	3.91E-07	9.044759223	up	ENSMUSG00000020886	chr11	69907768	69938348	30581	+	protein_coding	Dlg4	chr11:69921892-69922092	200	77.00969
ENSMUSG00000020886.5	chr11	69922167	69922317	990	+	1	150	0	31.87594	102.59696	46.28004	100.23688	0.635826227	3.20E-13	2.62E-10	12.49419188	up	ENSMUSG00000020886	chr11	69907768	69938348	30581	+	protein_coding	Dlg4	chr11:69922167-69922317	150	70.247455
ENSMUSG00000020886.6	chr11	69922467	69922617	991	+	1	150	0	22.96439	73.19417	33.98407	75.3989	0.569430554	2.59E-08	7.76E-06	7.586426178	up	ENSMUSG00000020886	chr11	69907768	69938348	30581	+	protein_coding	Dlg4	chr11:69922467-69922617	150	51.3853825
ENSMUSG00000020886.7	chr11	69929842	69930167	992	+	1	325	0	46.71221	123.01398	57.44169	125.60584	0.331118532	1.30E-05	0.001538399	4.887286897	none	ENSMUSG00000020886	chr11	69907768	69938348	30581	+	protein_coding	Dlg4	chr11:69929842-69930167	325	88.19343
ENSMUSG00000020886.8	chr11	69932592	69932642	993	+	1	50	0	13.90594	35.71557	19.73707	37.99444	0.448821405	0.001017488	0.037644024	2.99247061	none	ENSMUSG00000020886	chr11	69907768	69938348	30581	+	protein_coding	Dlg4	chr11:69932592-69932642	50	26.838255
ENSMUSG00000020886.9	chr11	69932717	69932767	994	+	1	50	0	12.82872	30.82459	17.8768	33.62862	0.377909306	0.008652743	0.143261035	2.062846206	none	ENSMUSG00000020886	chr11	69907768	69938348	30581	+	protein_coding	Dlg4	chr11:69932717-69932767	50	23.7896825
ENSMUSG00000020886.10	chr11	69932867	69932942	995	+	1	75	0	15.13006	36.45491	20.78064	39.23339	0.402678964	0.002442436	0.067029402	2.612176759	none	ENSMUSG00000020886	chr11	69907768	69938348	30581	+	protein_coding	Dlg4	chr11:69932867-69932942	75	27.89975
ENSMUSG00000020886.11	chr11	69932992	69933117	996	+	1	125	0	22.71957	50.90038	28.40324	51.2099	0.374308303	0.000827679	0.032866951	3.082137951	none	ENSMUSG00000020886	chr11	69907768	69938348	30581	+	protein_coding	Dlg4	chr11:69932992-69933117	125	38.3082725
ENSMUSG00000020886.12	chr11	69933392	69933592	997	+	1	200	0	65.17186	115.6775	75.04626	117.93615	0.240479663	0.000581465	0.026259589	3.235476525	none	ENSMUSG00000020886	chr11	69907768	69938348	30581	+	protein_coding	Dlg4	chr11:69933392-69933592	200	93.4579425
ENSMUSG00000020886.13	chr11	69935092	69935217	998	+	1	125	0	84.80666	87.924	75.18238	95.39908	-0.239982749	0.000770158	0.031333554	3.11341993	none	ENSMUSG00000020886	chr11	69907768	69938348	30581	+	protein_coding	Dlg4	chr11:69935092-69935217	125	85.82803
ENSMUSG00000020886.14	chr11	69935392	69936342	999	+	1	950	0	220.78131	134.78647	185.89149	144.89805	-0.311866769	1.89E-09	7.55E-07	8.723849175	none	ENSMUSG00000020886	chr11	69907768	69938348	30581	+	protein_coding	Dlg4	chr11:69935392-69936342	950	171.58933
ENSMUSG00000020889	chr11	98661007	98661657	1000	-	1	650	0	16.74589	31.27956	18.19441	27.31588	0.368143472	0.008474626	0.141733438	2.071879482	none	ENSMUSG00000020889	chr11	98658758	98666159	7402	-	protein_coding	Nr1d1	chr11:98661007-98661657	650	23.383935
ENSMUSG00000020889.1	chr11	98658757	98659832	1001	-	1	1075	0	65.9553	127.73435	70.78123	120.41405	0.239755055	0.000557945	0.02546051	3.253408865	none	ENSMUSG00000020889	chr11	98658758	98666159	7402	-	protein_coding	Nr1d1	chr11:98658757-98659832	1075	96.2212325
ENSMUSG00000020893	chr11	68993917	68994092	1002	+	1	175	0	4.16199	8.92889	4.44651	5.60477	0.817426101	0.004052195	0.092059144	2.39230969	none	ENSMUSG00000020893	chr11	68986043	69000786	14744	+	protein_coding	Per1	chr11:68993917-68994092	175	5.78554
ENSMUSG00000020893.1	chr11	68994167	68994292	1003	+	1	125	0	4.99439	11.03315	5.53546	6.90272	0.882425915	0.000592006	0.026468735	3.227673954	up	ENSMUSG00000020893	chr11	68986043	69000786	14744	+	protein_coding	Per1	chr11:68994167-68994292	125	7.11643
ENSMUSG00000020893.2	chr11	68994367	68994517	1004	+	1	150	0	6.16954	12.68244	6.48828	8.08267	0.789320989	0.000815519	0.032537555	3.088565764	up	ENSMUSG00000020893	chr11	68986043	69000786	14744	+	protein_coding	Per1	chr11:68994367-68994517	150	8.3557325
ENSMUSG00000020893.3	chr11	68994667	68994792	1005	+	1	125	0	7.09986	13.64926	7.25961	9.20362	0.645728382	0.00366155	0.086767637	2.436335042	none	ENSMUSG00000020893	chr11	68986043	69000786	14744	+	protein_coding	Per1	chr11:68994667-68994792	125	9.3030875
ENSMUSG00000020893.4	chr11	68997267	68997767	1006	+	1	500	0	26.53881	24.73929	28.08563	21.59311	0.346925994	0.009065907	0.146509955	2.042588721	none	ENSMUSG00000020893	chr11	68986043	69000786	14744	+	protein_coding	Per1	chr11:68997267-68997767	500	25.23921
ENSMUSG00000020893.5	chr11	68999892	69000192	1007	+	1	300	0	4.40681	10.74879	6.48828	7.43369	1.109873571	1.39E-05	0.001620694	4.858455655	up	ENSMUSG00000020893	chr11	68986043	69000786	14744	+	protein_coding	Per1	chr11:68999892-69000192	300	7.2693925
ENSMUSG00000020894	chr11	68979915	68980065	1008	+	1	150	0	90.78034	102.7107	109.34793	99.58791	0.369504818	2.29E-08	7.00E-06	7.639937883	none	ENSMUSG00000020894	chr11	68979316	68983210	3895	+	protein_coding	Vamp2	chr11:68979915-68980065	150	100.60672
ENSMUSG00000020894.1	chr11	68980540	68980715	1009	+	1	175	0	206.58158	148.0945	243.56004	152.68573	0.231865786	3.29E-06	0.000493177	5.482445788	none	ENSMUSG00000020894	chr11	68979316	68983210	3895	+	protein_coding	Vamp2	chr11:68980540-68980715	175	187.7304625
ENSMUSG00000020912	chr11	99309666	99309691	1010	-	1	25	0	1.71376	0.3981	0.45373	0.88496	-2.981761196	0.000378688	NA	3.421718932	none	ENSMUSG00000020912	chr11	99306492	99313085	6594	-	protein_coding	Krt12	chr11:99309666-99309691	25	0.8626375
ENSMUSG00000020917	chr11	100383328	100383403	1011	-	1	75	0	4.50474	6.65402	2.13251	6.78472	-1.081277254	0.000744969	0.030741214	3.127861997	down	ENSMUSG00000020917	chr11	100367179	100418826	51648	-	protein_coding	Acly	chr11:100383328-100383403	75	5.0189975
ENSMUSG00000020917.1	chr11	100375403	100375553	1012	-	1	150	0	5.09232	7.45022	2.85847	8.84964	-1.080311737	0.000174031	0.011137737	3.759374332	down	ENSMUSG00000020917	chr11	100367179	100418826	51648	-	protein_coding	Acly	chr11:100375403-100375553	150	6.0626625
ENSMUSG00000020921	chr11	102043721	102044421	1013	-	1	700	0	31.19044	5.23222	28.53936	7.13871	-0.570662243	0.008068445	0.137635999	2.09321016	none	ENSMUSG00000020921	chr11	102043372	102047230	3859	-	protein_coding	Tmem101	chr11:102043721-102044421	700	18.0251825
ENSMUSG00000020922	chr11	102057897	102058022	1014	-	1	125	0	8.27501	8.47392	6.35216	9.91159	-0.603005446	0.009159893	0.147419504	2.038109614	none	ENSMUSG00000020922	chr11	102053323	102076122	22800	-	protein_coding	Lsm12	chr11:102057897-102058022	125	8.25317
ENSMUSG00000020922.1	chr11	102056172	102056322	1015	-	1	150	0	12.33908	9.83884	10.07271	13.09746	-0.699921265	0.000396647	0.020155196	3.401595963	down	ENSMUSG00000020922	chr11	102053323	102076122	22800	-	protein_coding	Lsm12	chr11:102056172-102056322	150	11.3370225
ENSMUSG00000020923	chr11	102199510	102199535	1016	-	1	25	0	2.59512	9.78197	4.67338	9.38061	0.938608093	0.001256788	0.043629333	2.900738011	up	ENSMUSG00000020923	chr11	102195386	102210568	15183	-	protein_coding	Ubtf	chr11:102199510-102199535	25	6.60777
ENSMUSG00000020923.1	chr11	102196585	102197610	1017	-	1	1025	0	34.81382	28.54971	29.17457	32.15368	-0.401699224	0.000726492	0.030235902	3.138769204	none	ENSMUSG00000020923	chr11	102195386	102210568	15183	-	protein_coding	Ubtf	chr11:102196585-102197610	1025	31.172945
ENSMUSG00000020926	chr11	102665089	102665214	1018	+	1	125	0	2.69305	8.70141	3.90204	6.60773	1.001440127	0.001105092	NA	2.9566017	none	ENSMUSG00000020926	chr11	102652265	102671088	18824	+	protein_coding	Adam11	chr11:102665089-102665214	125	5.4760575
ENSMUSG00000020926.1	chr11	102665264	102665314	1019	+	1	50	0	2.69305	7.9052	3.8113	5.72276	0.982158949	0.001804351	NA	2.743678928	none	ENSMUSG00000020926	chr11	102652265	102671088	18824	+	protein_coding	Adam11	chr11:102665264-102665314	50	5.0330775
ENSMUSG00000020954	chr12	51656414	51657064	1020	-	1	650	0	31.33733	15.29855	36.75179	13.80543	0.462036363	0.002046479	0.060258788	2.688992716	none	ENSMUSG00000020954	chr12	51656415	51738680	82266	-	protein_coding	Strn3	chr12:51656414-51657064	650	24.298275
ENSMUSG00000020956	chr12	52045919	52046069	1021	-	1	150	0	1.02826	1.19431	1.86028	0.70797	1.690256713	0.009306434	0.148555004	2.031216693	none	ENSMUSG00000020956	chr12	52035095	52053284	18190	-	protein_coding	Dtd2	chr12:52045919-52046069	150	1.197705
ENSMUSG00000020964	chr12	91799816	91799866	1022	-	1	50	0	11.80047	30.02838	14.29236	27.55187	0.401459197	0.009030134	0.146273362	2.044305804	none	ENSMUSG00000020964	chr12	91772817	91815931	43115	-	protein_coding	Sel1l	chr12:91799816-91799866	50	20.91827
ENSMUSG00000020992	chr12	69867711	69867736	1023	+	1	25	0	0.88136	1.64929	0.9982	0.47198	1.990952247	0.006853324	NA	2.164098717	none	ENSMUSG00000020992	chr12	69837062	69887253	50192	+	lncRNA	4930512B01Rik	chr12:69867711-69867736	25	1.0002075
ENSMUSG00000020993	chr12	59090002	59090477	1024	-	1	475	0	19.14515	12.5687	24.13822	12.44849	0.445495039	0.008338161	0.140399366	2.078929709	none	ENSMUSG00000020993	chr12	59089878	59108258	18381	-	protein_coding	Trappc6b	chr12:59090002-59090477	475	17.07514
ENSMUSG00000021037	chr12	87313452	87313702	1025	+	1	250	0	15.13006	24.68242	21.59735	27.31588	0.437739403	0.002178031	0.062666897	2.661935927	none	ENSMUSG00000021037	chr12	87313253	87320772	7520	+	protein_coding	Ahsa1	chr12:87313452-87313702	250	22.1814275
ENSMUSG00000021048	chr12	76329696	76329746	1026	+	1	50	0	1.22411	4.77724	2.45012	3.89384	1.318335378	0.001785521	0.055077934	2.748235006	none	ENSMUSG00000021048	chr12	76302072	76366577	64506	+	protein_coding	Mthfd1	chr12:76329696-76329746	50	3.0863275
ENSMUSG00000021048.1	chr12	76329796	76329821	1027	+	1	25	0	1.41997	4.83411	2.35937	3.89384	1.055929661	0.009949356	0.154703217	2.002205045	none	ENSMUSG00000021048	chr12	76302072	76366577	64506	+	protein_coding	Mthfd1	chr12:76329796-76329821	25	3.1268225
ENSMUSG00000021061	chr12	76652261	76652411	1028	-	1	150	0	6.16954	19.4502	8.75691	19.5872	0.545958352	0.006115344	0.117414161	2.213579109	none	ENSMUSG00000021061	chr12	76627262	76757321	130060	-	protein_coding	Sptb	chr12:76652261-76652411	150	13.4909625
ENSMUSG00000021066	chr12	70010087	70010737	1029	+	1	650	0	40.98336	14.90045	46.05317	12.62548	0.502486622	0.000746514	0.03077608	3.126962265	up	ENSMUSG00000021066	chr12	69939388	70013191	73804	+	protein_coding	Atl1	chr12:70010087-70010737	650	28.640615
ENSMUSG00000021066.1	chr12	70012587	70013137	1030	+	1	550	0	12.53493	5.85781	12.65895	3.77584	0.746348466	0.004297997	0.094719144	2.366733842	none	ENSMUSG00000021066	chr12	69939388	70013191	73804	+	protein_coding	Atl1	chr12:70012587-70013137	550	8.7068825
ENSMUSG00000021067	chr12	70012585	70013135	1031	-	1	550	0	12.53493	5.85781	12.65895	3.77584	0.746348466	0.004297997	0.094719144	2.366733842	none	ENSMUSG00000021067	chr12	70011786	70033776	21991	-	protein_coding	Sav1	chr12:70012585-70013135	550	8.7068825
ENSMUSG00000021068	chr12	70143158	70143308	1032	-	1	150	0	1.12619	1.25118	1.13431	0.118	3.455340447	0.002527222	NA	2.597356663	none	ENSMUSG00000021068	chr12	70058209	70160491	102283	-	protein_coding	Nin	chr12:70143158-70143308	150	0.90742
ENSMUSG00000021068.1	chr12	70091958	70092383	1033	-	1	425	0	6.12057	21.44072	6.85126	14.45441	0.785174358	0.00019599	0.01219438	3.707766319	up	ENSMUSG00000021068	chr12	70058209	70160491	102283	-	protein_coding	Nin	chr12:70091958-70092383	425	12.21674
ENSMUSG00000021071	chr12	70393106	70394256	1034	-	1	1150	0	50.09077	104.70122	60.52703	105.25168	0.310663205	5.18E-05	0.004519445	4.285405662	none	ENSMUSG00000021071	chr12	70291307	70394388	103082	-	protein_coding	Trim9	chr12:70393106-70394256	1150	80.142675
ENSMUSG00000021071.1	chr12	70295031	70295206	1035	-	1	175	0	10.2336	13.81988	16.28876	13.92343	0.665522634	0.000256404	0.014823551	3.591074972	up	ENSMUSG00000021071	chr12	70291307	70394388	103082	-	protein_coding	Trim9	chr12:70295031-70295206	175	13.5664175
ENSMUSG00000021087	chr12	72350425	72351100	1036	-	1	675	0	34.81382	67.90508	44.64662	67.72922	0.433107155	3.00E-06	0.000459285	5.522485664	none	ENSMUSG00000021087	chr12	72258526	72455828	197303	-	protein_coding	Rtn1	chr12:72350425-72351100	675	53.773685
ENSMUSG00000021087.1	chr12	72283300	72283625	1037	-	1	325	0	60.71609	89.97139	72.73226	90.62028	0.283856669	0.00015863	0.010346443	3.799615547	none	ENSMUSG00000021087	chr12	72258526	72455828	197303	-	protein_coding	Rtn1	chr12:72283300-72283625	325	78.510005
ENSMUSG00000021087.2	chr12	72270100	72270325	1038	-	1	225	0	125.69209	176.98544	141.65321	177.16972	0.23705505	8.64E-06	0.001104556	5.063566552	none	ENSMUSG00000021087	chr12	72258526	72455828	197303	-	protein_coding	Rtn1	chr12:72270100-72270325	225	155.375115
ENSMUSG00000021087.3	chr12	72266025	72266175	1039	-	1	150	0	87.89143	117.95238	97.91404	114.04231	0.220499956	0.000672299	0.02897048	3.172437406	none	ENSMUSG00000021087	chr12	72258526	72455828	197303	-	protein_coding	Rtn1	chr12:72266025-72266175	150	104.45004
ENSMUSG00000021087.4	chr12	72264175	72264275	1040	-	1	100	0	61.2547	81.4406	68.6941	75.98888	0.271973106	0.00050143	0.023909659	3.299789527	none	ENSMUSG00000021087	chr12	72258526	72455828	197303	-	protein_coding	Rtn1	chr12:72264175-72264275	100	71.84457
ENSMUSG00000021087.5	chr12	72263550	72263600	1041	-	1	50	0	69.28489	84.51169	79.85575	82.00663	0.313037262	2.65E-05	0.00269952	4.576204753	none	ENSMUSG00000021087	chr12	72258526	72455828	197303	-	protein_coding	Rtn1	chr12:72263550-72263600	50	78.91474
ENSMUSG00000021087.6	chr12	72258575	72259375	1042	-	1	800	0	305.49005	194.67261	353.81543	204.24961	0.205065828	1.43E-06	0.000248131	5.843792506	none	ENSMUSG00000021087	chr12	72258526	72455828	197303	-	protein_coding	Rtn1	chr12:72258575-72259375	800	264.556925
ENSMUSG00000021096	chr12	72837478	72837528	1043	+	1	50	0	8.27501	9.27012	7.03275	12.33049	-0.615911068	0.005149639	0.106150576	2.288223223	none	ENSMUSG00000021096	chr12	72804229	72846593	42365	+	protein_coding	Ppm1a	chr12:72837478-72837528	50	9.2270925
ENSMUSG00000021096.1	chr12	72842453	72844153	1044	+	1	1700	0	32.80627	20.47389	38.74819	19.5872	0.363794753	0.006094822	0.117210541	2.215038979	none	ENSMUSG00000021096	chr12	72804229	72846593	42365	+	protein_coding	Ppm1a	chr12:72842453-72844153	1700	27.9038875
ENSMUSG00000021111	chr12	105750952	105751177	1045	+	1	225	0	3.37856	10.00946	6.71514	11.09154	0.705360614	0.006478911	NA	2.188497973	none	ENSMUSG00000021111	chr12	105750953	105805203	54251	+	protein_coding	Papola	chr12:105750952-105751177	225	7.798675
ENSMUSG00000021111.1	chr12	105765952	105766002	1046	+	1	50	0	3.28063	8.3033	6.89663	8.90863	0.978545878	0.000286982	0.016122225	3.542144653	up	ENSMUSG00000021111	chr12	105750953	105805203	54251	+	protein_coding	Papola	chr12:105765952-105766002	50	6.8472975
ENSMUSG00000021111.2	chr12	105774802	105774927	1047	+	1	125	0	9.69499	3.12796	6.1253	3.95284	-0.905080265	0.003292956	0.080957993	2.482414018	none	ENSMUSG00000021111	chr12	105750953	105805203	54251	+	protein_coding	Papola	chr12:105774802-105774927	125	5.7252725
ENSMUSG00000021111.3	chr12	105784602	105784677	1048	+	1	75	0	4.94542	3.46919	2.8131	3.95284	-0.959331819	0.005491047	0.110403203	2.260344821	none	ENSMUSG00000021111	chr12	105750953	105805203	54251	+	protein_coding	Papola	chr12:105784602-105784677	75	3.7951375
ENSMUSG00000021113	chr12	74018129	74018304	1049	+	1	175	0	1.6648	4.77724	1.3158	1.23895	1.626516669	0.001331133	NA	2.875778435	none	ENSMUSG00000021113	chr12	74011255	74035740	24486	+	protein_coding	Snapc1	chr12:74018129-74018304	175	2.2491975
ENSMUSG00000021133	chr12	80875008	80875033	1050	+	1	25	0	1.95858	0.73934	0.90745	1.35694	-1.910553349	0.00273674	0.072096602	2.562766451	none	ENSMUSG00000021133	chr12	80837284	80927609	90326	+	protein_coding	Susd6	chr12:80875008-80875033	25	1.2405775
ENSMUSG00000021134	chr12	80992277	80992577	1051	+	1	300	0	43.57848	53.80084	42.51411	44.24818	0.308670449	0.001572121	0.050669369	2.803513929	none	ENSMUSG00000021134	chr12	80992278	80997281	5004	+	protein_coding	Srsf5	chr12:80992277-80992577	300	46.0354025
ENSMUSG00000021134.1	chr12	80993002	80993502	1052	+	1	500	0	70.41107	69.78186	68.78484	58.64359	0.241324295	0.002996286	0.076361599	2.523416788	none	ENSMUSG00000021134	chr12	80992278	80997281	5004	+	protein_coding	Srsf5	chr12:80993002-80993502	500	66.90534
ENSMUSG00000021134.2	chr12	80994552	80995827	1053	+	1	1275	0	100.27947	46.8056	82.53273	34.27759	0.266854032	0.003345486	0.08164788	2.475540799	none	ENSMUSG00000021134	chr12	80992278	80997281	5004	+	protein_coding	Srsf5	chr12:80994552-80995827	1275	65.9738475
ENSMUSG00000021139	chr12	81542108	81542383	1054	-	1	275	0	3.72131	0.56872	2.8131	0	3.819841285	0.002999817	0.076393024	2.522905207	none	ENSMUSG00000021139	chr12	81405634	81579679	174046	-	protein_coding	Gm20498	chr12:81542108-81542383	275	1.7757825
ENSMUSG00000021140	chr12	81965671	81966171	1055	+	1	500	0	7.8833	20.75825	9.70973	18.34825	0.506282471	0.006844552	0.125026245	2.164654999	none	ENSMUSG00000021140	chr12	81906797	82047698	140902	+	protein_coding	Pcnx	chr12:81965671-81966171	500	14.1748825
ENSMUSG00000021140.1	chr12	82027771	82027821	1056	+	1	50	0	2.49719	7.05212	3.90204	5.36878	1.040597753	0.001298075	0.044592966	2.886700072	up	ENSMUSG00000021140	chr12	81906797	82047698	140902	+	protein_coding	Pcnx	chr12:82027771-82027821	50	4.7050325
ENSMUSG00000021140.2	chr12	82042771	82047671	1057	+	1	4900	0	100.57326	48.6255	96.8251	41.12131	0.252606779	0.003339007	0.081609485	2.476382722	none	ENSMUSG00000021140	chr12	81906797	82047698	140902	+	protein_coding	Pcnx	chr12:82042771-82047671	4900	71.7862925
ENSMUSG00000021143	chr12	113027427	113027527	1058	+	1	100	0	1.27308	4.89099	3.03996	5.89976	1.045507468	0.008146545	NA	2.089026529	none	ENSMUSG00000021143	chr12	112978128	113038021	59894	+	protein_coding	Pacs2	chr12:113027427-113027527	100	3.7759475
ENSMUSG00000021144	chr12	113091647	113091847	1059	+	1	200	0	6.51229	20.53077	9.02914	19.23321	0.615243646	0.001658337	0.052357777	2.780327232	none	ENSMUSG00000021144	chr12	113061898	113100826	38929	+	protein_coding	Mta1	chr12:113091647-113091847	200	13.8263525
ENSMUSG00000021171	chr12	116333640	116333690	1060	+	1	50	0	2.39926	3.29857	3.17608	2.12391	1.079296001	0.008055634	0.137512191	2.093900269	none	ENSMUSG00000021171	chr12	116244816	116354670	109855	+	protein_coding	Esyt2	chr12:116333640-116333690	50	2.749455
ENSMUSG00000021171.1	chr12	116333790	116335240	1061	+	1	1450	0	28.74221	12.45495	29.31069	9.7936	0.466695431	0.005967715	0.115573926	2.224191893	none	ENSMUSG00000021171	chr12	116244816	116354670	109855	+	protein_coding	Esyt2	chr12:116333790-116335240	1450	20.0753625
ENSMUSG00000021171.2	chr12	116342540	116343815	1062	+	1	1275	0	16.01142	2.44549	13.61178	4.01184	-0.850416277	0.005126926	0.105829211	2.290142955	none	ENSMUSG00000021171	chr12	116244816	116354670	109855	+	protein_coding	Esyt2	chr12:116342540-116343815	1275	9.0201325
ENSMUSG00000021196	chr13	6655703	6655778	1063	-	1	75	0	10.03774	21.95256	14.02013	22.0061	0.479544629	0.004066405	0.092139232	2.390789373	none	ENSMUSG00000021196	chr13	6629804	6698813	69010	-	protein_coding	Pfkp	chr13:6655703-6655778	75	17.0041325
ENSMUSG00000021196.1	chr13	6654978	6655128	1064	-	1	150	0	17.62725	44.3601	23.91135	41.65229	0.540359284	1.29E-05	0.001535985	4.88935884	up	ENSMUSG00000021196	chr13	6629804	6698813	69010	-	protein_coding	Pfkp	chr13:6654978-6655128	150	31.8877475
ENSMUSG00000021198	chr12	102920142	102920167	1065	+	1	25	0	0.8324	0.73934	1.3158	0.17699	2.821504391	0.005851153	NA	2.232758562	none	ENSMUSG00000021198	chr12	102915118	103150324	235207	+	protein_coding	Unc79	chr12:102920142-102920167	25	0.7661325
ENSMUSG00000021219	chr12	82833840	82833865	1066	+	1	25	0	1.71376	0.28436	0.40835	0.64897	-3.165135224	0.000827642	NA	3.082157523	none	ENSMUSG00000021219	chr12	82635066	83208830	573765	+	protein_coding	Rgs6	chr12:82833840-82833865	25	0.76386
ENSMUSG00000021219.1	chr12	82833890	82834015	1067	+	1	125	0	1.76273	0.3981	0.72596	1.06196	-2.602381041	0.000787283	NA	3.10386887	none	ENSMUSG00000021219	chr12	82635066	83208830	573765	+	protein_coding	Rgs6	chr12:82833890-82834015	125	0.9871875
ENSMUSG00000021248	chr12	85390112	85390312	1068	-	1	200	0	5.58196	12.05685	7.84946	9.7346	0.835343752	0.00027466	0.015662462	3.561204916	up	ENSMUSG00000021248	chr12	85387388	85421621	34234	-	protein_coding	Tmed10	chr12:85390112-85390312	200	8.8057175
ENSMUSG00000021248.1	chr12	85389412	85390062	1069	-	1	650	0	15.7666	14.95732	20.1908	12.62548	0.626934965	0.000219486	0.013256597	3.658593206	up	ENSMUSG00000021248	chr12	85387388	85421621	34234	-	protein_coding	Tmed10	chr12:85389412-85390062	650	15.88505
ENSMUSG00000021252	chr12	85868846	85868971	1070	-	1	125	0	2.79098	2.04739	0.90745	3.06787	-2.191218401	7.20E-06	0.000945653	5.142381978	down	ENSMUSG00000021252	chr12	85862222	85871324	9103	-	protein_coding	Erg28	chr12:85868846-85868971	125	2.2034225
ENSMUSG00000021252.1	chr12	85866246	85866346	1071	-	1	100	0	3.52545	2.50236	1.76953	2.77289	-1.116090478	0.00743591	0.131435649	2.128665887	none	ENSMUSG00000021252	chr12	85862222	85871324	9103	-	protein_coding	Erg28	chr12:85866246-85866346	100	2.6425575
ENSMUSG00000021256	chr12	86726748	86726948	1072	+	1	200	0	1.07722	3.75355	1.67879	2.12391	1.526480128	0.001842341	NA	2.734629867	none	ENSMUSG00000021256	chr12	86725474	86738865	13392	+	protein_coding	Vash1	chr12:86726748-86726948	200	2.1583675
ENSMUSG00000021259	chr12	108317439	108317589	1073	+	1	150	0	9.45016	32.417	10.43569	27.49287	0.449388008	0.00718973	0.12917172	2.143287403	none	ENSMUSG00000021259	chr12	108300640	108328493	27854	+	protein_coding	Cyp46a1	chr12:108317439-108317589	150	19.94893
ENSMUSG00000021262	chr12	108614553	108614753	1074	+	1	200	0	7.49158	23.65872	11.38852	21.71111	0.755085948	2.85E-05	0.002848569	4.544730659	up	ENSMUSG00000021262	chr12	108520979	108654775	133797	+	protein_coding	Evl	chr12:108614553-108614753	200	16.0624825
ENSMUSG00000021268	chr12	109511878	109512928	1075	+	1	1050	0	61.20573	89.7439	47.91345	56.22469	0.344365272	4.59E-05	0.004113565	4.338333803	none	ENSMUSG00000021268	chr12	109506879	109538165	31287	+	lncRNA	Meg3	chr12:109511878-109512928	1050	63.7719425
ENSMUSG00000021268.1	chr12	109515628	109516003	1076	+	1	375	0	25.41262	50.33166	20.78064	33.68762	0.342352915	0.004539381	0.098203449	2.343003326	none	ENSMUSG00000021268	chr12	109506879	109538165	31287	+	lncRNA	Meg3	chr12:109515628-109516003	375	32.553135
ENSMUSG00000021268.2	chr12	109516078	109516253	1077	+	1	175	0	32.61041	76.7771	25.95312	50.73792	0.298456381	0.00395407	0.090806638	2.402955608	none	ENSMUSG00000021268	chr12	109506879	109538165	31287	+	lncRNA	Meg3	chr12:109516078-109516253	175	46.5196375
ENSMUSG00000021268.3	chr12	109526128	109527603	1078	+	1	1475	0	407.58121	574.06525	358.03508	382.89427	0.416794079	3.48E-38	1.03E-34	37.45844767	none	ENSMUSG00000021268	chr12	109506879	109538165	31287	+	lncRNA	Meg3	chr12:109526128-109527603	1475	430.6439525
ENSMUSG00000021268.4	chr12	109527653	109533378	1079	+	1	5725	0	917.84115	737.11707	724.14647	459.82711	0.345683081	9.81E-41	3.31E-37	40.00847546	none	ENSMUSG00000021268	chr12	109506879	109538165	31287	+	lncRNA	Meg3	chr12:109527653-109533378	5725	709.73295
ENSMUSG00000021270	chr12	110659438	110659613	1080	-	1	175	0	279.73467	175.10867	258.48762	203.77763	-0.268257531	2.15E-09	8.40E-07	8.667657751	none	ENSMUSG00000021270	chr12	110657039	110669162	12124	-	protein_coding	Hsp90aa1	chr12:110659438-110659613	175	229.2771475
ENSMUSG00000021270.1	chr12	110659213	110659313	1081	-	1	100	0	299.81015	215.43087	281.44615	250.85769	-0.221611026	8.69E-08	2.17E-05	7.060976201	none	ENSMUSG00000021270	chr12	110657039	110669162	12124	-	protein_coding	Hsp90aa1	chr12:110659213-110659313	100	261.886215
ENSMUSG00000021270.2	chr12	110659138	110659188	1082	-	1	50	0	272.34102	207.41193	253.58738	240.47412	-0.222195446	2.03E-07	4.59E-05	6.69347088	none	ENSMUSG00000021270	chr12	110657039	110669162	12124	-	protein_coding	Hsp90aa1	chr12:110659138-110659188	50	243.4536125
ENSMUSG00000021271	chr12	110835086	110835836	1083	+	1	750	0	21.8382	6.65402	14.79146	7.43369	-0.720988303	0.000711075	0.029845079	3.148084359	down	ENSMUSG00000021271	chr12	110816687	110836430	19744	+	protein_coding	Zfp839	chr12:110835086-110835836	750	12.6793425
ENSMUSG00000021277	chr12	111228378	111228428	1084	+	1	50	0	0.97929	3.92416	2.26863	2.71389	1.74976227	0.000198317	0.012297986	3.702639536	up	ENSMUSG00000021277	chr12	111132804	111233587	100784	+	protein_coding	Traf3	chr12:111228378-111228428	50	2.4714925
ENSMUSG00000021277.1	chr12	111228478	111228678	1085	+	1	200	0	1.95858	5.23222	3.94741	4.71981	1.178720966	0.000839923	0.033155103	3.075760353	up	ENSMUSG00000021277	chr12	111132804	111233587	100784	+	protein_coding	Traf3	chr12:111228478-111228678	200	3.964505
ENSMUSG00000021279	chr12	111266034	111266059	1086	-	1	25	0	3.47649	13.99049	4.53726	11.32753	0.757384032	0.004048365	0.092059144	2.392720327	none	ENSMUSG00000021279	chr12	111259410	111344152	84743	-	protein_coding	Cdc42bpb	chr12:111266034-111266059	25	8.3329425
ENSMUSG00000021282	chr12	111505824	111506099	1087	+	1	275	0	18.01897	16.72035	14.20162	19.88218	-0.547470074	0.000616435	0.027243472	3.210112485	down	ENSMUSG00000021282	chr12	111504450	111513186	8737	+	protein_coding	Eif5	chr12:111505824-111506099	275	17.20578
ENSMUSG00000021288	chr12	111725282	111725482	1088	+	1	200	0	41.17922	113.68699	55.39993	115.22227	0.215311493	0.006615748	0.12253402	2.179421015	none	ENSMUSG00000021288	chr12	111725283	111774278	48996	+	protein_coding	Klc1	chr12:111725282-111725482	200	81.3721025
ENSMUSG00000021288.1	chr12	111751682	111751757	1089	+	1	75	0	43.28469	138.65376	49.41075	141.0632	0.225689881	0.003544591	0.084814262	2.450433864	none	ENSMUSG00000021288	chr12	111725283	111774278	48996	+	protein_coding	Klc1	chr12:111751682-111751757	75	93.1031
ENSMUSG00000021301	chr13	14692347	14692397	1090	-	1	50	0	1.90962	0.56872	0.54447	0.76697	-2.162947338	0.00504843	NA	2.296843684	none	ENSMUSG00000021301	chr13	14401023	14697813	296791	-	protein_coding	Hecw1	chr13:14692347-14692397	50	0.947445
ENSMUSG00000021301.1	chr13	14491297	14491322	1091	-	1	25	0	1.5179	6.8815	3.49369	6.66673	1.280846547	0.000377589	0.01954781	3.422980355	up	ENSMUSG00000021301	chr13	14401023	14697813	296791	-	protein_coding	Hecw1	chr13:14491297-14491322	25	4.639955
ENSMUSG00000021313	chr13	11610412	11610437	1092	-	1	25	0	2.98684	9.78197	4.71875	8.96763	0.796513936	0.004841908	0.102159998	2.314983457	none	ENSMUSG00000021313	chr13	11567988	12121831	553844	-	protein_coding	Ryr2	chr13:11610412-11610437	25	6.6137975
ENSMUSG00000021313.1	chr13	11610362	11610387	1093	-	1	25	0	3.42752	10.46443	5.30859	9.49861	0.780143412	0.003588665	0.085641485	2.445067049	none	ENSMUSG00000021313	chr13	11567988	12121831	553844	-	protein_coding	Ryr2	chr13:11610362-11610387	25	7.1747875
ENSMUSG00000021395	chr13	51298315	51298515	1094	+	1	200	0	15.08109	28.20848	20.41766	26.07693	0.578995364	4.80E-05	0.004259465	4.318331304	up	ENSMUSG00000021395	chr13	51254916	51306582	51667	+	protein_coding	Spin1	chr13:51298315-51298515	200	22.44604
ENSMUSG00000021413	chr13	35059609	35059684	1095	+	1	75	0	1.95858	10.18008	4.71875	10.08859	1.254034986	5.11E-05	NA	4.291717296	none	ENSMUSG00000021413	chr13	35059285	35090047	30763	+	protein_coding	Prpf4b	chr13:35059609-35059684	75	6.7365
ENSMUSG00000021420	chr13	36301394	36301519	1096	+	1	125	0	2.25237	1.64929	3.03996	0.76697	1.460936786	0.008497894	NA	2.070688665	none	ENSMUSG00000021420	chr13	36301395	36910254	608860	+	protein_coding	Fars2	chr13:36301394-36301519	125	1.9271475
ENSMUSG00000021448	chr13	51615351	51615501	1097	-	1	150	0	9.35224	20.47389	13.74789	19.94118	0.599591093	0.000503599	0.023955064	3.297915455	up	ENSMUSG00000021448	chr13	51585077	51723523	138447	-	protein_coding	Shc3	chr13:51615351-51615501	150	15.8788
ENSMUSG00000021448.1	chr13	51605501	51605676	1098	-	1	175	0	19.43894	42.1421	26.36147	40.88532	0.484016707	6.32E-05	0.005279244	4.199456898	none	ENSMUSG00000021448	chr13	51585077	51723523	138447	-	protein_coding	Shc3	chr13:51605501-51605676	175	32.2069575
ENSMUSG00000021448.2	chr13	51603251	51603351	1099	-	1	100	0	19.92859	41.63025	26.63371	40.76732	0.449772144	0.000189065	0.011862871	3.723388853	none	ENSMUSG00000021448	chr13	51585077	51723523	138447	-	protein_coding	Shc3	chr13:51603251-51603351	100	32.2399675
ENSMUSG00000021448.3	chr13	51601901	51602101	1100	-	1	200	0	26.73466	57.04254	37.74999	56.81467	0.512985178	5.90E-07	0.000112766	6.228801626	up	ENSMUSG00000021448	chr13	51585077	51723523	138447	-	protein_coding	Shc3	chr13:51601901-51602101	200	44.585465
ENSMUSG00000021448.4	chr13	51596701	51597026	1101	-	1	325	0	22.18096	43.962	31.35246	46.1951	0.442932798	9.98E-05	0.007360738	4.000979511	none	ENSMUSG00000021448	chr13	51585077	51723523	138447	-	protein_coding	Shc3	chr13:51596701-51597026	325	35.92263
ENSMUSG00000021458	chr13	63446656	63446706	1102	+	1	50	0	0.88136	3.18483	1.22506	1.65193	1.444342944	0.008828114	NA	2.054132046	none	ENSMUSG00000021458	chr13	63112707	63473910	361204	+	protein_coding	Aopep	chr13:63446656-63446706	50	1.735795
ENSMUSG00000021461	chr13	63446656	63446706	1103	-	1	50	0	0.88136	3.18483	1.22506	1.65193	1.444342944	0.008828114	NA	2.054132046	none	ENSMUSG00000021461	chr13	63432857	63645092	212236	-	protein_coding	Fancc	chr13:63446656-63446706	50	1.735795
ENSMUSG00000021486	chr13	55470787	55470862	1104	+	1	75	0	14.19973	22.18005	8.66616	23.42204	-0.785272817	3.50E-06	0.000517574	5.45589948	down	ENSMUSG00000021486	chr13	55468313	55473085	4773	+	protein_coding	Prelid1	chr13:55470787-55470862	75	17.116995
ENSMUSG00000021488	chr13	55360994	55361069	1105	+	1	75	0	3.23166	5.51658	4.40114	3.89384	0.9852059	0.002476259	0.06770751	2.606203878	none	ENSMUSG00000021488	chr13	55357595	55466138	108544	+	protein_coding	Nsd1	chr13:55360994-55361069	75	4.260805
ENSMUSG00000021488.1	chr13	55461269	55461294	1106	+	1	25	0	1.90962	6.99525	2.54086	4.8968	0.961954157	0.008233266	0.139262878	2.084427869	none	ENSMUSG00000021488	chr13	55357595	55466138	108544	+	protein_coding	Nsd1	chr13:55461269-55461294	25	4.0856325
ENSMUSG00000021534	chr13	68756364	68756389	1107	+	1	25	0	0.44068	1.59241	0.63522	0.53098	2.135810767	0.009891895	NA	2.004720481	none	ENSMUSG00000021534	chr13	68745540	68762350	16811	+	protein_coding	1700001L19Rik	chr13:68756364-68756389	25	0.7998225
ENSMUSG00000021540	chr13	56889722	56889872	1108	+	1	150	0	0.88136	1.87677	1.27043	0.82597	1.71378942	0.006851512	NA	2.164213563	none	ENSMUSG00000021540	chr13	56850823	56890190	39368	+	protein_coding	Smad5	chr13:56889722-56889872	150	1.2136325
ENSMUSG00000021546	chr13	58545055	58545905	1109	-	1	850	0	41.08129	24.85303	35.66285	28.37783	-0.328535443	0.00586599	0.114469237	2.231658695	none	ENSMUSG00000021546	chr13	58538956	58551157	12202	-	protein_coding	Hnrnpk	chr13:58545055-58545905	850	32.49375
ENSMUSG00000021555	chr13	59773372	59773422	1110	+	1	50	0	2.20341	5.40283	3.49369	4.36582	0.975692343	0.005462418	0.110063212	2.262615037	none	ENSMUSG00000021555	chr13	59733073	59783736	50664	+	protein_coding	Naa35	chr13:59773372-59773422	50	3.8664375
ENSMUSG00000021555.1	chr13	59775672	59775847	1111	+	1	175	0	3.08477	7.45022	4.53726	5.36878	1.030312553	0.000710223	0.029835136	3.148605269	up	ENSMUSG00000021555	chr13	59733073	59783736	50664	+	protein_coding	Naa35	chr13:59775672-59775847	175	5.1102575
ENSMUSG00000021557	chr13	59655755	59655880	1112	-	1	125	0	15.08109	27.86725	21.91496	26.01793	0.644970655	5.20E-06	0.000720128	5.284355688	up	ENSMUSG00000021557	chr13	59593556	59733041	139486	-	protein_coding	Agtpbp1	chr13:59655755-59655880	125	22.7203075
ENSMUSG00000021557.1	chr13	59600455	59601655	1113	-	1	1200	0	29.32979	42.02836	34.02944	35.16256	0.472766538	2.46E-05	0.002542629	4.60952296	none	ENSMUSG00000021557	chr13	59593556	59733041	139486	-	protein_coding	Agtpbp1	chr13:59600455-59601655	1200	35.1375375
ENSMUSG00000021557.2	chr13	59597530	59598655	1114	-	1	1125	0	48.18115	29.06156	58.03154	28.79082	0.344065146	0.001745971	0.054265648	2.757963085	none	ENSMUSG00000021557	chr13	59593556	59733041	139486	-	protein_coding	Agtpbp1	chr13:59597530-59598655	1125	41.0162675
ENSMUSG00000021573	chr13	74181525	74183872	1115	+	1	2347	0	272.48792	218.33134	324.27787	225.54773	0.261453447	4.19E-10	1.93E-07	9.377467232	none	ENSMUSG00000021573	chr13	74157526	74183872	26347	+	protein_coding	Tppp	chr13:74181525-74183872	2347	260.161215
ENSMUSG00000021579	chr13	74510196	74510221	1116	-	1	25	0	1.17515	0.68246	0.36298	0.94396	-2.139786462	0.007973068	NA	2.098374537	none	ENSMUSG00000021579	chr13	74507697	74512124	4428	-	protein_coding	Lrrc14b	chr13:74510196-74510221	25	0.7911375
ENSMUSG00000021610	chr13	73768299	73768674	1117	+	1	375	0	4.25992	7.39335	5.26322	4.66081	0.976870028	0.000762542	0.031160189	3.117736397	up	ENSMUSG00000021610	chr13	73752125	73768724	16600	+	protein_coding	Clptm1l	chr13:73768299-73768674	375	5.394325
ENSMUSG00000021619	chr13	91233624	91233799	1118	-	1	175	0	3.47649	1.08057	1.08894	1.12095	-1.697776983	0.003359813	0.081916807	2.473684888	none	ENSMUSG00000021619	chr13	91083475	91372087	288613	-	protein_coding	Atg10	chr13:91233624-91233799	175	1.6917375
ENSMUSG00000021619.1	chr13	91232599	91233599	1119	-	1	1000	0	12.68183	2.67298	5.1271	5.48677	-2.32921232	2.30E-14	2.22E-11	13.63902954	down	ENSMUSG00000021619	chr13	91083475	91372087	288613	-	protein_coding	Atg10	chr13:91232599-91233599	1000	6.49217
ENSMUSG00000021624	chr13	102874965	102875415	1120	+	1	450	0	4.11303	9.44074	4.71875	6.66673	0.756612595	0.005976512	0.115653828	2.223552235	none	ENSMUSG00000021624	chr13	102830066	102876137	46072	+	protein_coding	Cd180	chr13:102874965-102875415	450	6.2348125
ENSMUSG00000021650	chr13	99476429	99476454	1121	-	1	25	0	0.6855	2.61611	1.40655	1.71093	1.668012758	0.003836834	NA	2.416027004	none	ENSMUSG00000021650	chr13	99456155	99481213	25059	-	protein_coding	Ptcd2	chr13:99476429-99476454	25	1.6047725
ENSMUSG00000021661	chr13	98409881	98410331	1122	+	1	450	0	4.50474	1.08057	5.94381	0.41298	1.885963046	0.004714447	0.100613702	2.326569204	none	ENSMUSG00000021661	chr13	98399582	98411262	11681	+	protein_coding	Ankra2	chr13:98409881-98410331	450	2.985525
ENSMUSG00000021665	chr13	97315838	97315938	1123	-	1	100	0	35.00968	17.97153	38.97505	27.13888	-0.399541152	0.001835785	0.056165162	2.736178114	none	ENSMUSG00000021665	chr13	97312839	97334865	22027	-	protein_coding	Hexb	chr13:97315838-97315938	100	29.773785
ENSMUSG00000021665.1	chr13	97314363	97314563	1124	-	1	200	0	34.37314	19.90518	37.93148	28.79082	-0.34225328	0.006249386	0.11906207	2.20416264	none	ENSMUSG00000021665	chr13	97312839	97334865	22027	-	protein_coding	Hexb	chr13:97314363-97314563	200	30.250155
ENSMUSG00000021666	chr13	97314369	97314569	1125	+	1	200	0	34.37314	19.90518	37.93148	28.79082	-0.337780959	0.006961719	0.126488776	2.157283532	none	ENSMUSG00000021666	chr13	97274445	97317703	43259	+	protein_coding	Gfm2	chr13:97314369-97314569	200	30.250155
ENSMUSG00000021666.1	chr13	97315844	97315944	1126	+	1	100	0	35.00968	17.97153	38.97505	27.13888	-0.396774134	0.001974701	0.058963242	2.704498628	none	ENSMUSG00000021666	chr13	97274445	97317703	43259	+	protein_coding	Gfm2	chr13:97315844-97315944	100	29.773785
ENSMUSG00000021669	chr13	96772250	96772350	1127	+	1	100	0	5.87575	3.2417	4.628	4.8968	-0.855525895	0.006640561	0.122771489	2.177795197	none	ENSMUSG00000021669	chr13	96679126	96776675	97550	+	protein_coding	Cert1	chr13:96772250-96772350	100	4.6605625
ENSMUSG00000021670	chr13	96788424	96788524	1128	-	1	100	0	6.31643	7.84833	3.26683	7.55169	-0.894495255	0.001210158	0.042567534	2.917157953	down	ENSMUSG00000021670	chr13	96785475	96807444	21970	-	protein_coding	Hmgcr	chr13:96788424-96788524	100	6.24582
ENSMUSG00000021671	chr13	96551651	96551676	1129	+	1	25	0	1.22411	1.59241	1.72416	0.70797	1.736054016	0.00519047	0.106548784	2.284793277	none	ENSMUSG00000021671	chr13	96524802	96554245	29444	+	protein_coding	Poc5	chr13:96551651-96551676	25	1.3121625
ENSMUSG00000021687	chr13	94339292	94340692	1130	-	1	1400	0	150.71299	48.96673	163.25056	46.90307	0.272634722	0.000586973	0.026380032	3.231382181	none	ENSMUSG00000021687	chr13	94337818	94422365	84548	-	protein_coding	Scamp1	chr13:94339292-94340692	1400	102.4583375
ENSMUSG00000021690	chr13	93577508	93577683	1131	-	1	175	0	2.49719	4.26539	3.03996	2.30091	1.176536755	0.0026305	0.070317054	2.579961742	none	ENSMUSG00000021690	chr13	93566609	93636316	69708	-	protein_coding	Jmy	chr13:93577508-93577683	175	3.0258625
ENSMUSG00000021693	chr13	107096553	107096578	1132	-	1	25	0	0.63654	0.73934	1.72416	0.47198	2.183638747	0.006144979	NA	2.211479628	none	ENSMUSG00000021693	chr13	107095504	107158634	63131	-	protein_coding	Kif2a	chr13:107096553-107096578	25	0.893005
ENSMUSG00000021699	chr13	110087581	110088131	1133	+	1	550	0	8.96052	12.11372	11.88762	10.50157	0.614960945	0.002325545	0.065071464	2.633475257	none	ENSMUSG00000021699	chr13	108586482	110089995	1503514	+	protein_coding	Pde4d	chr13:110087581-110088131	550	10.8658575
ENSMUSG00000021700	chr13	110191695	110193895	1134	-	1	2200	0	109.53378	78.02829	125.63669	80.88568	0.225360274	0.001033682	0.03799716	2.985612911	none	ENSMUSG00000021700	chr13	110190721	110417530	226810	-	protein_coding	Rab3c	chr13:110191695-110193895	2200	98.52111
ENSMUSG00000021700.1	chr13	110190745	110191645	1135	-	1	900	0	38.92685	56.13259	49.59224	58.82058	0.345219328	0.000218029	0.013179297	3.66148623	none	ENSMUSG00000021700	chr13	110190721	110417530	226810	-	protein_coding	Rab3c	chr13:110190745-110191645	900	50.868065
ENSMUSG00000021701	chr13	110531579	110531979	1136	+	1	400	0	19.04722	45.49754	20.78064	40.11835	0.339114567	0.006552156	0.121781249	2.183615785	none	ENSMUSG00000021701	chr13	110531580	110537378	5799	+	protein_coding	Plk2	chr13:110531579-110531979	400	31.3609375
ENSMUSG00000021708	chr13	92267693	92267943	1137	-	1	250	0	9.74395	27.86725	11.66075	21.18013	0.720200245	2.06E-05	0.002216875	4.686340136	up	ENSMUSG00000021708	chr13	92028519	92268164	239646	-	protein_coding	Rasgrf2	chr13:92267693-92267943	250	17.61302
ENSMUSG00000021708.1	chr13	92190043	92190093	1138	-	1	50	0	9.10741	26.10422	10.70793	20.11817	0.610194291	0.000491169	0.023602159	3.308769139	up	ENSMUSG00000021708	chr13	92028519	92268164	239646	-	protein_coding	Rasgrf2	chr13:92190043-92190093	50	16.5094325
ENSMUSG00000021708.2	chr13	92147893	92147993	1139	-	1	100	0	1.6648	0.3981	1.72416	0	3.754542569	0.005145592	NA	2.288564675	none	ENSMUSG00000021708	chr13	92028519	92268164	239646	-	protein_coding	Rasgrf2	chr13:92147893-92147993	100	0.946765
ENSMUSG00000021708.3	chr13	92146068	92146243	1140	-	1	175	0	2.59512	0.68246	2.08714	0	4.157761436	0.00119027	NA	2.924354495	none	ENSMUSG00000021708	chr13	92028519	92268164	239646	-	protein_coding	Rasgrf2	chr13:92146068-92146243	175	1.34118
ENSMUSG00000021719	chr13	105087836	105088086	1141	-	1	250	0	61.35263	89.00457	78.53995	97.52299	0.25832917	0.000468034	0.022845124	3.329722189	none	ENSMUSG00000021719	chr13	105082412	105191438	109027	-	protein_coding	Rgs7bp	chr13:105087836-105088086	250	81.605035
ENSMUSG00000021725	chr13	117139205	117139605	1142	-	1	400	0	3.62338	1.19431	3.26683	0.17699	2.681216981	0.003633955	0.086381647	2.439620482	none	ENSMUSG00000021725	chr13	116991356	117162073	170718	-	protein_coding	Parp8	chr13:117139205-117139605	400	2.0653775
ENSMUSG00000021743	chr14	10124923	10125423	1143	+	1	500	0	4.0151	11.26064	5.44471	10.02959	0.676820298	0.00817133	NA	2.087707243	none	ENSMUSG00000021743	chr14	10121574	10127669	6096	+	protein_coding	Fezf2	chr14:10124923-10125423	500	7.68751
ENSMUSG00000021750	chr14	14159999	14160299	1144	+	1	300	0	18.65551	38.44542	27.26892	43.06823	0.386718546	0.001509838	0.049447079	2.821069577	none	ENSMUSG00000021750	chr14	14151750	14173499	21750	+	protein_coding	Fam107a	chr14:14159999-14160299	300	31.85952
ENSMUSG00000021750.1	chr14	14168524	14168724	1145	+	1	200	0	34.52003	87.81026	45.55408	95.28108	0.291521276	0.000867271	0.033821276	3.061845394	none	ENSMUSG00000021750	chr14	14151750	14173499	21750	+	protein_coding	Fam107a	chr14:14168524-14168724	200	65.7913625
ENSMUSG00000021750.2	chr14	14170099	14170274	1146	+	1	175	0	30.45597	93.38371	40.01862	105.25168	0.255638674	0.00460584	0.098982118	2.336691189	none	ENSMUSG00000021750	chr14	14151750	14173499	21750	+	protein_coding	Fam107a	chr14:14170099-14170274	175	67.277495
ENSMUSG00000021750.3	chr14	14171249	14171399	1147	+	1	150	0	12.09425	40.09471	16.83323	43.59921	0.375849971	0.007569835	0.132854622	2.120913591	none	ENSMUSG00000021750	chr14	14151750	14173499	21750	+	protein_coding	Fam107a	chr14:14171249-14171399	150	28.15535
ENSMUSG00000021767	chr14	21714751	21714826	1148	+	1	75	0	2.54616	8.98576	4.49189	9.26262	0.783975325	0.008034549	0.137429455	2.095038474	none	ENSMUSG00000021767	chr14	21531502	21722546	191045	+	protein_coding	Kat6b	chr14:21714751-21714826	75	6.3216075
ENSMUSG00000021771	chr14	21888480	21888705	1149	+	1	225	0	40.59164	37.30799	32.75901	40.05935	-0.374505869	0.000515699	0.024171158	3.287603636	none	ENSMUSG00000021771	chr14	21875306	21895947	20642	+	protein_coding	Vdac2	chr14:21888480-21888705	225	37.6794975
ENSMUSG00000021779	chr14	4636910	4636960	1150	-	1	50	0	1.37101	0.3981	0.58984	0.82597	-2.20806363	0.00743304	NA	2.128833548	none	ENSMUSG00000021779	chr14	4431611	4809435	377825	-	protein_coding	Thrb	chr14:4636910-4636960	50	0.79623
ENSMUSG00000021779.1	chr14	4431660	4433160	1151	-	1	1500	0	30.50494	14.50234	39.51952	13.86443	0.535627098	0.000383476	0.019746501	3.416261576	up	ENSMUSG00000021779	chr14	4431611	4809435	377825	-	protein_coding	Thrb	chr14:4431660-4433160	1500	24.5978075
ENSMUSG00000021792	chr14	40715996	40716596	1152	-	1	600	0	27.90981	28.89094	34.71003	27.66986	0.404765727	0.000915927	0.035017438	3.03813915	none	ENSMUSG00000021792	chr14	40715697	40735745	20049	-	protein_coding	Prxl2a	chr14:40715996-40716596	600	29.79516
ENSMUSG00000021794	chr14	34039583	34039783	1153	+	1	200	0	3.13373	0.17062	0.95282	0.41298	-2.894553881	0.006300076	NA	2.200654213	none	ENSMUSG00000021794	chr14	34032684	34067222	34539	+	protein_coding	Glud1	chr14:34039583-34039783	200	1.1675375
ENSMUSG00000021820	chr14	20816217	20816267	1154	-	1	50	0	5.67989	11.545	3.67518	12.44849	-0.721681404	0.004261221	0.094216101	2.370465952	none	ENSMUSG00000021820	chr14	20784943	20844156	59214	-	protein_coding	Camk2g	chr14:20816217-20816267	50	8.33714
ENSMUSG00000021820.1	chr14	20797867	20797892	1155	-	1	25	0	7.63848	31.3933	11.70613	34.45458	0.55223778	0.001124934	0.040372615	2.948873131	up	ENSMUSG00000021820	chr14	20784943	20844156	59214	-	protein_coding	Camk2g	chr14:20797867-20797892	25	21.2981225
ENSMUSG00000021823	chr14	20979515	20979765	1156	+	1	250	0	3.47649	3.41232	1.13431	2.83188	-1.346147475	0.002047605	NA	2.68875374	none	ENSMUSG00000021823	chr14	20979466	21083744	104279	+	protein_coding	Vcl	chr14:20979515-20979765	250	2.71375
ENSMUSG00000021823.1	chr14	21070765	21070815	1157	+	1	50	0	1.61583	1.4218	0.13612	1.12095	-3.224805557	0.000935714	NA	3.028856766	none	ENSMUSG00000021823	chr14	20979466	21083744	104279	+	protein_coding	Vcl	chr14:21070765-21070815	50	1.073675
ENSMUSG00000021823.2	chr14	21079440	21079465	1158	+	1	25	0	1.71376	0.79621	0.45373	1.17995	-2.46633494	0.000628357	NA	3.201793278	none	ENSMUSG00000021823	chr14	20979466	21083744	104279	+	protein_coding	Vcl	chr14:21079440-21079465	25	1.0359125
ENSMUSG00000021824	chr14	21087159	21087234	1159	-	1	75	0	4.35785	2.61611	2.54086	3.95284	-1.345198579	0.000276769	0.015731549	3.557883294	down	ENSMUSG00000021824	chr14	21081510	21102576	21067	-	protein_coding	Ap3m1	chr14:21087159-21087234	75	3.366915
ENSMUSG00000021824.1	chr14	21086709	21086759	1160	-	1	50	0	4.7006	2.21801	2.8131	3.42186	-1.274881263	0.000797311	0.032093493	3.098372226	down	ENSMUSG00000021824	chr14	21081510	21102576	21067	-	protein_coding	Ap3m1	chr14:21086709-21086759	50	3.2883925
ENSMUSG00000021830	chr14	45442871	45442896	1161	-	1	25	0	5.43507	2.72985	4.08353	4.07083	-0.892290395	0.008623973	0.143000315	2.064292607	none	ENSMUSG00000021830	chr14	45370922	45457785	86864	-	protein_coding	Txndc16	chr14:45442871-45442896	25	4.07982
ENSMUSG00000021835	chr14	46623251	46623301	1162	-	1	50	0	1.76273	1.13744	0.54447	1.23895	-1.75171147	0.007869051	NA	2.104077658	none	ENSMUSG00000021835	chr14	46620977	46628126	7150	-	protein_coding	Bmp4	chr14:46623251-46623301	50	1.1708975
ENSMUSG00000021843	chr14	47943379	47943479	1163	+	1	100	0	1.81169	0.3981	1.67879	0	3.594078246	0.007344736	NA	2.134023791	none	ENSMUSG00000021843	chr14	47885905	47977351	91447	+	protein_coding	Ktn1	chr14:47943379-47943479	100	0.972145
ENSMUSG00000021852	chr14	49762950	49763025	1164	-	1	75	0	0.93033	4.09478	1.45192	2.3599	1.437037055	0.004471881	NA	2.349509724	none	ENSMUSG00000021852	chr14	49535976	49763503	227528	-	protein_coding	Slc35f4	chr14:49762950-49763025	75	2.2092325
ENSMUSG00000021871	chr14	51187988	51188188	1165	+	1	200	0	2.30134	4.03791	3.72055	3.36286	0.989693834	0.007173977	0.128982277	2.144240008	none	ENSMUSG00000021871	chr14	51181974	51200593	18620	+	protein_coding	Gm49342	chr14:51187988-51188188	200	3.355665
ENSMUSG00000068417	chr14	51201113	51201213	1166	+	1	100	0	1.46894	2.8436	2.45012	2.00592	1.242875761	0.006784538	0.12441949	2.168479697	none	ENSMUSG00000068417	chr14	51193449	51202206	8758	+	protein_coding	Pnp2	chr14:51201113-51201213	100	2.192145
ENSMUSG00000021910	chr14	30902761	30902911	1167	-	1	150	0	10.18463	25.25114	13.83864	24.425	0.518034764	0.001475265	0.048601955	2.831130075	up	ENSMUSG00000021910	chr14	30892887	30938903	46017	-	protein_coding	Nisch	chr14:30902761-30902911	150	18.4248525
ENSMUSG00000021910.1	chr14	30901786	30901861	1168	-	1	75	0	12.09425	30.48335	15.97115	27.61087	0.605412343	5.80E-05	0.004950376	4.236772933	up	ENSMUSG00000021910	chr14	30892887	30938903	46017	-	protein_coding	Nisch	chr14:30901786-30901861	75	21.539905
ENSMUSG00000021910.2	chr14	30899061	30899686	1169	-	1	625	0	33.78556	98.04721	39.97325	87.13942	0.471382775	1.35E-07	3.21E-05	6.869168977	none	ENSMUSG00000021910	chr14	30892887	30938903	46017	-	protein_coding	Nisch	chr14:30899061-30899686	625	64.73636
ENSMUSG00000021910.3	chr14	30896211	30896586	1170	-	1	375	0	17.18657	54.82454	24.0021	49.73496	0.689143267	1.04E-08	3.41E-06	7.984089536	up	ENSMUSG00000021910	chr14	30892887	30938903	46017	-	protein_coding	Nisch	chr14:30896211-30896586	375	36.4370425
ENSMUSG00000021910.4	chr14	30895536	30895711	1171	-	1	175	0	7.34469	16.6066	12.43209	13.74644	1.084056704	2.20E-08	6.78E-06	7.6578273	up	ENSMUSG00000021910	chr14	30892887	30938903	46017	-	protein_coding	Nisch	chr14:30895536-30895711	175	12.532455
ENSMUSG00000021910.5	chr14	30895011	30895161	1172	-	1	150	0	8.27501	14.84357	12.06911	14.45441	0.593908211	0.001909463	0.057805226	2.719088695	none	ENSMUSG00000021910	chr14	30892887	30938903	46017	-	protein_coding	Nisch	chr14:30895011-30895161	150	12.410525
ENSMUSG00000021913	chr14	32066825	32066975	1173	+	1	150	0	2.93788	9.09951	3.49369	6.43074	0.819362646	0.007473527	NA	2.126474382	none	ENSMUSG00000021913	chr14	32043976	32070108	26133	+	protein_coding	Ogdhl	chr14:32066825-32066975	150	5.490455
ENSMUSG00000021929	chr14	61602734	61604709	1174	-	1	1975	0	52.19625	18.0284	58.30377	16.04734	0.425616046	0.001417772	0.047197367	2.848393737	none	ENSMUSG00000021929	chr14	61602660	61677323	74664	-	protein_coding	Kpna3	chr14:61602734-61604709	1975	36.14394
ENSMUSG00000021936	chr14	33099954	33101904	1175	-	1	1950	0	30.16218	17.06158	33.62109	15.22137	0.412126777	0.004640699	0.099439726	2.333416599	none	ENSMUSG00000021936	chr14	33099855	33169115	69261	-	protein_coding	Mapk8	chr14:33099954-33101904	1950	24.016555
ENSMUSG00000021938	chr14	56961916	56961966	1176	-	1	50	0	1.17515	0.96682	1.04357	0.059	3.831778075	0.00317827	NA	2.497809228	none	ENSMUSG00000021938	chr14	56958167	57015773	57607	-	protein_coding	Pspc1	chr14:56961916-56961966	50	0.811135
ENSMUSG00000021952	chr14	57818777	57819052	1177	-	1	275	0	4.30888	0.51185	2.17788	1.12095	-2.035051115	0.001439099	0.047727961	2.841909455	down	ENSMUSG00000021952	chr14	57814978	57902887	87910	-	protein_coding	Xpo4	chr14:57818777-57819052	275	2.02989
ENSMUSG00000021978	chr14	65290808	65291108	1178	-	1	300	0	3.62338	8.47392	4.58263	6.54873	0.747395639	0.008825292	0.144340685	2.054270926	none	ENSMUSG00000021978	chr14	65289509	65387304	97796	-	protein_coding	Extl3	chr14:65290808-65291108	300	5.807165
ENSMUSG00000021986	chr14	60622057	60625532	1179	+	1	3475	0	49.99284	24.85303	52.99518	22.24209	0.31934329	0.007167774	0.12893316	2.144615679	none	ENSMUSG00000021986	chr14	60610708	60625646	14939	+	protein_coding	Amer2	chr14:60622057-60625532	3475	37.520785
ENSMUSG00000021991	chr14	28723749	28724374	1180	-	1	625	0	6.41436	2.72985	3.53906	2.94988	-0.925115012	0.009591642	0.151415875	2.018107025	none	ENSMUSG00000021991	chr14	28626900	29443821	816922	-	protein_coding	Cacna2d3	chr14:28723749-28724374	625	3.9082875
ENSMUSG00000022000	chr14	75564987	75565587	1181	+	1	600	0	57.87614	61.1942	43.33082	61.06249	-0.413584918	3.20E-06	0.000484472	5.49458059	none	ENSMUSG00000022000	chr14	75521813	75581866	60054	+	protein_coding	Zc3h13	chr14:75564987-75565587	600	55.8659125
ENSMUSG00000022008	chr14	76324950	76325175	1182	-	1	225	0	1.27308	2.38862	2.67698	1.53394	1.742549323	0.000430052	0.021398923	3.366478629	up	ENSMUSG00000022008	chr14	76323676	76348200	24525	-	protein_coding	Gpalpp1	chr14:76324950-76325175	225	1.968155
ENSMUSG00000022010	chr14	76658675	76659025	1183	+	1	350	0	4.0151	2.21801	2.90385	0.58998	1.541461223	0.006382308	0.12038235	2.19502223	none	ENSMUSG00000022010	chr14	76652401	76745205	92805	+	protein_coding	Tsc22d1	chr14:76658675-76659025	350	2.431735
ENSMUSG00000022010.1	chr14	76670675	76670825	1184	+	1	150	0	1.86065	1.02369	1.67879	0.17699	2.48173617	0.009688125	NA	2.013760288	none	ENSMUSG00000022010	chr14	76652401	76745205	92805	+	protein_coding	Tsc22d1	chr14:76670675-76670825	150	1.18503
ENSMUSG00000022010.2	chr14	76742300	76742350	1185	+	1	50	0	1.90962	0.34123	0.81671	0.70797	-2.210559144	0.007756848	NA	2.110314722	none	ENSMUSG00000022010	chr14	76652401	76745205	92805	+	protein_coding	Tsc22d1	chr14:76742300-76742350	50	0.9438825
ENSMUSG00000022010.3	chr14	76742375	76742425	1186	+	1	50	0	1.81169	0.3981	0.54447	0.70797	-2.491427185	0.002912784	NA	2.535691671	none	ENSMUSG00000022010	chr14	76652401	76745205	92805	+	protein_coding	Tsc22d1	chr14:76742375-76742425	50	0.8655575
ENSMUSG00000022016	chr14	78749885	78750160	1187	-	1	275	0	17.92104	22.86252	22.18719	22.30108	0.408978391	0.004404702	0.096157899	2.356083443	none	ENSMUSG00000022016	chr14	78729686	78774248	44563	-	protein_coding	Akap11	chr14:78749885-78750160	275	21.3179575
ENSMUSG00000022037	chr14	66209156	66209231	1188	+	1	75	0	20.22237	71.3174	28.26712	80.3547	0.354494283	0.000981142	0.036756965	3.008268001	none	ENSMUSG00000022037	chr14	66205932	66218996	13065	+	protein_coding	Clu	chr14:66209156-66209231	75	50.0403975
ENSMUSG00000022048	chr14	67099962	67100012	1189	-	1	50	0	9.93981	30.88146	13.97476	30.08876	0.538043046	0.000654403	0.02836614	3.184154754	up	ENSMUSG00000022048	chr14	67040313	67106137	65825	-	protein_coding	Dpysl2	chr14:67099962-67100012	50	21.2211975
ENSMUSG00000022048.1	chr14	67071637	67071837	1190	-	1	200	0	24.3354	68.18944	29.35606	61.71146	0.437868352	3.32E-05	0.003207	4.478905121	none	ENSMUSG00000022048	chr14	67040313	67106137	65825	-	protein_coding	Dpysl2	chr14:67071637-67071837	200	45.89809
ENSMUSG00000022048.2	chr14	67070562	67070837	1191	-	1	275	0	2.54616	1.08057	0.81671	1.59293	-2.196723726	0.000173535	0.01112328	3.760614063	down	ENSMUSG00000022048	chr14	67040313	67106137	65825	-	protein_coding	Dpysl2	chr14:67070562-67070837	275	1.5090925
ENSMUSG00000022051	chr14	67223137	67223662	1192	-	1	525	0	15.96245	10.97628	19.37409	10.20658	0.477475174	0.009691449	0.152280412	2.013611291	none	ENSMUSG00000022051	chr14	67222688	67246326	23639	-	protein_coding	Bnip3l	chr14:67223137-67223662	525	14.12985
ENSMUSG00000022054	chr14	68361188	68361763	1193	-	1	575	0	26.14709	83.08989	35.02764	89.85331	0.37423298	0.000112003	0.008054912	3.950769222	none	ENSMUSG00000022054	chr14	68320039	68362295	42257	-	protein_coding	Nefm	chr14:68361188-68361763	575	58.5294825
ENSMUSG00000022054.1	chr14	68360263	68360413	1194	-	1	150	0	14.19973	36.96675	22.5048	43.8942	0.424776725	0.001269808	0.043958077	2.896261953	none	ENSMUSG00000022054	chr14	68320039	68362295	42257	-	protein_coding	Nefm	chr14:68360263-68360413	150	29.39137
ENSMUSG00000022054.2	chr14	68324788	68325488	1195	-	1	700	0	120.45288	120.79598	137.7058	132.62655	0.15274374	0.009183717	0.147706936	2.036981506	none	ENSMUSG00000022054	chr14	68320039	68362295	42257	-	protein_coding	Nefm	chr14:68324788-68325488	700	127.8953025
ENSMUSG00000022054.3	chr14	68321963	68322463	1196	-	1	500	0	59.10025	201.55412	71.09884	212.39127	0.258114127	7.06E-05	0.005650867	4.151140941	none	ENSMUSG00000022054	chr14	68320039	68362295	42257	-	protein_coding	Nefm	chr14:68321963-68322463	500	136.03612
ENSMUSG00000022055	chr14	68321961	68322461	1197	+	1	500	0	59.10025	201.66786	71.14421	212.45027	0.258845033	6.72E-05	0.00549525	4.172857068	none	ENSMUSG00000022055	chr14	68321312	68326544	5233	+	protein_coding	Nefl	chr14:68321961-68322461	500	136.0906475
ENSMUSG00000022066	chr14	69821772	69822297	1198	+	1	525	0	37.84962	27.69663	32.53214	30.20676	-0.342651667	0.003699217	0.087270519	2.431890139	none	ENSMUSG00000022066	chr14	69792873	69822969	30097	+	protein_coding	Entpd4b	chr14:69821772-69822297	525	32.0712875
ENSMUSG00000022095	chr14	70820810	70821660	1199	-	1	850	0	126.72035	21.78195	89.11176	20.64915	-0.41537149	0.000307169	0.016853481	3.51262207	none	ENSMUSG00000022095	chr14	70820736	70837275	16540	-	protein_coding	Fhip2b	chr14:70820810-70821660	850	64.5658025
ENSMUSG00000022096	chr14	70793776	70794301	1200	+	1	525	0	2.88891	7.62084	4.44651	7.07971	0.797759037	0.007625737	NA	2.117718173	none	ENSMUSG00000022096	chr14	70789652	70810988	21337	+	protein_coding	Hr	chr14:70793776-70794301	525	5.5089925
ENSMUSG00000022099	chr14	70857727	70857977	1201	-	1	250	0	2.54616	1.36493	1.04357	1.65193	-1.556109919	0.003954226	0.090806638	2.402938476	none	ENSMUSG00000022099	chr14	70838703	70873488	34786	-	protein_coding	Dmtn	chr14:70857727-70857977	250	1.6516475
ENSMUSG00000022099.1	chr14	70841077	70842302	1202	-	1	1225	0	42.35437	87.07092	46.82451	82.53761	0.250208949	0.003341343	0.081609485	2.476078916	none	ENSMUSG00000022099	chr14	70838703	70873488	34786	-	protein_coding	Dmtn	chr14:70841077-70842302	1225	64.6968525
ENSMUSG00000022103	chr14	71205709	71205859	1203	+	1	150	0	3.96613	11.26064	7.30499	9.49861	1.129524267	5.79E-06	0.000789076	5.237415035	up	ENSMUSG00000022103	chr14	71127560	71217278	89719	+	protein_coding	Gfra2	chr14:71205709-71205859	150	8.0075925
ENSMUSG00000022103.1	chr14	71214684	71214759	1204	+	1	75	0	5.43507	11.43126	8.98377	11.50453	0.718245813	0.001361167	0.046046265	2.866088464	up	ENSMUSG00000022103	chr14	71127560	71217278	89719	+	protein_coding	Gfra2	chr14:71214684-71214759	75	9.3386575
ENSMUSG00000022103.2	chr14	71215809	71217259	1205	+	1	1450	0	53.27347	42.71082	69.0117	43.48121	0.350356919	0.000200346	0.012403063	3.698220166	none	ENSMUSG00000022103	chr14	71127560	71217278	89719	+	protein_coding	Gfra2	chr14:71215809-71217259	1450	52.1193
ENSMUSG00000022105	chr14	73428134	73428159	1206	-	1	25	0	1.22411	0.17062	0.68059	1.00296	-3.312384812	0.001150678	NA	2.93904628	none	ENSMUSG00000022105	chr14	73421113	73563262	142150	-	protein_coding	Rb1	chr14:73428134-73428159	25	0.76957
ENSMUSG00000022105.1	chr14	73427909	73428009	1207	-	1	100	0	1.6648	0.56872	0.9982	1.41594	-2.005263751	0.002817287	0.073283012	2.550168843	none	ENSMUSG00000022105	chr14	73421113	73563262	142150	-	protein_coding	Rb1	chr14:73427909-73428009	100	1.161915
ENSMUSG00000022106	chr14	73427901	73428001	1208	+	1	100	0	1.6648	0.62559	0.95282	1.41594	-1.923768911	0.003584683	0.08560145	2.445549226	none	ENSMUSG00000022106	chr14	73360477	73445283	84807	+	protein_coding	Rcbtb2	chr14:73427901-73428001	100	1.1647875
ENSMUSG00000022108	chr14	73622440	73622729	1209	-	1	289	0	67.96284	149.06133	87.93207	150.14883	0.293484371	5.72E-06	0.000782811	5.242473583	none	ENSMUSG00000022108	chr14	73599666	73622729	23064	-	protein_coding	Itm2b	chr14:73622440-73622729	289	113.7762675
ENSMUSG00000022108.1	chr14	73622015	73622040	1210	-	1	25	0	1.6648	0.28436	0.58984	0.58998	-2.480519915	0.006990711	NA	2.15547866	none	ENSMUSG00000022108	chr14	73599666	73622729	23064	-	protein_coding	Itm2b	chr14:73622015-73622040	25	0.782245
ENSMUSG00000022108.2	chr14	73605715	73605915	1211	-	1	200	0	90.33966	181.59207	108.5766	182.95148	0.25696237	8.23E-06	0.001060084	5.084414327	none	ENSMUSG00000022108	chr14	73599666	73622729	23064	-	protein_coding	Itm2b	chr14:73605715-73605915	200	140.8649525
ENSMUSG00000022132	chr14	119099344	119099369	1212	+	1	25	0	3.67234	1.87677	3.08534	3.71685	-1.164650006	0.00304368	0.076943489	2.516601042	none	ENSMUSG00000022132	chr14	119025320	119112901	87582	+	protein_coding	Cldn10	chr14:119099344-119099369	25	3.087825
ENSMUSG00000022136	chr14	119215437	119217112	1213	+	1	1675	0	26.00019	12.68244	34.98226	13.27445	0.45443053	0.004203723	0.093697741	2.376365925	none	ENSMUSG00000022136	chr14	119175388	119219109	43722	+	protein_coding	Dnajc3	chr14:119215437-119217112	1675	21.734835
ENSMUSG00000022136.1	chr14	119217787	119219012	1214	+	1	1225	0	18.70447	7.50709	28.131	8.20066	0.535362992	0.007100659	0.12806699	2.148701364	none	ENSMUSG00000022136	chr14	119175388	119219109	43722	+	protein_coding	Dnajc3	chr14:119217787-119219012	1225	15.635805
ENSMUSG00000022139	chr14	120595355	120595380	1215	+	1	25	0	0.63654	1.25118	0.9982	0.23599	3.096863911	0.000897481	NA	3.046974782	none	ENSMUSG00000022139	chr14	120513081	120669109	156029	+	protein_coding	Mbnl2	chr14:120595355-120595380	25	0.7804775
ENSMUSG00000022139.1	chr14	120630930	120631255	1216	+	1	325	0	3.23166	4.26539	3.08534	1.94692	1.072780854	0.006089763	0.117185208	2.215399643	none	ENSMUSG00000022139	chr14	120513081	120669109	156029	+	protein_coding	Mbnl2	chr14:120630930-120631255	325	3.1323275
ENSMUSG00000022141	chr15	8368350	8368500	1217	-	1	150	0	2.44823	3.98104	4.49189	3.36286	1.197612026	0.000850799	0.03353097	3.070172883	up	ENSMUSG00000022141	chr15	8320101	8473947	153847	-	protein_coding	Nipbl	chr15:8368350-8368500	150	3.571005
ENSMUSG00000022141.1	chr15	8340625	8340725	1218	-	1	100	0	2.88891	1.30805	0.54447	1.06196	-2.04174932	0.001524486	0.049716456	2.816876473	down	ENSMUSG00000022141	chr15	8320101	8473947	153847	-	protein_coding	Nipbl	chr15:8340625-8340725	100	1.4508475
ENSMUSG00000022141.2	chr15	8320775	8320950	1219	-	1	175	0	2.44823	1.53554	1.08894	2.06492	-1.543223121	0.002714442	0.071671935	2.566319477	none	ENSMUSG00000022141	chr15	8320101	8473947	153847	-	protein_coding	Nipbl	chr15:8320775-8320950	175	1.7844075
ENSMUSG00000022148	chr15	6669933	6669958	1220	+	1	25	0	0.8324	0.51185	0.4991	1.35694	-2.139789122	0.007174689	NA	2.144196893	none	ENSMUSG00000022148	chr15	6552334	6692794	140461	+	protein_coding	Fyb	chr15:6669933-6669958	25	0.8000725
ENSMUSG00000022148.1	chr15	6684158	6684183	1221	+	1	25	0	4.35785	9.55448	2.40475	11.15054	-1.013244085	0.000552437	0.025261333	3.257716871	down	ENSMUSG00000022148	chr15	6552334	6692794	140461	+	protein_coding	Fyb	chr15:6684158-6684183	25	6.866905
ENSMUSG00000022191	chr15	12833900	12834750	1222	+	1	850	0	26.58777	39.92409	32.98587	40.23635	0.366610594	0.001147969	0.041060489	2.940069744	none	ENSMUSG00000022191	chr15	12824901	12935377	110477	+	protein_coding	Drosha	chr15:12833900-12834750	850	34.93352
ENSMUSG00000022191.1	chr15	12837350	12837475	1223	+	1	125	0	10.82117	23.60185	14.74609	23.00905	0.485915682	0.002669224	0.071023157	2.573614974	none	ENSMUSG00000022191	chr15	12824901	12935377	110477	+	protein_coding	Drosha	chr15:12837350-12837475	125	18.04454
ENSMUSG00000022191.2	chr15	12842375	12842625	1224	+	1	250	0	14.19973	27.58289	18.42127	27.07989	0.406903096	0.00512189	0.105778194	2.290569755	none	ENSMUSG00000022191	chr15	12824901	12935377	110477	+	protein_coding	Drosha	chr15:12842375-12842625	250	21.820945
ENSMUSG00000022194	chr14	55134458	55134508	1225	+	1	50	0	13.90594	21.38385	17.8768	19.64619	0.498967773	0.001400791	0.046966934	2.85362681	none	ENSMUSG00000022194	chr14	55129957	55135626	5670	+	protein_coding	Pabpn1	chr14:55134458-55134508	50	18.203195
ENSMUSG00000022194.1	chr14	55134558	55135583	1226	+	1	1025	0	45.24328	53.40274	47.95882	47.78804	0.245940898	0.009561053	0.151073009	2.019494253	none	ENSMUSG00000022194	chr14	55129957	55135626	5670	+	protein_coding	Pabpn1	chr14:55134558-55135583	1025	48.59822
ENSMUSG00000022197	chr15	12575271	12575296	1227	-	1	25	0	1.6648	1.30805	0.68059	2.24191	-2.038290423	0.000522395	NA	3.282001036	none	ENSMUSG00000022197	chr15	12359797	12740010	380214	-	protein_coding	Pdzd2	chr15:12575271-12575296	25	1.4738375
ENSMUSG00000022205	chr15	11986524	11986549	1228	-	1	25	0	23.45404	16.6066	30.35426	15.92935	0.526690463	0.000419469	0.020984746	3.377300195	up	ENSMUSG00000022205	chr15	11981425	11997069	15645	-	protein_coding	Sub1	chr15:11986524-11986549	25	21.5860625
ENSMUSG00000022205.1	chr15	11982099	11984399	1229	-	1	2300	0	151.10471	55.33639	173.50477	58.2896	0.220998475	0.002793419	0.072923609	2.553863859	none	ENSMUSG00000022205	chr15	11981425	11997069	15645	-	protein_coding	Sub1	chr15:11982099-11984399	2300	109.5588675
ENSMUSG00000022208	chr14	55351207	55351657	1230	-	1	450	0	14.7873	49.70607	19.14723	43.00923	0.618601995	2.18E-06	0.000351232	5.661635808	up	ENSMUSG00000022208	chr14	55344283	55354392	10110	-	protein_coding	Jph4	chr14:55351207-55351657	450	31.6624575
ENSMUSG00000022208.1	chr14	55350857	55351182	1231	-	1	325	0	17.52932	55.39326	18.73888	48.08302	0.359407518	0.003942616	0.090708246	2.404215543	none	ENSMUSG00000022208	chr14	55344283	55354392	10110	-	protein_coding	Jph4	chr14:55350857-55351182	325	34.93612
ENSMUSG00000022208.2	chr14	55346732	55347282	1232	-	1	550	0	23.25818	46.91934	27.17818	41.06231	0.485658352	2.67E-05	0.00269952	4.573947739	none	ENSMUSG00000022208	chr14	55344283	55354392	10110	-	protein_coding	Jph4	chr14:55346732-55347282	550	34.6045025
ENSMUSG00000022228	chr13	21628424	21629174	1233	-	1	750	0	14.54248	13.02367	15.74429	10.56057	0.480760071	0.008845221	0.144515393	2.053291295	none	ENSMUSG00000022228	chr13	21626350	21637900	11551	-	protein_coding	Zscan26	chr13:21628424-21629174	750	13.4677525
ENSMUSG00000022240	chr15	30206613	30206638	1234	+	1	25	0	1.37101	1.59241	1.13431	0.35399	1.968482951	0.00967078	NA	2.014538478	none	ENSMUSG00000022240	chr15	30172739	31029487	856749	+	protein_coding	Ctnnd2	chr15:30206613-30206638	25	1.11293
ENSMUSG00000022240.1	chr15	30206663	30206763	1235	+	1	100	0	1.41997	1.59241	1.40655	0.47198	1.783788969	0.00952767	0.150726271	2.021013315	none	ENSMUSG00000022240	chr15	30172739	31029487	856749	+	protein_coding	Ctnnd2	chr15:30206663-30206763	100	1.2227275
ENSMUSG00000022240.2	chr15	30333588	30333663	1236	+	1	75	0	1.17515	1.19431	1.63341	0.35399	2.243311521	0.003509387	NA	2.454768743	none	ENSMUSG00000022240	chr15	30172739	31029487	856749	+	protein_coding	Ctnnd2	chr15:30333588-30333663	75	1.089215
ENSMUSG00000022240.3	chr15	30384338	30384363	1237	+	1	25	0	0.63654	1.53554	0.68059	0.29499	2.479604446	0.005338638	NA	2.272569528	none	ENSMUSG00000022240	chr15	30172739	31029487	856749	+	protein_coding	Ctnnd2	chr15:30384338-30384363	25	0.786915
ENSMUSG00000022240.4	chr15	30483463	30483513	1238	+	1	50	0	1.37101	0.79621	1.17969	0.059	3.530406386	0.006623677	NA	2.178900823	none	ENSMUSG00000022240	chr15	30172739	31029487	856749	+	protein_coding	Ctnnd2	chr15:30483463-30483513	50	0.8514775
ENSMUSG00000022240.5	chr15	30634838	30634963	1239	+	1	125	0	6.12057	17.28907	8.30318	15.92935	0.559147726	0.006734044	0.123817719	2.171724039	none	ENSMUSG00000022240	chr15	30172739	31029487	856749	+	protein_coding	Ctnnd2	chr15:30634838-30634963	125	11.9105425
ENSMUSG00000022240.6	chr15	30669538	30669763	1240	+	1	225	0	23.99265	46.12313	32.80438	47.84703	0.402319564	0.000279488	0.015837676	3.553636212	none	ENSMUSG00000022240	chr15	30172739	31029487	856749	+	protein_coding	Ctnnd2	chr15:30669538-30669763	225	37.6917975
ENSMUSG00000022240.7	chr15	30683338	30683613	1241	+	1	275	0	16.25624	36.22742	21.91496	36.63749	0.416085791	0.001509494	0.049447079	2.821168619	none	ENSMUSG00000022240	chr15	30172739	31029487	856749	+	protein_coding	Ctnnd2	chr15:30683338-30683613	275	27.7590275
ENSMUSG00000022240.8	chr15	30704088	30704113	1242	+	1	25	0	0.58758	1.25118	1.22506	0.70797	1.910730882	0.007970701	NA	2.098503472	none	ENSMUSG00000022240	chr15	30172739	31029487	856749	+	protein_coding	Ctnnd2	chr15:30704088-30704113	25	0.9429475
ENSMUSG00000022240.9	chr15	30887238	30887313	1243	+	1	75	0	17.67622	51.18474	23.82061	51.2099	0.438447111	0.000263688	0.01518554	3.578910421	none	ENSMUSG00000022240	chr15	30172739	31029487	856749	+	protein_coding	Ctnnd2	chr15:30887238-30887313	75	35.9728675
ENSMUSG00000022240.10	chr15	30887338	30887413	1244	+	1	75	0	11.89839	40.77717	18.92037	39.94136	0.709538561	3.84E-07	7.93E-05	6.4156222	up	ENSMUSG00000022240	chr15	30172739	31029487	856749	+	protein_coding	Ctnnd2	chr15:30887338-30887413	75	27.8843225
ENSMUSG00000022240.11	chr15	31005088	31005238	1245	+	1	150	0	19.09619	52.43592	25.18179	57.05066	0.303085588	0.009084854	0.146713883	2.041682069	none	ENSMUSG00000022240	chr15	30172739	31029487	856749	+	protein_coding	Ctnnd2	chr15:31005088-31005238	150	38.44114
ENSMUSG00000022240.12	chr15	31020838	31020938	1246	+	1	100	0	14.54248	25.9336	20.46304	26.6669	0.464077288	0.001289073	0.044356277	2.889722629	none	ENSMUSG00000022240	chr15	30172739	31029487	856749	+	protein_coding	Ctnnd2	chr15:31020838-31020938	100	21.901505
ENSMUSG00000022253	chr15	9106864	9106964	1247	+	1	100	0	3.62338	4.49288	5.21785	3.59885	0.921465434	0.004786581	0.101438863	2.319974544	none	ENSMUSG00000022253	chr15	9071340	9110979	39640	+	protein_coding	Nadk2	chr15:9106864-9106964	100	4.23324
ENSMUSG00000022253.1	chr15	9108289	9109064	1248	+	1	775	0	16.35417	8.13269	22.14182	7.84668	0.586507372	0.003647175	0.086545283	2.43804338	none	ENSMUSG00000022253	chr15	9071340	9110979	39640	+	protein_coding	Nadk2	chr15:9108289-9109064	775	13.61884
ENSMUSG00000022263	chr15	27748386	27748836	1249	-	1	450	0	9.30327	28.32222	12.65895	27.84686	0.538185647	0.001056386	0.038526726	2.976177222	up	ENSMUSG00000022263	chr15	27730737	28025934	295198	-	protein_coding	Trio	chr15:27748386-27748836	450	19.532825
ENSMUSG00000022263.1	chr15	27730786	27732986	1250	-	1	2200	0	32.02284	19.0521	37.5685	17.75827	0.381004271	0.005486707	0.110403203	2.260688232	none	ENSMUSG00000022263	chr15	27730737	28025934	295198	-	protein_coding	Trio	chr15:27730786-27732986	2200	26.6004275
ENSMUSG00000022283	chr15	36606154	36606204	1251	-	1	50	0	27.95878	17.17532	13.29417	16.04734	-0.879242583	3.23E-08	9.16E-06	7.490911627	down	ENSMUSG00000022283	chr15	36595905	36609912	14008	-	protein_coding	Pabpc1	chr15:36606154-36606204	50	18.6189025
ENSMUSG00000022283.1	chr15	36601104	36601254	1252	-	1	150	0	73.6917	49.13735	56.9426	49.85295	-0.312327722	0.000446517	0.022055685	3.350161973	none	ENSMUSG00000022283	chr15	36595905	36609912	14008	-	protein_coding	Pabpc1	chr15:36601104-36601254	150	57.40615
ENSMUSG00000022283.2	chr15	36599429	36599679	1253	-	1	250	0	31.53319	28.60658	26.67908	35.28055	-0.493759908	3.85E-05	0.003592197	4.414111928	none	ENSMUSG00000022283	chr15	36595905	36609912	14008	-	protein_coding	Pabpc1	chr15:36599429-36599679	250	30.52485
ENSMUSG00000022283.3	chr15	36598429	36598529	1254	-	1	100	0	38.68202	19.8483	16.33413	19.11521	-1.162438173	7.67E-16	9.35E-13	15.11495535	down	ENSMUSG00000022283	chr15	36595905	36609912	14008	-	protein_coding	Pabpc1	chr15:36598429-36598529	100	23.494915
ENSMUSG00000022283.4	chr15	36598229	36598379	1255	-	1	150	0	33.24695	20.24641	14.0655	19.4102	-1.157794265	5.53E-15	5.95E-12	14.25757916	down	ENSMUSG00000022283	chr15	36595905	36609912	14008	-	protein_coding	Pabpc1	chr15:36598229-36598379	150	21.742265
ENSMUSG00000022283.5	chr15	36597704	36597729	1256	-	1	25	0	7.00194	5.0616	3.3122	5.42778	-1.117840235	0.000180109	0.011406912	3.744464246	down	ENSMUSG00000022283	chr15	36595905	36609912	14008	-	protein_coding	Pabpc1	chr15:36597704-36597729	25	5.20088
ENSMUSG00000022283.6	chr15	36597304	36597354	1257	-	1	50	0	7.0509	5.34596	3.8113	6.13575	-1.034064014	0.00028933	0.016185501	3.538606147	down	ENSMUSG00000022283	chr15	36595905	36609912	14008	-	protein_coding	Pabpc1	chr15:36597304-36597354	50	5.5859775
ENSMUSG00000022283.7	chr15	36596829	36596904	1258	-	1	75	0	9.00948	6.59714	5.94381	8.61365	-0.930041158	0.00013561	0.009249562	3.867708574	down	ENSMUSG00000022283	chr15	36595905	36609912	14008	-	protein_coding	Pabpc1	chr15:36596829-36596904	75	7.54102
ENSMUSG00000022283.8	chr15	36596029	36596054	1259	-	1	25	0	1.90962	0.28436	0.95282	0.70797	-2.260749278	0.008686025	0.143524193	2.061178943	none	ENSMUSG00000022283	chr15	36595905	36609912	14008	-	protein_coding	Pabpc1	chr15:36596029-36596054	25	0.9636925
ENSMUSG00000022285	chr15	36791163	36791213	1260	-	1	50	0	194.73215	323.65815	219.69406	330.9764	0.169148651	3.88E-05	0.003605587	4.41140756	none	ENSMUSG00000022285	chr15	36771014	36797173	26160	-	protein_coding	Ywhaz	chr15:36791163-36791213	50	267.26519
ENSMUSG00000022285.1	chr15	36790938	36791138	1261	-	1	200	0	245.06775	416.98498	278.95066	435.22512	0.145812384	6.00E-05	0.005067264	4.221674167	none	ENSMUSG00000022285	chr15	36771014	36797173	26160	-	protein_coding	Ywhaz	chr15:36790938-36791138	200	344.0571275
ENSMUSG00000022285.2	chr15	36776488	36776538	1262	-	1	50	0	114.03852	152.58739	138.93086	170.326	0.18477154	0.000853906	0.033582144	3.068589982	none	ENSMUSG00000022285	chr15	36771014	36797173	26160	-	protein_coding	Ywhaz	chr15:36776488-36776538	50	143.9706925
ENSMUSG00000022285.3	chr15	36775638	36775763	1263	-	1	125	0	235.51965	227.3171	271.55493	253.33559	0.122741773	0.00367928	0.087009126	2.434237174	none	ENSMUSG00000022285	chr15	36771014	36797173	26160	-	protein_coding	Ywhaz	chr15:36775638-36775763	125	246.9318175
ENSMUSG00000022332	chr15	68800643	68800993	1264	+	1	350	0	18.06793	62.16102	23.18539	58.2896	0.491670345	2.71E-05	0.002735566	4.567595866	none	ENSMUSG00000022332	chr15	68800269	68973060	172792	+	protein_coding	Khdrbs3	chr15:68800643-68800993	350	40.425985
ENSMUSG00000022332.1	chr15	68826943	68827093	1265	+	1	150	0	2.15444	0.17062	0.72596	0.41298	-2.786433551	0.009945958	NA	2.002353359	none	ENSMUSG00000022332	chr15	68800269	68973060	172792	+	protein_coding	Khdrbs3	chr15:68826943-68827093	150	0.866
ENSMUSG00000022332.2	chr15	68881968	68881993	1266	+	1	25	0	0.97929	0.85308	1.13431	0.118	3.159181558	0.006886712	NA	2.161988105	none	ENSMUSG00000022332	chr15	68800269	68973060	172792	+	protein_coding	Khdrbs3	chr15:68881968-68881993	25	0.77117
ENSMUSG00000022332.3	chr15	68895618	68895818	1267	+	1	200	0	2.15444	0.3981	1.8149	0	3.4554422	0.009684888	NA	2.013905398	none	ENSMUSG00000022332	chr15	68800269	68973060	172792	+	protein_coding	Khdrbs3	chr15:68895618-68895818	200	1.09186
ENSMUSG00000022337	chr15	43355899	43355949	1268	+	1	50	0	1.71376	0.3981	0.4991	0.64897	-2.423076262	0.004715055	NA	2.326513251	none	ENSMUSG00000022337	chr15	43340625	43391159	50535	+	protein_coding	Emc2	chr15:43355899-43355949	50	0.8149825
ENSMUSG00000022361	chr15	57911479	57911779	1269	-	1	300	0	6.75711	8.81515	8.30318	7.3157	0.632276905	0.007906651	0.136237372	2.102007444	none	ENSMUSG00000022361	chr15	57910399	57939937	29539	-	protein_coding	Zhx1	chr15:57911479-57911779	300	7.797785
ENSMUSG00000022365	chr15	57738872	57739022	1270	-	1	150	0	4.60267	3.58293	2.76773	4.36582	-1.006069896	0.00332563	0.081457063	2.478126032	none	ENSMUSG00000022365	chr15	57732898	57755844	22947	-	protein_coding	Derl1	chr15:57738872-57739022	150	3.8297875
ENSMUSG00000022365.1	chr15	57734897	57735322	1271	-	1	425	0	6.90401	5.0616	4.85487	7.55169	-1.084379839	6.61E-05	0.005440436	4.180020888	down	ENSMUSG00000022365	chr15	57732898	57755844	22947	-	protein_coding	Derl1	chr15:57734897-57735322	425	6.0930425
ENSMUSG00000022377	chr15	64168580	64168805	1272	-	1	225	0	2.88891	0.51185	1.17969	0.82597	-1.977542088	0.004953931	0.103611359	2.305050029	none	ENSMUSG00000022377	chr15	63958706	64254768	296063	-	protein_coding	Asap1	chr15:64168580-64168805	225	1.351605
ENSMUSG00000022377.1	chr15	63996555	63996655	1273	-	1	100	0	2.93788	7.39335	3.62981	4.66081	0.971601976	0.002474303	0.067678919	2.606547181	none	ENSMUSG00000022377	chr15	63958706	64254768	296063	-	protein_coding	Asap1	chr15:63996555-63996655	100	4.6554625
ENSMUSG00000022377.2	chr15	63965955	63966380	1274	-	1	425	0	12.29011	34.80562	16.42488	35.57554	0.425166328	0.003268172	0.080528181	2.485695151	none	ENSMUSG00000022377	chr15	63958706	64254768	296063	-	protein_coding	Asap1	chr15:63965955-63966380	425	24.7740375
ENSMUSG00000022377.3	chr15	63961305	63961330	1275	-	1	25	0	2.00755	6.54027	3.35757	5.89976	0.899951761	0.008740593	0.143945619	2.058459079	none	ENSMUSG00000022377	chr15	63958706	64254768	296063	-	protein_coding	Asap1	chr15:63961305-63961330	25	4.4512875
ENSMUSG00000022378	chr15	63859120	63859295	1276	-	1	175	0	2.79098	0.51185	0.86208	0.82597	-2.295562858	0.001549828	0.0501977	2.80971659	none	ENSMUSG00000022378	chr15	63800946	63932327	131382	-	protein_coding	Cyrib	chr15:63859120-63859295	175	1.24772
ENSMUSG00000022390	chr15	81652182	81652232	1277	+	1	50	0	7.68744	23.88621	10.29958	22.95006	0.550356478	0.002350324	0.065591869	2.628872302	none	ENSMUSG00000022390	chr15	81629258	81680461	51204	+	protein_coding	Zc3h7b	chr15:81652182-81652232	50	16.2058225
ENSMUSG00000022391	chr15	81588473	81588573	1278	-	1	100	0	0.53861	2.16113	1.27043	1.59293	1.706031259	0.006666034	NA	2.176132491	none	ENSMUSG00000022391	chr15	81588449	81629731	41283	-	protein_coding	Rangap1	chr15:81588473-81588573	100	1.390775
ENSMUSG00000022403	chr15	81283669	81284194	1279	-	1	525	0	37.94755	67.56385	47.18749	73.27499	0.267815468	0.002948867	0.075646189	2.530344747	none	ENSMUSG00000022403	chr15	81247870	81284278	36409	-	protein_coding	St13	chr15:81283669-81284194	525	56.49347
ENSMUSG00000022415	chr15	80001684	80002234	1280	+	1	550	0	28.69325	90.99509	34.48317	86.54944	0.386864035	4.59E-05	0.004113565	4.338254895	none	ENSMUSG00000022415	chr15	79975535	80003702	28168	+	protein_coding	Syngr1	chr15:80001684-80002234	550	60.1802375
ENSMUSG00000022415.1	chr15	80002359	80002384	1281	+	1	25	0	4.35785	17.57343	6.1253	14.39541	0.834182546	0.000333947	0.017951486	3.476321913	up	ENSMUSG00000022415	chr15	79975535	80003702	28168	+	protein_coding	Syngr1	chr15:80002359-80002384	25	10.6129975
ENSMUSG00000022415.2	chr15	80002459	80002509	1282	+	1	50	0	4.74956	17.06158	6.48828	15.04438	0.68068165	0.002605704	0.069934164	2.584074883	none	ENSMUSG00000022415	chr15	79975535	80003702	28168	+	protein_coding	Syngr1	chr15:80002459-80002509	50	10.83595
ENSMUSG00000089715	chr15	79718326	79718526	1283	-	1	200	0	9.74395	26.50232	14.92758	24.71998	0.640502492	7.64E-05	0.006008645	4.117181829	up	ENSMUSG00000089715	chr15	79708097	79718889	10793	-	protein_coding	Cbx6	chr15:79718326-79718526	200	18.9734575
ENSMUSG00000089715.1	chr15	79718101	79718176	1284	-	1	75	0	10.28256	29.06156	15.33593	26.90289	0.754176777	1.60E-06	0.000272981	5.795311421	up	ENSMUSG00000089715	chr15	79708097	79718889	10793	-	protein_coding	Cbx6	chr15:79718101-79718176	75	20.395735
ENSMUSG00000089715.2	chr15	79717901	79717976	1285	-	1	75	0	11.35978	30.48335	15.33593	29.0858	0.571092116	0.000179223	0.011361202	3.746605965	up	ENSMUSG00000089715	chr15	79708097	79718889	10793	-	protein_coding	Cbx6	chr15:79717901-79717976	75	21.566215
ENSMUSG00000089715.3	chr15	79710951	79713201	1286	-	1	2250	0	94.40372	203.48776	105.7635	183.42346	0.384207737	1.32E-11	8.50E-09	10.88099946	none	ENSMUSG00000089715	chr15	79708097	79718889	10793	-	protein_coding	Cbx6	chr15:79710951-79713201	2250	146.76961
ENSMUSG00000022421	chr15	79671726	79671901	1287	-	1	175	0	20.36927	64.77713	22.86778	55.75271	0.407760986	0.000379265	0.019620885	3.421057319	none	ENSMUSG00000022421	chr15	79670552	79688967	18416	-	protein_coding	Nptxr	chr15:79671726-79671901	175	40.9417225
ENSMUSG00000022421.1	chr15	79670551	79671551	1288	-	1	1000	0	128.72789	199.79109	135.84552	190.32618	0.161773238	0.001939942	0.058285848	2.712211158	none	ENSMUSG00000022421	chr15	79670552	79688967	18416	-	protein_coding	Nptxr	chr15:79670551-79671551	1000	163.67267
ENSMUSG00000022425	chr15	54815921	54816071	1289	-	1	150	0	0.48965	2.67298	1.45192	2.12391	1.945426183	0.001494833	NA	2.825407416	none	ENSMUSG00000022425	chr15	54702297	54816288	113992	-	protein_coding	Enpp2	chr15:54815921-54816071	150	1.684615
ENSMUSG00000022428	chr15	79551174	79551374	1290	+	1	200	0	3.77027	13.08054	5.03636	11.09154	0.699754438	0.006414443	0.120701362	2.192841044	none	ENSMUSG00000022428	chr15	79543400	79551861	8462	+	protein_coding	Cby1	chr15:79551174-79551374	200	8.2446775
ENSMUSG00000022433	chr15	79302080	79303180	1291	-	1	1100	0	35.30347	47.99991	42.42337	45.72312	0.352803191	0.000497183	0.023765728	3.303483681	none	ENSMUSG00000022433	chr15	79302056	79339767	37712	-	protein_coding	Csnk1e	chr15:79302080-79303180	1100	42.8624675
ENSMUSG00000022437	chr15	84100437	84100462	1292	+	1	25	0	0.53861	1.70616	1.27043	1.06196	1.923547219	0.004078129	NA	2.389539059	none	ENSMUSG00000022437	chr15	84076442	84101468	25027	+	protein_coding	Samm50	chr15:84100437-84100462	25	1.14429
ENSMUSG00000022443	chr15	77674961	77674986	1293	-	1	25	0	2.05651	2.10426	0.31761	2.4189	-2.869292515	2.06E-05	NA	4.687159242	none	ENSMUSG00000022443	chr15	77644787	77726375	81589	-	protein_coding	Myh9	chr15:77674961-77674986	25	1.72432
ENSMUSG00000022443.1	chr15	77653386	77653461	1294	-	1	75	0	3.72131	15.12793	5.30859	12.62548	0.841975621	0.000774325	0.03148075	3.111076758	up	ENSMUSG00000022443	chr15	77644787	77726375	81589	-	protein_coding	Myh9	chr15:77653386-77653461	75	9.1958275
ENSMUSG00000022443.2	chr15	77653211	77653261	1295	-	1	50	0	3.42752	13.3649	5.1271	11.85851	0.820951695	0.001561472	0.050452691	2.806465774	none	ENSMUSG00000022443	chr15	77644787	77726375	81589	-	protein_coding	Myh9	chr15:77653211-77653261	50	8.4445075
ENSMUSG00000022451	chr15	94476631	94477431	1296	-	1	800	0	18.45965	7.56397	16.60637	10.32458	-0.537565061	0.006317845	0.119671781	2.199431014	none	ENSMUSG00000022451	chr15	94475832	94487770	11939	-	protein_coding	Twf1	chr15:94476631-94477431	800	13.2386425
ENSMUSG00000022452	chr15	82233042	82233242	1297	+	1	200	0	3.37856	10.63505	6.98738	12.86147	0.79386507	0.001752312	0.054354594	2.756388584	none	ENSMUSG00000022452	chr15	82223160	82233292	10133	+	protein_coding	Smdt1	chr15:82233042-82233242	200	8.465615
ENSMUSG00000022454	chr15	95126960	95127210	1298	-	1	250	0	23.60093	49.59232	24.13822	41.23931	0.321503047	0.005826913	0.114066233	2.234561478	none	ENSMUSG00000022454	chr15	94973111	95426440	453330	-	protein_coding	Nell2	chr15:95126960-95127210	250	34.642695
ENSMUSG00000022456	chr15	82165152	82165652	1299	+	1	500	0	9.15638	2.44549	3.53906	2.12391	-1.16610478	0.00212209	0.061438069	2.673236149	none	ENSMUSG00000022456	chr15	82153003	82178775	25773	+	protein_coding	Septin3	chr15:82165152-82165652	500	4.31621
ENSMUSG00000022456.1	chr15	82176152	82176877	1300	+	1	725	0	58.56164	56.18947	72.73226	61.18049	0.245532066	0.003693405	0.087188775	2.432573037	none	ENSMUSG00000022456	chr15	82153003	82178775	25773	+	protein_coding	Septin3	chr15:82176152-82176877	725	62.165965
ENSMUSG00000022456.2	chr15	82178227	82178627	1301	+	1	400	0	23.79679	37.30799	33.34885	39.94136	0.409051235	0.000402057	0.020346603	3.395712393	none	ENSMUSG00000022456	chr15	82153003	82178775	25773	+	protein_coding	Septin3	chr15:82178227-82178627	400	33.5987475
ENSMUSG00000022463	chr15	82057081	82057556	1302	+	1	475	0	9.64602	22.12318	12.97656	21.59311	0.465409991	0.006169311	0.118217415	2.209763355	none	ENSMUSG00000022463	chr15	82031382	82089580	58199	+	protein_coding	Srebf2	chr15:82057081-82057556	475	16.5847175
ENSMUSG00000022463.1	chr15	82081906	82081956	1303	+	1	50	0	1.90962	7.33648	3.3122	7.02071	0.904465572	0.007784383	0.134955321	2.108775808	none	ENSMUSG00000022463	chr15	82031382	82089580	58199	+	protein_coding	Srebf2	chr15:82081906-82081956	50	4.8947525
ENSMUSG00000022477	chr15	81756684	81756759	1304	+	1	75	0	3.47649	15.24168	6.1253	13.39245	1.062712694	1.87E-05	NA	4.727299568	none	ENSMUSG00000022477	chr15	81756510	81799334	42825	+	protein_coding	Aco2	chr15:81756684-81756759	75	9.55898
ENSMUSG00000022507	chr16	8647988	8648563	1305	+	1	575	0	20.85891	33.61131	15.92578	29.61678	-0.352119289	0.009598123	0.151485985	2.017813706	none	ENSMUSG00000022507	chr16	8647964	8676786	28823	+	protein_coding	1810013L24Rik	chr16:8647988-8648563	575	25.003195
ENSMUSG00000022508	chr16	23786851	23786901	1306	-	1	50	0	0.48965	1.99052	0.95282	1.17995	1.78539876	0.009265502	NA	2.033131044	none	ENSMUSG00000022508	chr16	23783802	23807602	23801	-	protein_coding	Bcl6	chr16:23786851-23786901	50	1.153235
ENSMUSG00000022514	chr16	26502203	26502428	1307	+	1	225	0	2.25237	1.36493	2.26863	0.23599	2.640986239	0.001522606	0.049714995	2.817412324	up	ENSMUSG00000022514	chr16	26400454	26548867	148414	+	protein_coding	Il1rap	chr16:26502203-26502428	225	1.53048
ENSMUSG00000022517	chr16	4744212	4744262	1308	+	1	50	0	0.53861	1.59241	1.13431	0.64897	2.377633766	0.001164063	NA	2.934023439	none	ENSMUSG00000022517	chr16	4704113	4756160	52048	+	protein_coding	Mgrn1	chr16:4744212-4744262	50	0.978575
ENSMUSG00000022521	chr16	3935116	3935541	1309	-	1	425	0	11.55564	24.45493	14.51923	20.11817	0.611820943	0.00016003	0.010428642	3.79579776	up	ENSMUSG00000022521	chr16	3899192	4031861	132670	-	protein_coding	Crebbp	chr16:3935116-3935541	425	17.6619925
ENSMUSG00000022521.1	chr16	3903141	3903966	1310	-	1	825	0	21.20167	38.27481	25.77163	35.75253	0.442039693	0.000306885	0.01685032	3.513024401	none	ENSMUSG00000022521	chr16	3899192	4031861	132670	-	protein_coding	Crebbp	chr16:3903141-3903966	825	30.25016
ENSMUSG00000022521.2	chr16	3900241	3902766	1311	-	1	2525	0	67.66906	48.28427	77.67787	46.43109	0.282310023	0.001408812	0.047094752	2.85114693	none	ENSMUSG00000022521	chr16	3899192	4031861	132670	-	protein_coding	Crebbp	chr16:3900241-3902766	2525	60.0155725
ENSMUSG00000022523	chr16	28485449	28485474	1312	-	1	25	0	1.37101	2.50236	0.77133	0.23599	2.594114936	0.003006667	0.0764426	2.521914696	none	ENSMUSG00000022523	chr16	27978850	28571820	592971	-	protein_coding	Fgf12	chr16:28485449-28485474	25	1.2201725
ENSMUSG00000022526	chr15	76754458	76754608	1313	-	1	150	0	1.22411	4.6635	2.314	4.30682	1.088102506	0.009898983	NA	2.004409435	none	ENSMUSG00000022526	chr15	76735809	76755635	19827	-	protein_coding	Zfp251	chr15:76754458-76754608	150	3.1271075
ENSMUSG00000022536	chr16	4867647	4867722	1314	-	1	75	0	6.90401	14.84357	9.52824	14.5134	0.56009227	0.005736832	0.113096491	2.241327831	none	ENSMUSG00000022536	chr16	4831773	4867727	35955	-	protein_coding	Glyr1	chr16:4867647-4867722	75	11.447305
ENSMUSG00000022538	chr16	30386586	30386661	1315	-	1	75	0	1.76273	0.96682	0.77133	1.59293	-1.869850852	0.002411609	0.066502758	2.617693107	none	ENSMUSG00000022538	chr16	30379312	30406410	27099	-	protein_coding	Lsg1	chr16:30386586-30386661	75	1.2734525
ENSMUSG00000022551	chr15	76228497	76228722	1316	+	1	225	0	14.9342	23.37436	11.57001	27.78786	-0.547265488	0.000467843	0.022845124	3.329899777	down	ENSMUSG00000022551	chr15	76227723	76230460	2738	+	protein_coding	Cyc1	chr15:76228497-76228722	225	19.4166075
ENSMUSG00000022551.1	chr15	76228772	76228922	1317	+	1	150	0	17.48036	26.04734	13.43029	29.2038	-0.496438135	0.000732896	0.030417221	3.134957793	none	ENSMUSG00000022551	chr15	76227723	76230460	2738	+	protein_coding	Cyc1	chr15:76228772-76228922	150	21.5404475
ENSMUSG00000022551.2	chr15	76228997	76229172	1318	+	1	175	0	20.61409	29.28904	15.5628	31.38671	-0.471029376	0.000625562	0.027482552	3.203729694	none	ENSMUSG00000022551	chr15	76227723	76230460	2738	+	protein_coding	Cyc1	chr15:76228997-76229172	175	24.21316
ENSMUSG00000022551.3	chr15	76229247	76229397	1319	+	1	150	0	11.066	16.32224	8.4393	18.40724	-0.556163013	0.00268218	0.071269644	2.57151206	none	ENSMUSG00000022551	chr15	76227723	76230460	2738	+	protein_coding	Cyc1	chr15:76229247-76229397	150	13.558695
ENSMUSG00000022556	chr15	76381846	76381896	1320	+	1	50	0	1.22411	1.76303	0.58984	2.59589	-1.56769713	0.008771533	NA	2.056924479	none	ENSMUSG00000022556	chr15	76361622	76386113	24492	+	protein_coding	Hsf1	chr15:76381846-76381896	50	1.5432175
ENSMUSG00000022556.1	chr15	76382621	76382896	1321	+	1	275	0	3.62338	6.71089	6.53365	6.84372	0.870486229	0.001848154	0.056432135	2.733261769	none	ENSMUSG00000022556	chr15	76361622	76386113	24492	+	protein_coding	Hsf1	chr15:76382621-76382896	275	5.92791
ENSMUSG00000022557	chr15	76361413	76361463	1322	-	1	50	0	0.44068	2.95734	1.72416	3.18587	1.925994248	0.001424444	NA	2.84635452	none	ENSMUSG00000022557	chr15	76337189	76361477	24289	-	protein_coding	Bop1	chr15:76361413-76361463	50	2.0770125
ENSMUSG00000022558	chr15	76311285	76311310	1323	+	1	25	0	0.48965	2.33175	1.22506	1.94692	1.640965836	0.009386529	NA	2.027494967	none	ENSMUSG00000022558	chr15	76264461	76337238	72778	+	protein_coding	Mroh1	chr15:76311285-76311310	25	1.498345
ENSMUSG00000022564	chr15	76130963	76131113	1324	+	1	150	0	11.70254	23.48811	15.97115	22.06509	0.47857109	0.002585639	0.069546382	2.587432141	none	ENSMUSG00000022564	chr15	76130964	76134104	3141	+	protein_coding	Grina	chr15:76130963-76131113	150	18.3067225
ENSMUSG00000022564.1	chr15	76132038	76132388	1325	+	1	350	0	26.73466	53.63023	33.7572	51.0919	0.461667187	1.31E-05	0.00154973	4.882714624	none	ENSMUSG00000022564	chr15	76130964	76134104	3141	+	protein_coding	Grina	chr15:76132038-76132388	350	41.3034975
ENSMUSG00000022564.2	chr15	76132438	76132588	1326	+	1	150	0	11.50668	26.27483	13.15805	23.00905	0.452673428	0.0048917	0.102889134	2.31054015	none	ENSMUSG00000022564	chr15	76130964	76134104	3141	+	protein_coding	Grina	chr15:76132438-76132588	150	18.4871525
ENSMUSG00000022564.3	chr15	76132638	76132863	1327	+	1	225	0	14.39559	31.96202	17.06009	28.61382	0.452017501	0.001640608	0.052130345	2.784995254	none	ENSMUSG00000022564	chr15	76130964	76134104	3141	+	protein_coding	Grina	chr15:76132638-76132863	225	23.00788
ENSMUSG00000022565	chr15	76067698	76068048	1328	-	1	350	0	22.03406	75.29843	21.59735	61.00349	0.343426558	0.002201784	0.063154657	2.657225211	none	ENSMUSG00000022565	chr15	76055174	76116774	61601	-	protein_coding	Plec	chr15:76067698-76068048	350	44.9833325
ENSMUSG00000022565.1	chr15	76067548	76067648	1329	-	1	100	0	14.9342	51.07099	15.92578	42.12427	0.430902826	0.001313866	0.044958547	2.881448949	none	ENSMUSG00000022565	chr15	76055174	76116774	61601	-	protein_coding	Plec	chr15:76067548-76067648	100	31.01381
ENSMUSG00000022565.2	chr15	76067298	76067398	1330	-	1	100	0	9.93981	35.03311	10.48107	28.55483	0.440059459	0.007340844	0.130796368	2.134253977	none	ENSMUSG00000022565	chr15	76055174	76116774	61601	-	protein_coding	Plec	chr15:76067298-76067398	100	21.002205
ENSMUSG00000022565.3	chr15	76063648	76066123	1331	-	1	2475	0	89.55623	250.52085	95.69078	206.25552	0.408842529	4.63E-13	3.62E-10	12.33396235	none	ENSMUSG00000022565	chr15	76055174	76116774	61601	-	protein_coding	Plec	chr15:76063648-76066123	2475	160.505845
ENSMUSG00000022587	chr15	74830099	74830249	1332	+	1	150	0	9.10741	15.07106	12.02374	14.10042	0.516564398	0.006190681	0.118318939	2.20826155	none	ENSMUSG00000022587	chr15	74826900	74831752	4853	+	protein_coding	Ly6e	chr15:74830099-74830249	150	12.5756575
ENSMUSG00000022594	chr15	74620900	74620925	1333	-	1	25	0	6.61022	23.20375	8.80228	20.59015	0.612206547	0.001505327	0.049373401	2.822369104	up	ENSMUSG00000022594	chr15	74619701	74624895	5195	-	protein_coding	Lynx1	chr15:74620900-74620925	25	14.8016
ENSMUSG00000022602	chr15	74543256	74543956	1334	-	1	700	0	31.92491	110.2178	38.24909	108.14256	0.356745507	5.79E-05	0.004950376	4.23720837	none	ENSMUSG00000022602	chr15	74540932	74544419	3488	-	protein_coding	Arc	chr15:74543256-74543956	700	72.13359
ENSMUSG00000022602.1	chr15	74542406	74543081	1335	-	1	675	0	32.75731	106.00928	38.5667	99.23392	0.395552985	8.73E-06	0.001113991	5.058906231	none	ENSMUSG00000022602	chr15	74540932	74544419	3488	-	protein_coding	Arc	chr15:74542406-74543081	675	69.1418025
ENSMUSG00000022619	chr15	89341490	89342590	1336	+	1	1100	0	32.16973	80.30316	35.11838	75.28091	0.290271319	0.00216832	0.062484283	2.663876657	none	ENSMUSG00000022619	chr15	89338116	89348671	10556	+	protein_coding	Mapk8ip2	chr15:89341490-89342590	1100	55.718045
ENSMUSG00000022623	chr15	89432400	89433625	1337	+	1	1225	0	26.73466	81.78183	31.48857	72.03604	0.466511397	2.96E-06	0.000453998	5.529031006	none	ENSMUSG00000022623	chr15	89383826	89444464	60639	+	protein_coding	Shank3	chr15:89432400-89433625	1225	53.010275
ENSMUSG00000022629	chr15	90928978	90929328	1338	-	1	350	0	5.92471	4.49288	2.76773	0.70797	1.586625874	0.001544477	0.050192119	2.811218605	none	ENSMUSG00000022629	chr15	90817479	90934151	116673	-	protein_coding	Kif21a	chr15:90928978-90929328	350	3.4733225
ENSMUSG00000022634	chr15	93182158	93183458	1339	-	1	1300	0	77.5599	35.43121	94.91945	36.69649	0.339191573	0.000348654	0.018527521	3.457605874	none	ENSMUSG00000022634	chr15	93182159	93234816	52658	-	protein_coding	Yaf2	chr15:93182158-93183458	1300	61.1517625
ENSMUSG00000022636	chr16	52252158	52252258	1340	-	1	100	0	1.22411	1.13744	1.36118	0.17699	2.924734104	0.002700283	NA	2.568590773	none	ENSMUSG00000022636	chr16	52069359	52274437	205079	-	protein_coding	Alcam	chr16:52252158-52252258	100	0.97493
ENSMUSG00000022636.1	chr16	52069633	52071208	1341	-	1	1575	0	106.30211	34.06629	110.61836	31.91769	0.246549249	0.009889704	0.154285201	2.004816696	none	ENSMUSG00000022636	chr16	52069359	52274437	205079	-	protein_coding	Alcam	chr16:52069633-52071208	1575	70.7261125
ENSMUSG00000022637	chr16	51903962	51904812	1342	+	1	850	0	13.85698	8.81515	8.48467	3.30386	0.7130282	0.006670308	0.123114837	2.175854081	none	ENSMUSG00000022637	chr16	51851588	52028411	176824	+	protein_coding	Cblb	chr16:51903962-51904812	850	8.615165
ENSMUSG00000022658	chr16	45543267	45543467	1343	-	1	200	0	61.35263	76.09464	50.09134	79.23374	-0.349979838	1.78E-05	0.001967534	4.75019789	none	ENSMUSG00000022658	chr16	45531593	45544971	13379	-	protein_coding	Tagln3	chr16:45543267-45543467	200	66.6930875
ENSMUSG00000022658.1	chr16	45533292	45533417	1344	-	1	125	0	56.16238	65.45959	46.18929	66.72626	-0.302707011	0.000476652	0.02306871	3.321798661	none	ENSMUSG00000022658	chr16	45531593	45544971	13379	-	protein_coding	Tagln3	chr16:45533292-45533417	125	58.63438
ENSMUSG00000022661	chr16	45212597	45212772	1345	-	1	175	0	13.12251	8.58766	14.60997	6.90272	0.566563658	0.008114323	0.137998307	2.090747687	none	ENSMUSG00000022661	chr16	45202498	45229416	26919	-	protein_coding	Cd200	chr16:45212597-45212772	175	10.805715
ENSMUSG00000022673	chr16	15448210	15448360	1346	-	1	150	0	2.20341	1.02369	0.86208	1.65193	-1.974159098	0.000787033	0.031811026	3.104007169	down	ENSMUSG00000022673	chr16	15441761	15455264	13504	-	protein_coding	Mcm4	chr16:15448210-15448360	150	1.4352775
ENSMUSG00000022682	chr16	13602121	13602321	1347	+	1	200	0	4.21095	0.85308	0.77133	1.06196	-2.749843914	1.41E-05	NA	4.850840706	none	ENSMUSG00000022682	chr16	13598572	13632703	34132	+	protein_coding	Rrn3	chr16:13602121-13602321	200	1.72433
ENSMUSG00000022702	chr16	18751652	18751827	1348	+	1	175	0	3.1827	6.36966	4.94561	5.60477	0.822119158	0.006603097	0.122432283	2.180252312	none	ENSMUSG00000022702	chr16	18695787	18789059	93273	+	protein_coding	Hira	chr16:18751652-18751827	175	5.025685
ENSMUSG00000022710	chr16	8515433	8515583	1349	-	1	150	0	17.18657	8.18956	11.34315	9.49861	-0.812291088	6.87E-05	0.005570089	4.163172772	down	ENSMUSG00000022710	chr16	8507459	8610172	102714	-	protein_coding	Usp7	chr16:8515433-8515583	150	11.5544725
ENSMUSG00000022710.1	chr16	8514683	8514783	1350	-	1	100	0	20.22237	9.21325	12.38672	9.55761	-0.692325602	0.000407977	0.020562167	3.389363983	down	ENSMUSG00000022710	chr16	8507459	8610172	102714	-	protein_coding	Usp7	chr16:8514683-8514783	100	12.8449875
ENSMUSG00000022710.2	chr16	8514533	8514608	1351	-	1	75	0	13.95491	7.05212	8.48467	7.78768	-0.7816129	0.00053718	0.02484876	3.269880099	down	ENSMUSG00000022710	chr16	8507459	8610172	102714	-	protein_coding	Usp7	chr16:8514533-8514608	75	9.319845
ENSMUSG00000022710.3	chr16	8513658	8513683	1352	-	1	25	0	5.58196	4.94786	3.72055	6.01775	-0.825240026	0.00539642	0.109088454	2.267894226	none	ENSMUSG00000022710	chr16	8507459	8610172	102714	-	protein_coding	Usp7	chr16:8513658-8513683	25	5.06703
ENSMUSG00000022711	chr16	8477262	8477737	1353	+	1	475	0	3.42752	1.87677	2.54086	2.94988	-1.076893072	0.009332084	0.148804605	2.030021346	none	ENSMUSG00000022711	chr16	8455538	8480331	24794	+	protein_coding	Pmm2	chr16:8477262-8477737	475	2.6987575
ENSMUSG00000022748	chr16	57211487	57212062	1354	-	1	575	0	2085.74443	1793.85439	1312.31131	2121.37583	-0.873143488	0	0	Inf	down	ENSMUSG00000022748	chr16	57122363	57427227	304865	-	protein_coding	Cmss1	chr16:57211487-57212062	575	1828.32149
ENSMUSG00000022749	chr16	56990724	56990749	1355	-	1	25	0	1.5179	2.04739	2.35937	0.94396	1.839146761	0.000709836	0.029835136	3.148841937	up	ENSMUSG00000022749	chr16	56989225	57051867	62643	-	protein_coding	Tbc1d23	chr16:56990724-56990749	25	1.717155
ENSMUSG00000022752	chr16	56958440	56958565	1356	+	1	125	0	11.35978	12.85306	15.69891	13.27445	0.516044046	0.004777277	0.101351053	2.320819566	none	ENSMUSG00000022752	chr16	56942066	56977068	35003	+	protein_coding	Tomm70a	chr16:56958440-56958565	125	13.29655
ENSMUSG00000022752.1	chr16	56973040	56974990	1357	+	1	1950	0	116.53571	33.95254	139.65682	36.04752	0.273267326	0.002940586	0.075501321	2.531566043	none	ENSMUSG00000022752	chr16	56942066	56977068	35003	+	protein_coding	Tomm70a	chr16:56973040-56974990	1950	81.5481475
ENSMUSG00000022762	chr16	81039359	81039384	1358	+	1	25	0	1.37101	0.45498	1.13431	0	3.582329289	0.007672142	NA	2.115083345	none	ENSMUSG00000022762	chr16	80997585	81423716	426132	+	protein_coding	Ncam2	chr16:81039359-81039384	25	0.740075
ENSMUSG00000022763	chr16	17317924	17317974	1359	+	1	50	0	1.37101	5.0616	2.13251	3.65785	1.141508931	0.006444736	NA	2.190794871	none	ENSMUSG00000022763	chr16	17307475	17325349	17875	+	protein_coding	Aifm3	chr16:17317924-17317974	50	3.0557425
ENSMUSG00000022770	chr16	31690510	31692135	1360	+	1	1625	0	64.78015	44.92882	71.68869	41.94728	0.33614356	0.000255977	0.014814581	3.5917985	none	ENSMUSG00000022770	chr16	31482261	31693947	211687	+	protein_coding	Dlg1	chr16:31690510-31692135	1625	55.836235
ENSMUSG00000022774	chr16	31775805	31775855	1361	+	1	50	0	1.37101	4.43601	3.13071	3.65785	1.47211237	0.000286961	0.016122225	3.542177369	up	ENSMUSG00000022774	chr16	31767331	31780599	13269	+	protein_coding	Ncbp2	chr16:31775805-31775855	50	3.148895
ENSMUSG00000022774.1	chr16	31775880	31776255	1362	+	1	375	0	4.25992	6.14217	6.66977	5.25078	0.902809029	0.001486868	0.048897473	2.827727709	up	ENSMUSG00000022774	chr16	31767331	31780599	13269	+	protein_coding	Ncbp2	chr16:31775880-31776255	375	5.58066
ENSMUSG00000022779	chr16	16688874	16688924	1363	+	1	50	0	0.93033	1.02369	0.27224	1.35694	-2.1506052	0.008239797	NA	2.084083473	none	ENSMUSG00000022779	chr16	16688600	16710854	22255	+	protein_coding	Top3b	chr16:16688874-16688924	50	0.8958
ENSMUSG00000022790	chr16	38831567	38831742	1364	+	1	175	0	2.25237	4.77724	3.22145	2.71389	1.34022816	0.000424077	0.021186729	3.37255547	up	ENSMUSG00000022790	chr16	38713033	38847521	134489	+	protein_coding	Igsf11	chr16:38831567-38831742	175	3.2412375
ENSMUSG00000022800	chr16	32698169	32698369	1365	+	1	200	0	2.74202	10.80567	6.39753	11.79952	0.99892816	0.000224367	NA	3.64904181	none	ENSMUSG00000022800	chr16	32697870	32729245	31376	+	protein_coding	Fyttd1	chr16:32698169-32698369	200	7.936185
ENSMUSG00000022808	chr16	33091586	33091636	1366	+	1	50	0	1.90962	0.51185	0.68059	0.82597	-2.123363717	0.004994292	NA	2.301526044	none	ENSMUSG00000022808	chr16	33071812	33120639	48828	+	protein_coding	Snx4	chr16:33091586-33091636	50	0.9820075
ENSMUSG00000022812	chr16	38060862	38062987	1367	+	1	2125	0	166.67545	113.8576	177.04383	113.21635	0.157968543	0.005730109	0.11308637	2.241837145	none	ENSMUSG00000022812	chr16	37909363	38066446	157084	+	protein_coding	Gsk3b	chr16:38060862-38062987	2125	142.6983075
ENSMUSG00000022816	chr16	37601859	37602259	1368	+	1	400	0	11.11496	5.51658	8.07632	2.24191	0.84046392	0.006990778	0.126789921	2.155474506	none	ENSMUSG00000022816	chr16	37597235	37656876	59642	+	protein_coding	Fstl1	chr16:37601859-37602259	400	6.7374425
ENSMUSG00000022816.1	chr16	37617009	37617159	1369	+	1	150	0	2.20341	0.34123	1.17969	1.29795	-2.824243084	0.000178234	0.011317093	3.74900961	down	ENSMUSG00000022816	chr16	37597235	37656876	59642	+	protein_coding	Fstl1	chr16:37617009-37617159	150	1.25557
ENSMUSG00000022816.2	chr16	37619684	37619834	1370	+	1	150	0	2.20341	0.34123	1.3158	1.29795	-2.666701919	0.000363794	0.019072871	3.439144441	down	ENSMUSG00000022816	chr16	37597235	37656876	59642	+	protein_coding	Fstl1	chr16:37619684-37619834	150	1.2895975
ENSMUSG00000022840	chr16	34976846	34976871	1371	+	1	25	0	10.82117	28.37909	8.66616	30.02977	-0.547910705	0.001190031	0.042158999	2.924441638	down	ENSMUSG00000022840	chr16	34975247	35126108	150862	+	protein_coding	Adcy5	chr16:34976846-34976871	25	19.4740475
ENSMUSG00000022840.1	chr16	34976921	34977021	1372	+	1	100	0	12.19218	29.06156	9.52824	33.51062	-0.660297077	4.23E-05	0.003853752	4.373356393	down	ENSMUSG00000022840	chr16	34975247	35126108	150862	+	protein_coding	Adcy5	chr16:34976921-34977021	100	21.07315
ENSMUSG00000022855	chr16	21852333	21852408	1373	+	1	75	0	0.8324	2.33175	1.17969	0.70797	2.236560975	0.000617305	0.027248708	3.209500333	up	ENSMUSG00000022855	chr16	21828234	21868019	39786	+	protein_coding	Senp2	chr16:21852333-21852408	75	1.2629525
ENSMUSG00000022855.1	chr16	21854533	21854658	1374	+	1	125	0	0.78343	1.8199	0.95282	0.47198	2.242573037	0.002596771	NA	2.58556637	none	ENSMUSG00000022855	chr16	21828234	21868019	39786	+	protein_coding	Senp2	chr16:21854533-21854658	125	1.0070325
ENSMUSG00000022858	chr16	22084473	22084548	1375	-	1	75	0	5.82679	11.94311	4.35577	13.74644	-0.668439232	0.005517295	NA	2.258273771	none	ENSMUSG00000022858	chr16	22063299	22084755	21457	-	protein_coding	Tra2b	chr16:22084473-22084548	75	8.9680275
ENSMUSG00000022858.1	chr16	22076523	22076748	1376	-	1	225	0	1.76273	0.85308	2.8131	0.23599	2.613329626	0.002555927	0.069004084	2.592451634	none	ENSMUSG00000022858	chr16	22063299	22084755	21457	-	protein_coding	Tra2b	chr16:22076523-22076748	225	1.416225
ENSMUSG00000022867	chr16	76873268	76873318	1377	+	1	50	0	3.08477	1.36493	2.58624	2.94988	-1.278303608	0.004059871	0.092059144	2.39148779	none	ENSMUSG00000022867	chr16	76810594	76913668	103075	+	protein_coding	Usp25	chr16:76873268-76873318	50	2.496455
ENSMUSG00000022883	chr16	72841968	72841993	1378	+	1	25	0	0.8324	0.79621	1.58804	0.23599	2.784296486	0.002541305	NA	2.594943128	none	ENSMUSG00000022883	chr16	72105194	72842983	737790	+	protein_coding	Robo1	chr16:72841968-72841993	25	0.86316
ENSMUSG00000022884	chr16	22927743	22927868	1379	+	1	125	0	3.91717	1.70616	1.58804	1.94692	-1.424019531	0.002285621	0.06442825	2.640995833	none	ENSMUSG00000022884	chr16	22926194	22932886	6693	+	protein_coding	Eif4a2	chr16:22927743-22927868	125	2.2895725
ENSMUSG00000022892	chr16	84917522	84917597	1380	-	1	75	0	50.09077	94.91925	56.62499	93.15717	0.210480836	0.007845182	0.135602271	2.105396985	none	ENSMUSG00000022892	chr16	84746573	84970654	224082	-	protein_coding	App	chr16:84917522-84917597	75	73.698045
ENSMUSG00000022892.1	chr16	84879647	84879797	1381	-	1	150	0	109.72964	257.85733	126.04504	252.50962	0.231102716	6.42E-06	0.000860867	5.192484424	none	ENSMUSG00000022892	chr16	84746573	84970654	224082	-	protein_coding	App	chr16:84879647-84879797	150	186.5354075
ENSMUSG00000022892.2	chr16	84876722	84876947	1382	-	1	225	0	226.26535	436.6058	252.67993	443.66177	0.15840436	1.90E-05	0.00207173	4.721450114	none	ENSMUSG00000022892	chr16	84746573	84970654	224082	-	protein_coding	App	chr16:84876722-84876947	225	339.8032125
ENSMUSG00000022892.3	chr16	84821722	84821772	1383	-	1	50	0	61.40159	141.26987	71.0081	139.58826	0.231929597	0.0007238	0.030174565	3.140381638	none	ENSMUSG00000022892	chr16	84746573	84970654	224082	-	protein_coding	App	chr16:84821722-84821772	50	103.316955
ENSMUSG00000022892.4	chr16	84774947	84775122	1384	-	1	175	0	103.90285	290.44494	113.47684	288.79313	0.150813674	0.00336813	0.082038823	2.472611099	none	ENSMUSG00000022892	chr16	84746573	84970654	224082	-	protein_coding	App	chr16:84774947-84775122	175	199.15444
ENSMUSG00000022892.5	chr16	84759597	84759772	1385	-	1	175	0	84.07219	186.14182	93.0138	184.78041	0.178911254	0.002594179	0.069750848	2.585999981	none	ENSMUSG00000022892	chr16	84746573	84970654	224082	-	protein_coding	App	chr16:84759597-84759772	175	137.002055
ENSMUSG00000022892.6	chr16	84751497	84752322	1386	-	1	825	0	252.70622	208.37875	270.46599	215.04616	0.141978289	0.00109662	0.039624466	2.959943827	none	ENSMUSG00000022892	chr16	84746573	84970654	224082	-	protein_coding	App	chr16:84751497-84752322	825	236.64928
ENSMUSG00000022895	chr16	95515991	95516066	1387	+	1	75	0	3.96613	11.1469	5.49008	9.08563	0.776429783	0.002709599	0.071671935	2.567095037	none	ENSMUSG00000022895	chr16	95502942	95522095	19154	+	protein_coding	Ets2	chr16:95515991-95516066	75	7.422185
ENSMUSG00000022897	chr16	94430468	94431268	1388	+	1	800	0	60.03058	7.27961	46.09855	3.48086	0.766486367	0.001114549	0.040057991	2.952900719	up	ENSMUSG00000022897	chr16	94370869	94496376	125508	+	protein_coding	Dyrk1a	chr16:94430468-94431268	800	29.2224
ENSMUSG00000022905	chr16	35802019	35802194	1389	+	1	175	0	42.06058	6.14217	29.31069	8.84964	-1.020205848	2.22E-07	4.91E-05	6.653404319	down	ENSMUSG00000022905	chr16	35799120	35857501	58382	+	protein_coding	Kpna1	chr16:35802019-35802194	175	21.59077
ENSMUSG00000022914	chr16	95818766	95818941	1390	-	1	175	0	5.14128	5.68719	5.89844	3.89384	0.802323086	0.006895941	0.125660285	2.161406476	none	ENSMUSG00000022914	chr16	95793292	95883726	90435	-	protein_coding	Brwd1	chr16:95818766-95818941	175	5.1551875
ENSMUSG00000022914.1	chr16	95811191	95811366	1391	-	1	175	0	4.30888	0.79621	1.40655	1.23895	-2.163026318	0.000201315	0.012412962	3.696124691	down	ENSMUSG00000022914	chr16	95793292	95883726	90435	-	protein_coding	Brwd1	chr16:95811191-95811366	175	1.9376475
ENSMUSG00000022914.2	chr16	95806341	95806491	1392	-	1	150	0	3.67234	0.73934	1.13431	1.12095	-2.205070521	0.000351556	0.018632077	3.454005072	down	ENSMUSG00000022914	chr16	95793292	95883726	90435	-	protein_coding	Brwd1	chr16:95806341-95806491	150	1.666735
ENSMUSG00000022938	chr16	97291589	97291889	1393	-	1	300	0	6.85504	1.53554	4.17428	2.30091	-1.26422803	0.002036265	0.060100975	2.691165625	none	ENSMUSG00000022938	chr16	97272165	97316016	43852	-	protein_coding	Fam3b	chr16:97291589-97291889	300	3.7164425
ENSMUSG00000022957	chr16	91625093	91625243	1394	+	1	150	0	9.59706	31.73454	17.60456	37.46346	0.680563993	7.18E-06	0.000945457	5.144009595	up	ENSMUSG00000022957	chr16	91526169	91717485	191317	+	protein_coding	Itsn1	chr16:91625093-91625243	150	24.099905
ENSMUSG00000022957.1	chr16	91633943	91634093	1395	+	1	150	0	12.92665	37.25111	22.86778	43.8942	0.593136787	9.76E-06	0.001219033	5.010397784	up	ENSMUSG00000022957	chr16	91526169	91717485	191317	+	protein_coding	Itsn1	chr16:91633943-91634093	150	29.234935
ENSMUSG00000022957.2	chr16	91636493	91636618	1396	+	1	125	0	8.96052	26.50232	15.65354	30.61974	0.64591035	5.95E-05	0.005028797	4.225477383	up	ENSMUSG00000022957	chr16	91526169	91717485	191317	+	protein_coding	Itsn1	chr16:91636493-91636618	125	20.43403
ENSMUSG00000022957.3	chr16	91713868	91714118	1397	+	1	250	0	1.32204	2.61611	1.86028	1.41594	1.379709473	0.006794502	0.124430679	2.167842359	none	ENSMUSG00000022957	chr16	91526169	91717485	191317	+	protein_coding	Itsn1	chr16:91713868-91714118	250	1.8035925
ENSMUSG00000022961	chr16	91469268	91471418	1398	+	1	2150	0	36.42965	15.98101	28.67547	9.20362	0.537214506	0.001041327	0.038167848	2.982412789	up	ENSMUSG00000022961	chr16	91444394	91476109	31716	+	protein_coding	Son	chr16:91469268-91471418	2150	22.5724375
ENSMUSG00000022972	chr16	90731446	90731721	1399	-	1	275	0	4.45578	13.30803	7.03275	12.86147	0.730517315	0.001794751	NA	2.745995856	none	ENSMUSG00000022972	chr16	90722697	90732002	9306	-	protein_coding	Cfap298	chr16:90731446-90731721	275	9.4145075
ENSMUSG00000022972.1	chr16	90727871	90728071	1400	-	1	200	0	5.33714	15.63978	8.53005	15.51636	0.709398918	0.000899244	0.034506633	3.046122417	up	ENSMUSG00000022972	chr16	90722697	90732002	9306	-	protein_coding	Cfap298	chr16:90727871-90728071	200	11.2558325
ENSMUSG00000022973	chr16	90757429	90757579	1401	-	1	150	0	51.60867	34.06629	67.92276	39.11539	0.291537695	0.003518094	0.084445625	2.453692548	none	ENSMUSG00000022973	chr16	90732980	90808196	75217	-	protein_coding	Synj1	chr16:90757429-90757579	150	48.1782775
ENSMUSG00000022973.1	chr16	90757129	90757354	1402	-	1	225	0	42.20747	28.7772	60.93538	32.38967	0.429868423	7.96E-05	0.006203277	4.09935405	none	ENSMUSG00000022973	chr16	90732980	90808196	75217	-	protein_coding	Synj1	chr16:90757129-90757354	225	41.07743
ENSMUSG00000022973.2	chr16	90748679	90748904	1403	-	1	225	0	30.79872	40.83405	36.11658	38.8794	0.311254521	0.004460668	0.09692396	2.350600108	none	ENSMUSG00000022973	chr16	90732980	90808196	75217	-	protein_coding	Synj1	chr16:90748679-90748904	225	36.6571875
ENSMUSG00000022973.3	chr16	90743679	90743729	1404	-	1	50	0	10.57635	19.73456	14.33774	17.58128	0.613804426	0.000328531	0.017725421	3.483424186	up	ENSMUSG00000022973	chr16	90732980	90808196	75217	-	protein_coding	Synj1	chr16:90743679-90743729	50	15.5574825
ENSMUSG00000022973.4	chr16	90741229	90741479	1405	-	1	250	0	34.76486	42.36959	40.3816	38.9974	0.342760917	0.001208154	0.042537336	2.917877616	none	ENSMUSG00000022973	chr16	90732980	90808196	75217	-	protein_coding	Synj1	chr16:90741229-90741479	250	39.1283625
ENSMUSG00000022973.5	chr16	90735454	90735804	1406	-	1	350	0	21.74028	36.17055	26.58834	35.92952	0.31491217	0.009958148	0.154703217	2.001821441	none	ENSMUSG00000022973	chr16	90732980	90808196	75217	-	protein_coding	Synj1	chr16:90735454-90735804	350	30.1071725
ENSMUSG00000022973.6	chr16	90735004	90735404	1407	-	1	400	0	29.96633	39.69661	36.93329	38.11243	0.39066495	0.000396392	0.020155196	3.401875653	none	ENSMUSG00000022973	chr16	90732980	90808196	75217	-	protein_coding	Synj1	chr16:90735004-90735404	400	36.177165
ENSMUSG00000022973.7	chr16	90734079	90734779	1408	-	1	700	0	38.63306	29.74402	46.28004	28.43683	0.40894528	0.000330746	0.017818063	3.480505598	none	ENSMUSG00000022973	chr16	90732980	90808196	75217	-	protein_coding	Synj1	chr16:90734079-90734779	700	35.7734875
ENSMUSG00000072235	chr15	98847830	98848805	1409	-	1	975	0	400.04066	671.42999	323.91489	704.84404	-0.373690513	9.79E-36	2.69E-32	35.00910547	none	ENSMUSG00000072235	chr15	98847718	98851584	3867	-	protein_coding	Tuba1a	chr15:98847830-98848805	975	525.057395
ENSMUSG00000116358	chr15	98835480	98835655	1410	-	1	175	0	3.37856	1.36493	7.35036	1.12095	1.409300656	0.003963702	0.090827707	2.401898997	none	ENSMUSG00000116358	chr15	98830018	98851432	21415	-	protein_coding	Gm49450	chr15:98835480-98835655	175	3.3037
ENSMUSG00000023004	chr15	98830855	98830930	1411	-	1	75	0	43.92123	79.79132	24.04747	83.54057	-0.884453672	2.95E-20	4.57E-17	19.5296237	down	ENSMUSG00000023004	chr15	98829306	98832446	3141	-	protein_coding	Tuba1b	chr15:98830855-98830930	75	57.8251475
ENSMUSG00000023004.1	chr15	98829330	98830430	1412	-	1	1100	0	326.05517	467.94223	258.71449	505.66822	-0.44378362	2.19E-38	6.78E-35	37.6594646	none	ENSMUSG00000023004	chr15	98829306	98832446	3141	-	protein_coding	Tuba1b	chr15:98829330-98830430	1100	389.5950275
ENSMUSG00000023017	chr15	99596898	99598423	1413	+	1	1525	0	13.71008	18.14215	17.3777	17.34529	0.444620545	0.006281245	0.119404737	2.201954247	none	ENSMUSG00000023017	chr15	99568249	99599011	30763	+	protein_coding	Asic1	chr15:99596898-99598423	1525	16.643805
ENSMUSG00000023018	chr15	99605759	99605884	1414	+	1	125	0	6.70815	19.73456	8.48467	17.40428	0.577648931	0.003602473	0.085865981	2.443399313	none	ENSMUSG00000023018	chr15	99600010	99611872	11863	+	protein_coding	Smarcd1	chr15:99605759-99605884	125	13.082915
ENSMUSG00000023026	chr15	100063619	100063944	1415	+	1	325	0	5.43507	0.45498	2.58624	0.82597	-1.859897057	0.006331266	0.119842085	2.198509461	none	ENSMUSG00000023026	chr15	99936545	100117354	180810	+	protein_coding	Dip2b	chr15:100063619-100063944	325	2.325565
ENSMUSG00000023032	chr15	100680802	100680977	1416	+	1	175	0	7.54055	22.18005	9.07452	18.82023	0.512198675	0.006775751	0.124350432	2.169042556	none	ENSMUSG00000023032	chr15	100659628	100721849	62222	+	protein_coding	Slc4a8	chr15:100680802-100680977	175	14.4038375
ENSMUSG00000023032.1	chr15	100681702	100681827	1417	+	1	125	0	6.95297	19.39333	8.34856	16.22433	0.531158403	0.007635675	0.133408825	2.117152544	none	ENSMUSG00000023032	chr15	100659628	100721849	62222	+	protein_coding	Slc4a8	chr15:100681702-100681827	125	12.7297975
ENSMUSG00000023032.2	chr15	100716702	100718527	1418	+	1	1825	0	28.93807	13.70613	35.34524	12.2715	0.501808805	0.001451842	0.048005286	2.838080691	up	ENSMUSG00000023032	chr15	100659628	100721849	62222	+	protein_coding	Slc4a8	chr15:100716702-100718527	1825	22.565235
ENSMUSG00000023033	chr15	100870613	100870863	1419	+	1	250	0	24.53126	54.31269	25.99849	46.96207	0.314923171	0.004990147	0.104075811	2.301886639	none	ENSMUSG00000023033	chr15	100767739	100943819	176081	+	protein_coding	Scn8a	chr15:100870613-100870863	250	37.9511275
ENSMUSG00000023033.1	chr15	100881563	100881813	1420	+	1	250	0	15.81556	61.25107	17.55919	48.08302	0.563111351	1.04E-05	0.001278697	4.984566304	up	ENSMUSG00000023033	chr15	100767739	100943819	176081	+	protein_coding	Scn8a	chr15:100881563-100881813	250	35.67721
ENSMUSG00000023033.2	chr15	100881888	100881938	1421	+	1	50	0	20.61409	81.15624	22.36868	68.0242	0.423399358	0.000146027	0.009799748	3.835567815	none	ENSMUSG00000023033	chr15	100767739	100943819	176081	+	protein_coding	Scn8a	chr15:100881888-100881938	50	48.0408025
ENSMUSG00000023118	chr7	18770751	18770776	1422	+	1	25	0	1.61583	6.31278	2.67698	5.19179	1.060284518	0.00471115	NA	2.326873026	none	ENSMUSG00000023118	chr7	18758302	18788543	30242	+	protein_coding	Sympk	chr7:18770751-18770776	25	3.949345
ENSMUSG00000023118.1	chr7	18771776	18771801	1423	+	1	25	0	1.71376	7.39335	2.85847	5.78176	1.154973133	0.001344297	NA	2.871504827	none	ENSMUSG00000023118	chr7	18758302	18788543	30242	+	protein_coding	Sympk	chr7:18771776-18771801	25	4.436835
ENSMUSG00000023192	chr9	106532418	106533281	1424	-	1	863	0	5.77782	10.80567	7.1235	8.02367	0.770544703	0.001268163	0.04394207	2.896825062	up	ENSMUSG00000023192	chr9	106520294	106533281	12988	-	protein_coding	Grm2	chr9:106532418-106533281	863	7.932665
ENSMUSG00000023236	chr2	113653481	113653506	1425	-	1	25	0	0.78343	1.19431	1.95102	0.70797	2.156597417	0.001322164	0.045181021	2.878714777	up	ENSMUSG00000023236	chr2	113606707	113659466	52760	-	protein_coding	Scg5	chr2:113653481-113653506	25	1.1591825
ENSMUSG00000023236.1	chr2	113649331	113649356	1426	-	1	25	0	1.37101	4.20852	2.04177	2.3599	1.412220337	0.001621938	0.051825289	2.789965672	none	ENSMUSG00000023236	chr2	113606707	113659466	52760	-	protein_coding	Scg5	chr2:113649331-113649356	25	2.4953
ENSMUSG00000023236.2	chr2	113629781	113630381	1427	-	1	600	0	20.07548	4.09478	13.0673	1.00296	1.439069153	0.000374567	0.019431994	3.426469972	up	ENSMUSG00000023236	chr2	113606707	113659466	52760	-	protein_coding	Scg5	chr2:113629781-113630381	600	9.56013
ENSMUSG00000023353	chr5	24682999	24683149	1428	+	1	150	0	14.24869	36.85301	18.10366	36.93248	0.393168935	0.00424383	0.094098609	2.372242003	none	ENSMUSG00000023353	chr5	24657175	24707045	49871	+	protein_coding	Agap3	chr5:24682999-24683149	150	26.53446
ENSMUSG00000023353.1	chr5	24684624	24684799	1429	+	1	175	0	14.59145	38.72978	19.6917	39.76437	0.46150263	0.000566726	0.025750509	3.246626787	none	ENSMUSG00000023353	chr5	24657175	24707045	49871	+	protein_coding	Agap3	chr5:24684624-24684799	175	28.194325
ENSMUSG00000023800	chr17	3563647	3563672	1430	+	1	25	0	3.96613	1.93365	2.58624	2.83188	-1.075638173	0.008443692	0.14138245	2.073467595	none	ENSMUSG00000023800	chr17	3376848	3581619	204772	+	protein_coding	Tiam2	chr17:3563647-3563672	25	2.829475
ENSMUSG00000023832	chr17	13179476	13179576	1431	-	1	100	0	0.78343	1.8199	1.72416	1.41594	1.542592353	0.007843002	NA	2.105517684	none	ENSMUSG00000023832	chr17	13161777	13179634	17858	-	protein_coding	Acat2	chr17:13179476-13179576	100	1.4358575
ENSMUSG00000023845	chr17	17797171	17797196	1432	-	1	25	0	1.56687	0.17062	0.58984	0.70797	-3.378917789	0.00122543	NA	2.911711496	none	ENSMUSG00000023845	chr17	17741672	17845312	103641	-	protein_coding	Lnpep	chr17:17797171-17797196	25	0.758825
ENSMUSG00000023845.1	chr17	17797046	17797096	1433	-	1	50	0	1.71376	0.22749	0.63522	0.70797	-2.98840709	0.001651241	NA	2.782189559	none	ENSMUSG00000023845	chr17	17741672	17845312	103641	-	protein_coding	Lnpep	chr17:17797046-17797096	50	0.82111
ENSMUSG00000023845.2	chr17	17743471	17750146	1434	-	1	6675	0	281.69326	74.21787	297.19044	73.51098	0.188470154	0.002693522	0.071516004	2.569679408	none	ENSMUSG00000023845	chr17	17741672	17845312	103641	-	protein_coding	Lnpep	chr17:17743471-17750146	6675	181.6531375
ENSMUSG00000023868	chr17	8890353	8890428	1435	+	1	75	0	1.71376	0.45498	1.45192	0	3.572122719	0.007290663	NA	2.137232986	none	ENSMUSG00000023868	chr17	8744204	9205480	461277	+	protein_coding	Pde10a	chr17:8890353-8890428	75	0.905165
ENSMUSG00000023868.1	chr17	9204603	9205253	1436	+	1	650	0	7.83433	5.11847	10.20883	4.01184	0.831916678	0.002546144	0.068936436	2.594117031	none	ENSMUSG00000023868	chr17	8744204	9205480	461277	+	protein_coding	Pde10a	chr17:9204603-9205253	650	6.7933675
ENSMUSG00000023908	chr17	23955459	23955709	1437	+	1	250	0	3.62338	10.63505	6.21604	11.03255	0.747644082	0.003505805	0.08425954	2.455212268	none	ENSMUSG00000023908	chr17	23945310	23955709	10400	+	protein_coding	Pkmyt1	chr17:23955459-23955709	250	7.876755
ENSMUSG00000023909	chr17	23955459	23956834	1438	-	1	1375	0	14.9342	25.02365	20.1908	23.12705	0.590573082	5.73E-05	0.004901231	4.242105492	up	ENSMUSG00000023909	chr17	23955160	23959841	4682	-	protein_coding	Paqr4	chr17:23955459-23956834	1375	20.818925
ENSMUSG00000023927	chr17	52082214	52082439	1439	-	1	225	0	8.03019	18.54025	11.38852	18.64323	0.506779639	0.005955363	0.115378395	2.225091731	none	ENSMUSG00000023927	chr17	52043215	52140318	97104	-	protein_coding	Satb1	chr17:52082214-52082439	225	14.1505475
ENSMUSG00000023927.1	chr17	52049739	52049889	1440	-	1	150	0	4.11303	11.26064	7.39573	11.91751	0.766179681	0.001516663	0.049570116	2.819110983	up	ENSMUSG00000023927	chr17	52043215	52140318	97104	-	protein_coding	Satb1	chr17:52049739-52049889	150	8.6717275
ENSMUSG00000023927.2	chr17	52049664	52049689	1441	-	1	25	0	2.54616	7.50709	4.49189	6.54873	1.017053888	0.001002171	0.037262902	2.999058197	up	ENSMUSG00000023927	chr17	52043215	52140318	97104	-	protein_coding	Satb1	chr17:52049664-52049689	25	5.2734675
ENSMUSG00000023927.3	chr17	52047164	52047464	1442	-	1	300	0	5.63093	20.64451	11.70613	19.70519	1.1794885	1.54E-09	6.25E-07	8.812686704	up	ENSMUSG00000023927	chr17	52043215	52140318	97104	-	protein_coding	Satb1	chr17:52047164-52047464	300	14.42169
ENSMUSG00000023927.4	chr17	52045239	52046989	1443	-	1	1750	0	49.16044	21.89569	64.61056	23.24504	0.401398624	0.000763565	0.03116772	3.117153938	none	ENSMUSG00000023927	chr17	52043215	52140318	97104	-	protein_coding	Satb1	chr17:52045239-52046989	1750	39.7279325
ENSMUSG00000023944	chr17	45884075	45884197	1444	-	1	122	0	55.62377	74.161	67.1968	78.58477	0.228707665	0.004240795	0.094072454	2.372552736	none	ENSMUSG00000023944	chr17	45878701	45884197	5497	-	protein_coding	Hsp90ab1	chr17:45884075-45884197	122	68.891585
ENSMUSG00000023944.1	chr17	45882675	45882700	1445	-	1	25	0	64.92704	94.52115	78.35846	103.36375	0.188110396	0.009192165	0.147778827	2.036582175	none	ENSMUSG00000023944	chr17	45878701	45884197	5497	-	protein_coding	Hsp90ab1	chr17:45882675-45882700	25	85.2926
ENSMUSG00000023944.2	chr17	45881925	45882100	1446	-	1	175	0	166.92027	374.72914	199.41252	404.78237	0.153443128	0.000200923	0.012412962	3.696970588	none	ENSMUSG00000023944	chr17	45878701	45884197	5497	-	protein_coding	Hsp90ab1	chr17:45881925-45882100	175	286.461075
ENSMUSG00000023944.3	chr17	45880550	45880600	1447	-	1	50	0	22.08303	60.34112	27.35967	60.41352	0.308454578	0.004974759	0.103871506	2.303227987	none	ENSMUSG00000023944	chr17	45878701	45884197	5497	-	protein_coding	Hsp90ab1	chr17:45880550-45880600	50	42.549335
ENSMUSG00000023944.4	chr17	45879800	45880200	1448	-	1	400	0	273.12446	529.07956	338.11651	556.17015	0.242366106	2.52E-13	2.08E-10	12.59824527	none	ENSMUSG00000023944	chr17	45878701	45884197	5497	-	protein_coding	Hsp90ab1	chr17:45879800-45880200	400	424.12267
ENSMUSG00000023944.5	chr17	45879150	45879500	1449	-	1	350	0	100.86705	198.65365	133.80376	216.5211	0.284264012	1.17E-07	2.84E-05	6.930857547	none	ENSMUSG00000023944	chr17	45878701	45884197	5497	-	protein_coding	Hsp90ab1	chr17:45879150-45879500	350	162.46139
ENSMUSG00000023949	chr17	45852934	45853459	1450	+	1	525	0	14.98316	33.66818	22.91316	38.8204	0.409537158	0.00202328	0.059908126	2.693943959	none	ENSMUSG00000023949	chr17	45834360	45853606	19247	+	protein_coding	Tcte1	chr17:45852934-45853459	525	27.596225
ENSMUSG00000023951	chr17	46335843	46335993	1451	-	1	150	0	0.58758	2.10426	0.90745	0.76697	2.127830207	0.002463304	NA	2.608482013	none	ENSMUSG00000023951	chr17	46327919	46343295	15377	-	protein_coding	Vegfa	chr17:46335843-46335993	150	1.091565
ENSMUSG00000023952	chr17	46475907	46476107	1452	+	1	200	0	2.69305	3.58293	1.27043	5.30978	-1.609251834	8.77E-05	NA	4.056760043	none	ENSMUSG00000023952	chr17	46471958	46480296	8339	+	protein_coding	Gtpbp2	chr17:46475907-46476107	200	3.2140475
ENSMUSG00000023967	chr17	46421911	46422061	1453	+	1	150	0	1.5179	5.40283	3.40294	6.13575	0.997834992	0.006982217	NA	2.15600664	none	ENSMUSG00000023967	chr17	46421912	46439836	17925	+	protein_coding	Mrps18a	chr17:46421911-46422061	150	4.114855
ENSMUSG00000023967.1	chr17	46428861	46428886	1454	+	1	25	0	1.61583	5.68719	3.72055	6.43074	1.031701808	0.003981638	0.091040332	2.399938179	none	ENSMUSG00000023967	chr17	46421912	46439836	17925	+	protein_coding	Mrps18a	chr17:46428861-46428886	25	4.3635775
ENSMUSG00000023973	chr17	47047680	47047855	1455	-	1	175	0	3.13373	15.07106	6.21604	13.92343	1.172920302	3.79E-06	0.000551458	5.420997128	up	ENSMUSG00000023973	chr17	47046631	47063140	16510	-	protein_coding	Cnpy3	chr17:47047680-47047855	175	9.586065
ENSMUSG00000024002	chr17	32440822	32441147	1456	-	1	325	0	9.4012	14.3886	13.92938	13.98243	0.615098079	0.00094841	0.035966009	3.023003678	up	ENSMUSG00000024002	chr17	32415248	32503696	88449	-	protein_coding	Brd4	chr17:32440822-32441147	325	12.9254025
ENSMUSG00000024002.1	chr17	32431797	32431822	1457	-	1	25	0	2.54616	5.80094	4.53726	5.60477	0.893311464	0.005413042	0.109275783	2.266558614	none	ENSMUSG00000024002	chr17	32415248	32503696	88449	-	protein_coding	Brd4	chr17:32431797-32431822	25	4.6222825
ENSMUSG00000024002.2	chr17	32417847	32418247	1458	-	1	400	0	11.65357	19.50707	16.42488	19.05622	0.571300542	0.000508229	0.024002754	3.293940568	up	ENSMUSG00000024002	chr17	32415248	32503696	88449	-	protein_coding	Brd4	chr17:32417847-32418247	400	16.660435
ENSMUSG00000024002.3	chr17	32417647	32417797	1459	-	1	150	0	5.87575	15.18481	10.29958	14.6314	0.897368754	1.41E-05	0.001637147	4.851341826	up	ENSMUSG00000024002	chr17	32415248	32503696	88449	-	protein_coding	Brd4	chr17:32417647-32417797	150	11.497885
ENSMUSG00000024002.4	chr17	32417322	32417547	1460	-	1	225	0	8.32398	20.18953	14.83684	20.05918	0.90824561	2.07E-07	4.65E-05	6.683430977	up	ENSMUSG00000024002	chr17	32415248	32503696	88449	-	protein_coding	Brd4	chr17:32417322-32417547	225	15.8523825
ENSMUSG00000024002.5	chr17	32416997	32417272	1461	-	1	275	0	7.7364	15.69665	10.61719	15.69336	0.511262398	0.008230143	0.139262878	2.084592635	none	ENSMUSG00000024002	chr17	32415248	32503696	88449	-	protein_coding	Brd4	chr17:32416997-32417272	275	12.4359
ENSMUSG00000024008	chr17	29417754	29418054	1462	-	1	300	0	5.533	3.52606	0.90745	2.18291	-1.859877591	5.43E-05	NA	4.265442811	none	ENSMUSG00000024008	chr17	29374530	29457141	82612	-	protein_coding	Cpne5	chr17:29417754-29418054	300	3.037355
ENSMUSG00000024008.1	chr17	29417604	29417729	1463	-	1	125	0	3.72131	1.70616	0.4991	1.06196	-2.143717626	0.000717753	NA	3.144024689	none	ENSMUSG00000024008	chr17	29374530	29457141	82612	-	protein_coding	Cpne5	chr17:29417604-29417729	125	1.7471325
ENSMUSG00000024008.2	chr17	29417554	29417579	1464	-	1	25	0	2.00755	0.62559	0.18149	0.41298	-2.797851681	0.006517908	NA	2.185891767	none	ENSMUSG00000024008	chr17	29374530	29457141	82612	-	protein_coding	Cpne5	chr17:29417554-29417579	25	0.8069025
ENSMUSG00000024008.3	chr17	29417429	29417529	1465	-	1	100	0	3.42752	0.85308	0.72596	0.88496	-2.22147687	0.000781706	NA	3.106956708	none	ENSMUSG00000024008	chr17	29374530	29457141	82612	-	protein_coding	Cpne5	chr17:29417429-29417529	100	1.47288
ENSMUSG00000024008.4	chr17	29417054	29417379	1466	-	1	325	0	8.17709	2.27488	1.36118	2.24191	-2.500822655	8.52E-09	NA	8.069431842	none	ENSMUSG00000024008	chr17	29374530	29457141	82612	-	protein_coding	Cpne5	chr17:29417054-29417379	325	3.513765
ENSMUSG00000024008.5	chr17	29392329	29392379	1467	-	1	50	0	1.81169	8.24643	3.40294	7.61069	1.092637541	0.001241679	NA	2.905990544	none	ENSMUSG00000024008	chr17	29374530	29457141	82612	-	protein_coding	Cpne5	chr17:29392329-29392379	50	5.2679375
ENSMUSG00000024008.6	chr17	29377879	29378154	1468	-	1	275	0	2.79098	10.18008	4.03816	7.84668	0.978836974	0.00091588	NA	3.038161412	none	ENSMUSG00000024008	chr17	29374530	29457141	82612	-	protein_coding	Cpne5	chr17:29377879-29378154	275	6.213975
ENSMUSG00000024012	chr17	29561795	29561895	1469	-	1	100	0	12.14322	43.22267	16.33413	44.72016	0.440648172	0.001673495	0.052701976	2.776375522	none	ENSMUSG00000024012	chr17	29551046	29566908	15863	-	protein_coding	Mtch1	chr17:29561795-29561895	100	29.105045
ENSMUSG00000024012.1	chr17	29559770	29559895	1470	-	1	125	0	12.87769	53.23213	18.69351	53.6288	0.597536065	6.19E-06	0.000833713	5.20797455	up	ENSMUSG00000024012	chr17	29551046	29566908	15863	-	protein_coding	Mtch1	chr17:29559770-29559895	125	34.6080325
ENSMUSG00000024012.2	chr17	29559370	29559395	1471	-	1	25	0	13.12251	46.00939	16.56099	46.1361	0.373078954	0.006371936	0.120318226	2.195728601	none	ENSMUSG00000024012	chr17	29551046	29566908	15863	-	protein_coding	Mtch1	chr17:29559370-29559395	25	30.4572475
ENSMUSG00000024012.3	chr17	29559020	29559120	1472	-	1	100	0	13.90594	48.56863	17.60456	47.55205	0.431071622	0.001199603	0.042356692	2.920962588	none	ENSMUSG00000024012	chr17	29551046	29566908	15863	-	protein_coding	Mtch1	chr17:29559020-29559120	100	31.907795
ENSMUSG00000042203	chr17	29819108	29819233	1473	+	1	125	0	2.25237	5.51658	3.17608	4.12983	0.951841063	0.007369303	0.130931314	2.132573579	none	ENSMUSG00000042203	chr17	29768759	29825872	57114	+	protein_coding	Tbc1d22b	chr17:29819108-29819233	125	3.768715
ENSMUSG00000034868	chr17	71282452	71282477	1474	-	1	25	0	17.38243	37.53547	24.22896	41.59329	0.339151359	0.007092376	0.128010841	2.14920824	none	ENSMUSG00000034868	chr17	71280128	71297885	17758	-	protein_coding	Myl12b	chr17:71282452-71282477	25	30.1850375
ENSMUSG00000024052	chr17	71535104	71535679	1475	+	1	575	0	6.85504	2.33175	6.98738	0.64897	1.874398844	0.000296577	0.016479215	3.527862423	up	ENSMUSG00000024052	chr17	71489555	71556812	67258	+	protein_coding	Lpin2	chr17:71535104-71535679	575	4.205785
ENSMUSG00000024065	chr17	74137028	74137403	1476	+	1	375	0	11.45771	33.55444	15.33593	33.86461	0.423988603	0.004438195	0.096605184	2.352793639	none	ENSMUSG00000024065	chr17	74111129	74139089	27961	+	protein_coding	Ehd3	chr17:74137028-74137403	375	23.5531725
ENSMUSG00000024068	chr17	74646331	74646456	1477	+	1	125	0	3.8682	14.10424	7.30499	16.9323	0.614349965	0.008753631	NA	2.057811754	none	ENSMUSG00000024068	chr17	74645982	74698110	52129	+	protein_coding	Spast	chr17:74646331-74646456	125	10.5524325
ENSMUSG00000024073	chr17	74864939	74865039	1478	+	1	100	0	3.52545	2.27488	1.90565	2.83188	-1.123694864	0.00704025	0.12740364	2.152411939	none	ENSMUSG00000024073	chr17	74835290	75010351	175062	+	protein_coding	Birc6	chr17:74864939-74865039	100	2.634465
ENSMUSG00000024073.1	chr17	74946864	74946939	1479	+	1	75	0	2.39926	4.49288	3.85667	3.48086	1.098823957	0.002181926	0.062754651	2.661160037	none	ENSMUSG00000024073	chr17	74835290	75010351	175062	+	protein_coding	Birc6	chr17:74946864-74946939	75	3.5574175
ENSMUSG00000024073.2	chr17	75003214	75003289	1480	+	1	75	0	4.60267	2.33175	3.22145	4.18883	-1.282934478	0.00040414	0.020424214	3.393467676	down	ENSMUSG00000024073	chr17	74835290	75010351	175062	+	protein_coding	Birc6	chr17:75003214-75003289	75	3.586175
ENSMUSG00000024096	chr17	66174562	66174837	1481	-	1	275	0	6.16954	18.99522	8.9384	16.04734	0.806526449	6.76E-05	0.005515573	4.170298308	up	ENSMUSG00000024096	chr17	66155413	66192793	37381	-	protein_coding	Ralbp1	chr17:66174562-66174837	275	12.537625
ENSMUSG00000024098	chr17	66231866	66232416	1482	-	1	550	0	3.08477	5.28909	5.21785	4.24783	1.141132077	0.000363013	0.019058806	3.440078221	up	ENSMUSG00000024098	chr17	66228967	66258221	29255	-	protein_coding	Twsg1	chr17:66231866-66232416	550	4.459885
ENSMUSG00000024099	chr17	66394382	66394407	1483	-	1	25	0	21.29959	24.62555	18.78425	29.61678	-0.401699501	0.003363446	0.081978488	2.473215493	none	ENSMUSG00000024099	chr17	66385633	66408554	22922	-	protein_coding	Ndufv2	chr17:66394382-66394407	25	23.5815425
ENSMUSG00000024109	chr17	91361408	91361758	1484	-	1	350	0	5.72886	2.10426	3.72055	0.47198	1.627023	0.006663108	0.123043077	2.176323143	none	ENSMUSG00000024109	chr17	90341059	91400499	1059441	-	protein_coding	Nrxn1	chr17:91361408-91361758	350	3.0064125
ENSMUSG00000024109.1	chr17	91339558	91340558	1485	-	1	1000	0	92.10238	39.07102	43.51231	15.33937	0.365538803	0.002246633	0.063849427	2.648467774	none	ENSMUSG00000024109	chr17	90341059	91400499	1059441	-	protein_coding	Nrxn1	chr17:91339558-91340558	1000	47.50627
ENSMUSG00000024109.2	chr17	91304808	91305033	1486	-	1	225	0	3.08477	0.11374	1.63341	0.58998	-3.199646639	0.005426536	NA	2.265477342	none	ENSMUSG00000024109	chr17	90341059	91400499	1059441	-	protein_coding	Nrxn1	chr17:91304808-91305033	225	1.355475
ENSMUSG00000024109.3	chr17	91260158	91260283	1487	-	1	125	0	1.71376	0.51185	1.45192	0	3.818344733	0.003829149	NA	2.416897686	none	ENSMUSG00000024109	chr17	90341059	91400499	1059441	-	protein_coding	Nrxn1	chr17:91260158-91260283	125	0.9193825
ENSMUSG00000024109.4	chr17	91241108	91241208	1488	-	1	100	0	2.15444	0.62559	0.72596	0.82597	-1.87326022	0.009063944	NA	2.042682769	none	ENSMUSG00000024109	chr17	90341059	91400499	1059441	-	protein_coding	Nrxn1	chr17:91241108-91241208	100	1.08299
ENSMUSG00000024109.5	chr17	91238158	91238508	1489	-	1	350	0	4.60267	1.64929	3.3122	0.35399	1.842800801	0.007146269	0.128577462	2.145920627	none	ENSMUSG00000024109	chr17	90341059	91400499	1059441	-	protein_coding	Nrxn1	chr17:91238158-91238508	350	2.4795375
ENSMUSG00000024109.6	chr17	91191033	91191283	1490	-	1	250	0	4.60267	0.3981	1.86028	0.64897	-1.92892322	0.009912203	0.154416328	2.003829797	none	ENSMUSG00000024109	chr17	90341059	91400499	1059441	-	protein_coding	Nrxn1	chr17:91191033-91191283	250	1.877505
ENSMUSG00000024109.7	chr17	91129383	91129533	1491	-	1	150	0	2.10548	0.51185	1.45192	0	3.509701296	0.007661794	NA	2.115669532	none	ENSMUSG00000024109	chr17	90341059	91400499	1059441	-	protein_coding	Nrxn1	chr17:91129383-91129533	150	1.0173125
ENSMUSG00000024109.8	chr17	90588383	90588533	1492	-	1	150	0	2.74202	0.3981	1.08894	0.70797	-2.090575126	0.006708518	NA	2.173373386	none	ENSMUSG00000024109	chr17	90341059	91400499	1059441	-	protein_coding	Nrxn1	chr17:90588383-90588533	150	1.2342575
ENSMUSG00000024109.9	chr17	90344483	90344783	1493	-	1	300	0	81.62396	120.39787	94.37498	121.00403	0.259181215	6.98E-05	0.005642497	4.15614354	none	ENSMUSG00000024109	chr17	90341059	91400499	1059441	-	protein_coding	Nrxn1	chr17:90344483-90344783	300	104.35021
ENSMUSG00000024109.10	chr17	90342483	90344108	1494	-	1	1625	0	221.80957	83.82922	251.81785	87.84739	0.207377268	0.000592153	0.026468735	3.227566157	none	ENSMUSG00000024109	chr17	90341059	91400499	1059441	-	protein_coding	Nrxn1	chr17:90342483-90344108	1625	161.3260075
ENSMUSG00000024120	chr17	85012699	85012924	1495	-	1	225	0	2.83995	1.8199	5.08173	1.41594	1.231145922	0.006708298	0.123669891	2.173387665	none	ENSMUSG00000024120	chr17	85012675	85098217	85543	-	protein_coding	Lrpprc	chr17:85012699-85012924	225	2.78938
ENSMUSG00000024121	chr17	24382839	24383614	1496	-	1	775	0	234.44243	237.89528	272.37163	257.05244	0.126707896	0.002501943	0.068107386	2.60172264	none	ENSMUSG00000024121	chr17	24382840	24388676	5837	-	protein_coding	Atp6v0c	chr17:24382839-24383614	775	250.440445
ENSMUSG00000024122	chr17	24294028	24296128	1497	-	1	2100	0	63.70293	32.13264	76.04445	28.96781	0.45699105	1.06E-05	0.001302752	4.974838208	none	ENSMUSG00000024122	chr17	24292654	24369898	77245	-	protein_coding	Pdpk1	chr17:24294028-24296128	2100	50.2119575
ENSMUSG00000024127	chr17	85393122	85393147	1498	-	1	25	0	1.86065	0.05687	0.72596	0.47198	-4.198010271	0.001928256	NA	2.714835402	none	ENSMUSG00000024127	chr17	85370898	85397669	26772	-	protein_coding	Prepl	chr17:85393122-85393147	25	0.778865
ENSMUSG00000024127.1	chr17	85370897	85372172	1499	-	1	1275	0	126.32863	113.17514	141.8347	114.57329	0.195961349	0.001073727	0.039005938	2.969106318	none	ENSMUSG00000024127	chr17	85370898	85397669	26772	-	protein_coding	Prepl	chr17:85370897-85372172	1275	123.97794
ENSMUSG00000024131	chr17	85369728	85371664	1500	+	1	1936	0	145.08207	130.17985	164.33951	130.91562	0.208458641	0.000191937	0.012002527	3.716841236	none	ENSMUSG00000024131	chr17	85335804	85371664	35861	+	protein_coding	Slc3a1	chr17:85369728-85371664	1936	142.6292625
ENSMUSG00000024140	chr17	87117002	87117227	1501	+	1	225	0	10.72324	21.09949	13.29417	18.05326	0.577001489	0.000706297	0.029762221	3.151012708	up	ENSMUSG00000024140	chr17	87061128	87140838	79711	+	protein_coding	Epas1	chr17:87117002-87117227	225	15.79254
ENSMUSG00000024140.1	chr17	87131102	87131277	1502	+	1	175	0	12.87769	32.98572	16.24339	27.84686	0.619676584	2.62E-05	0.002678398	4.58152079	up	ENSMUSG00000024140	chr17	87061128	87140838	79711	+	protein_coding	Epas1	chr17:87131102-87131277	175	22.488415
ENSMUSG00000024140.2	chr17	87136402	87136552	1503	+	1	150	0	3.8682	11.31751	5.17247	8.73164	0.82536262	0.00169395	0.053120954	2.771099431	none	ENSMUSG00000024140	chr17	87061128	87140838	79711	+	protein_coding	Epas1	chr17:87136402-87136552	150	7.272455
ENSMUSG00000024163	chr17	25155709	25155884	1504	-	1	175	0	7.44262	32.70136	11.2524	30.67874	0.727969636	2.41E-05	0.002505992	4.618861196	up	ENSMUSG00000024163	chr17	25111127	25155951	44825	-	protein_coding	Mapk8ip3	chr17:25155709-25155884	175	20.51878
ENSMUSG00000024169	chr17	25317783	25318008	1505	+	1	225	0	2.25237	0.90995	1.3158	1.71093	-1.682455265	0.002887845	0.074544122	2.539426163	none	ENSMUSG00000024169	chr17	25235059	25318469	83411	+	protein_coding	Ift140	chr17:25317783-25318008	225	1.5472625
ENSMUSG00000024172	chr17	55798757	55799257	1506	+	1	500	0	24.09058	4.89099	29.21995	3.95284	0.676273048	0.006931055	0.126048496	2.159200629	none	ENSMUSG00000024172	chr17	55752383	55821582	69200	+	protein_coding	St6gal2	chr17:55798757-55799257	500	15.53859
ENSMUSG00000024201	chr17	56700961	56701061	1507	+	1	100	0	1.12619	5.11847	2.22326	4.60181	1.205402766	0.004810458	NA	2.31781359	none	ENSMUSG00000024201	chr17	56633062	56709870	76809	+	protein_coding	Kdm4b	chr17:56700961-56701061	100	3.2674325
ENSMUSG00000052146	chr17	27853405	27853430	1508	-	1	25	0	6.80608	10.69192	3.58443	11.03255	-0.96459358	0.0001296	0.008964589	3.887395673	down	ENSMUSG00000052146	chr17	27849392	27855643	6252	-	protein_coding	Rps10	chr17:27853405-27853430	25	8.028745
ENSMUSG00000052146.1	chr17	27853130	27853155	1509	-	1	25	0	13.36733	27.29853	6.1253	29.73478	-1.193956068	1.74E-11	1.10E-08	10.75961161	down	ENSMUSG00000052146	chr17	27849392	27855643	6252	-	protein_coding	Rps10	chr17:27853130-27853155	25	19.131485
ENSMUSG00000024213	chr17	27842055	27842455	1510	-	1	400	0	112.17786	146.16086	114.7019	156.04859	-0.264592651	4.52E-06	0.000641376	5.345316002	none	ENSMUSG00000024213	chr17	27798356	27842469	44114	-	protein_coding	Nudt3	chr17:27842055-27842455	400	132.2723025
ENSMUSG00000024213.1	chr17	27800980	27801080	1511	-	1	100	0	132.30231	146.84332	124.81998	154.75064	-0.157059452	0.004971301	0.1038577	2.303529904	none	ENSMUSG00000024213	chr17	27798356	27842469	44114	-	protein_coding	Nudt3	chr17:27800980-27801080	100	139.6790625
ENSMUSG00000024238	chr18	5612109	5612134	1512	+	1	25	0	1.76273	0	0.90745	0.23599	-3.733661748	0.009453309	NA	2.024416151	none	ENSMUSG00000024238	chr18	5591860	5775467	183608	+	protein_coding	Zeb1	chr18:5612109-5612134	25	0.7265425
ENSMUSG00000024251	chr17	84499103	84499128	1513	-	1	25	0	0.39172	0.68246	1.67879	0.35399	3.047421548	0.000864001	NA	3.063485705	none	ENSMUSG00000024251	chr17	84497504	84773633	276130	-	protein_coding	Thada	chr17:84499103-84499128	25	0.77674
ENSMUSG00000024260	chr18	31855648	31855773	1514	+	1	125	0	1.5179	1.47867	0.72596	2.18291	-1.623581773	0.004934355	0.103324222	2.30676963	none	ENSMUSG00000024260	chr18	31767424	31856114	88691	+	protein_coding	Sap130	chr18:31855648-31855773	125	1.47636
ENSMUSG00000024261	chr18	31572310	31573510	1515	-	1	1200	0	94.94233	38.38855	117.92335	41.12131	0.312078158	0.000462773	0.022692682	3.334631896	none	ENSMUSG00000024261	chr18	31570861	31580459	9599	-	protein_coding	Syt4	chr18:31572310-31573510	1200	73.093885
ENSMUSG00000024261.1	chr18	31570910	31572035	1516	-	1	1125	0	97.73331	34.635	114.2028	36.4015	0.250424179	0.007125819	0.12830274	2.147165205	none	ENSMUSG00000024261	chr18	31570861	31580459	9599	-	protein_coding	Syt4	chr18:31570910-31572035	1125	70.7431525
ENSMUSG00000024268	chr18	25635988	25636138	1517	-	1	150	0	15.13006	43.16579	20.14543	43.12723	0.442061472	0.000701101	0.029705308	3.154219193	none	ENSMUSG00000024268	chr18	25610689	25887214	276526	-	protein_coding	Celf4	chr18:25635988-25636138	150	30.3921275
ENSMUSG00000024268.1	chr18	25634238	25634413	1518	-	1	175	0	22.71957	56.41695	28.58473	56.40168	0.356095797	0.001187127	0.042076165	2.925502927	none	ENSMUSG00000024268	chr18	25610689	25887214	276526	-	protein_coding	Celf4	chr18:25634238-25634413	175	41.0307325
ENSMUSG00000024268.2	chr18	25612188	25612563	1519	-	1	375	0	47.64254	60.45486	71.37108	67.72922	0.473308097	2.62E-08	7.79E-06	7.581721876	none	ENSMUSG00000024268	chr18	25610689	25887214	276526	-	protein_coding	Celf4	chr18:25612188-25612563	375	61.799425
ENSMUSG00000024268.3	chr18	25611913	25612138	1520	-	1	225	0	50.67835	33.49757	71.14421	38.11243	0.394214789	8.72E-05	0.006626892	4.059556874	none	ENSMUSG00000024268	chr18	25610689	25887214	276526	-	protein_coding	Celf4	chr18:25611913-25612138	225	48.35814
ENSMUSG00000024268.4	chr18	25610688	25611763	1521	-	1	1075	0	107.52623	80.41691	137.38819	88.14238	0.310392059	3.71E-06	0.000541861	5.430412001	none	ENSMUSG00000024268	chr18	25610689	25887214	276526	-	protein_coding	Celf4	chr18:25610688-25611763	1075	103.3684275
ENSMUSG00000024269	chr18	25266229	25266254	1522	-	1	25	0	1.37101	2.04739	2.17788	1.29795	1.360935928	0.008830642	0.144340685	2.05400771	none	ENSMUSG00000024269	chr18	25260280	25302064	41785	-	protein_coding	Tpgs2	chr18:25266229-25266254	25	1.7235575
ENSMUSG00000024271	chr18	24764472	24764622	1523	+	1	150	0	3.32959	4.89099	4.49189	3.48086	0.937224039	0.004928579	0.103273701	2.307278315	none	ENSMUSG00000024271	chr18	24735923	24772564	36642	+	protein_coding	Elp2	chr18:24764472-24764622	150	4.0483325
ENSMUSG00000024277	chr18	23885439	23885489	1524	+	1	50	0	0.24482	1.64929	0.90745	1.23895	2.334202531	0.004991844	NA	2.301739019	none	ENSMUSG00000024277	chr18	23885390	24026918	141529	+	protein_coding	Mapre2	chr18:23885439-23885489	50	1.0101275
ENSMUSG00000024277.1	chr18	24016664	24016764	1525	+	1	100	0	10.47842	25.9336	16.0619	22.06509	0.852760853	1.06E-07	2.59E-05	6.973777392	up	ENSMUSG00000024277	chr18	23885390	24026918	141529	+	protein_coding	Mapre2	chr18:24016664-24016764	100	18.6347525
ENSMUSG00000024294	chr18	10811972	10814072	1526	+	1	2100	0	124.7128	59.43117	142.69678	58.2896	0.318155423	2.04E-05	0.002204447	4.689743176	none	ENSMUSG00000024294	chr18	10725548	10818704	93157	+	protein_coding	Mib1	chr18:10811972-10814072	2100	96.2825875
ENSMUSG00000024298	chr17	33007094	33007244	1527	-	1	150	0	1.12619	4.77724	2.49549	4.30682	1.356080815	0.001462813	NA	2.834811317	none	ENSMUSG00000024298	chr17	32984470	33007261	22792	-	protein_coding	Zfp871	chr17:33007094-33007244	150	3.176435
ENSMUSG00000024298.1	chr17	32984644	32992719	1528	-	1	8075	0	217.69655	49.59232	226.54532	46.90307	0.232052517	0.002497547	0.068039149	2.602486349	none	ENSMUSG00000024298	chr17	32984470	33007261	22792	-	protein_coding	Zfp871	chr17:32984644-32992719	8075	135.184315
ENSMUSG00000024302	chr18	23710266	23710941	1529	+	1	675	0	19.83066	3.81042	17.83143	2.00592	0.859666556	0.007311634	0.130478331	2.135985554	none	ENSMUSG00000024302	chr18	23548192	23792772	244581	+	protein_coding	Dtna	chr18:23710266-23710941	675	10.8696075
ENSMUSG00000024308	chr17	34144647	34144797	1530	+	1	150	0	0.63654	2.95734	1.67879	2.5369	1.688910935	0.002219309	NA	2.653782226	none	ENSMUSG00000024308	chr17	34134873	34148266	13394	+	protein_coding	Tapbp	chr17:34144647-34144797	150	1.9523925
ENSMUSG00000024308.1	chr17	34144972	34145147	1531	+	1	175	0	0.78343	2.38862	1.76953	2.12391	1.393230469	0.009780695	NA	2.009630299	none	ENSMUSG00000024308	chr17	34134873	34148266	13394	+	protein_coding	Tapbp	chr17:34144972-34145147	175	1.7663725
ENSMUSG00000024335	chr17	34333371	34333471	1532	-	1	100	0	6.41436	9.15638	3.94741	10.32458	-0.860171918	0.000715872	0.029944889	3.145164691	down	ENSMUSG00000024335	chr17	34330997	34341608	10612	-	protein_coding	Brd2	chr17:34333371-34333471	100	7.4606825
ENSMUSG00000024347	chr18	36132682	36133032	1533	+	1	350	0	3.96613	0.34123	3.17608	4.07083	-3.894162109	3.19E-09	1.18E-06	8.496028056	down	ENSMUSG00000024347	chr18	36097883	36147768	49886	+	protein_coding	Psd2	chr18:36132682-36133032	350	2.8885675
ENSMUSG00000024370	chr18	34770178	34770253	1534	-	1	75	0	4.0151	4.54975	2.08714	4.54281	-0.937807346	0.007660833	0.133754007	2.115723992	none	ENSMUSG00000024370	chr18	34764004	34784788	20785	-	protein_coding	Cdc23	chr18:34770178-34770253	75	3.7987
ENSMUSG00000024383	chr18	32296541	32296616	1535	+	1	75	0	1.5179	2.44549	0.9982	4.18883	-1.439705218	0.003260452	NA	2.486722242	none	ENSMUSG00000024383	chr18	32296142	32369804	73663	+	protein_coding	Map3k2	chr18:32296541-32296616	75	2.287605
ENSMUSG00000024383.1	chr18	32361166	32361366	1536	+	1	200	0	3.72131	1.47867	1.76953	1.76993	-1.268280386	0.008205934	0.13899199	2.085871958	none	ENSMUSG00000024383	chr18	32296142	32369804	73663	+	protein_coding	Map3k2	chr18:32361166-32361366	200	2.18486
ENSMUSG00000024384	chr18	32231293	32231518	1537	+	1	225	0	2.83995	2.04739	3.17608	0.88496	1.468543576	0.004131001	0.092945291	2.383944671	none	ENSMUSG00000024384	chr18	32200794	32237381	36588	+	protein_coding	Iws1	chr18:32231293-32231518	225	2.237095
ENSMUSG00000024387	chr17	35340096	35340246	1538	-	1	150	0	10.9191	13.93362	14.15625	13.21546	0.496476812	0.006917139	0.125923954	2.160073472	none	ENSMUSG00000024387	chr17	35335172	35341029	5858	-	protein_coding	Csnk2b	chr17:35340096-35340246	150	13.0561075
ENSMUSG00000024392	chr17	35364578	35364728	1539	+	1	150	0	5.63093	11.94311	8.12169	11.32753	0.608280156	0.006781426	0.124393114	2.168678995	none	ENSMUSG00000024392	chr17	35354154	35366298	12145	+	protein_coding	Bag6	chr17:35364578-35364728	150	9.255815
ENSMUSG00000024392.1	chr17	35364828	35364903	1540	+	1	75	0	5.19025	12.11372	8.34856	10.56057	0.885070491	0.000109546	0.007908807	3.96040402	up	ENSMUSG00000024392	chr17	35354154	35366298	12145	+	protein_coding	Bag6	chr17:35364828-35364903	75	9.053275
ENSMUSG00000024392.2	chr17	35364978	35365153	1541	+	1	175	0	9.45016	18.14215	12.61358	15.98834	0.609663514	0.000716876	0.029970017	3.144555936	up	ENSMUSG00000024392	chr17	35354154	35366298	12145	+	protein_coding	Bag6	chr17:35364978-35365153	175	14.0485575
ENSMUSG00000024393	chr17	35380301	35380476	1542	-	1	175	0	12.48597	13.76301	8.84765	14.15942	-0.51351119	0.006885036	0.125549669	2.162093762	none	ENSMUSG00000024393	chr17	35368052	35383873	15822	-	protein_coding	Prrc2a	chr17:35380301-35380476	175	12.3140125
ENSMUSG00000024393.1	chr17	35379051	35379176	1543	-	1	125	0	14.98316	33.44069	19.32872	30.67874	0.492603103	0.000381915	0.019730496	3.418033461	none	ENSMUSG00000024393	chr17	35368052	35383873	15822	-	protein_coding	Prrc2a	chr17:35379051-35379176	125	24.6078275
ENSMUSG00000024393.2	chr17	35378751	35378976	1544	-	1	225	0	13.75905	41.85774	20.46304	42.00627	0.609529997	4.83E-06	0.000674411	5.316094316	up	ENSMUSG00000024393	chr17	35368052	35383873	15822	-	protein_coding	Prrc2a	chr17:35378751-35378976	225	29.521525
ENSMUSG00000024393.3	chr17	35377901	35378401	1545	-	1	500	0	37.06619	102.25573	55.08232	102.47879	0.609090643	1.64E-13	1.43E-10	12.7860847	up	ENSMUSG00000024393	chr17	35368052	35383873	15822	-	protein_coding	Prrc2a	chr17:35377901-35378401	500	74.2207575
ENSMUSG00000024393.4	chr17	35377351	35377551	1546	-	1	200	0	21.34856	48.45488	29.17457	49.08598	0.436711121	0.000124643	0.008710932	3.904332457	none	ENSMUSG00000024393	chr17	35368052	35383873	15822	-	protein_coding	Prrc2a	chr17:35377351-35377551	200	37.0159975
ENSMUSG00000024393.5	chr17	35375676	35376201	1547	-	1	525	0	22.86646	55.79136	25.45402	52.50784	0.299140775	0.007766035	0.134742906	2.109800672	none	ENSMUSG00000024393	chr17	35368052	35383873	15822	-	protein_coding	Prrc2a	chr17:35375676-35376201	525	39.15492
ENSMUSG00000024393.6	chr17	35373426	35373576	1548	-	1	150	0	6.46333	20.81513	9.02914	20.35416	0.576101252	0.003102388	0.07797772	2.508303891	none	ENSMUSG00000024393	chr17	35368052	35383873	15822	-	protein_coding	Prrc2a	chr17:35373426-35373576	150	14.16544
ENSMUSG00000024400	chr18	31990167	31990442	1549	+	1	275	0	4.35785	2.67298	3.22145	0.70797	1.536353005	0.003133325	0.078269913	2.503994544	none	ENSMUSG00000024400	chr18	31937143	32040450	103308	+	protein_coding	Wdr33	chr18:31990167-31990442	275	2.7400625
ENSMUSG00000024400.1	chr18	32029917	32030017	1550	+	1	100	0	0.63654	2.78672	1.22506	1.65193	1.767524873	0.00297105	NA	2.527090077	none	ENSMUSG00000024400	chr18	31937143	32040450	103308	+	protein_coding	Wdr33	chr18:32029917-32030017	100	1.5750625
ENSMUSG00000024403	chr17	35455535	35455835	1551	+	1	300	0	36.0869	99.29839	41.69741	96.99201	0.294677952	0.00069378	0.029485639	3.158778392	none	ENSMUSG00000024403	chr17	35452636	35457743	5108	+	protein_coding	Atp6v1g2	chr17:35455535-35455835	300	68.5186775
ENSMUSG00000024403.1	chr17	35456085	35456210	1552	+	1	125	0	43.92123	119.48792	54.03875	118.88012	0.323240647	3.45E-05	0.003315414	4.462213071	none	ENSMUSG00000024403	chr17	35452636	35457743	5108	+	protein_coding	Atp6v1g2	chr17:35456085-35456210	125	84.082005
ENSMUSG00000024425	chr18	38575948	38576073	1553	+	1	125	0	116.48675	131.37416	131.80736	132.92154	0.21512246	0.000232729	0.013831555	3.633149331	none	ENSMUSG00000024425	chr18	38543449	38598356	54908	+	protein_coding	Ndfip1	chr18:38575948-38576073	125	128.1474525
ENSMUSG00000024425.1	chr18	38582348	38582498	1554	+	1	150	0	2.20341	2.16113	1.8149	0.58998	1.636602257	0.006466264	0.121185364	2.189346539	none	ENSMUSG00000024425	chr18	38543449	38598356	54908	+	protein_coding	Ndfip1	chr18:38582348-38582498	150	1.692355
ENSMUSG00000024425.2	chr18	38582548	38582723	1555	+	1	175	0	2.64409	2.67298	2.63161	0.94396	1.579077243	0.001546753	0.0501977	2.810579033	none	ENSMUSG00000024425	chr18	38543449	38598356	54908	+	protein_coding	Ndfip1	chr18:38582548-38582723	175	2.22316
ENSMUSG00000024426	chr17	36215161	36215236	1556	-	1	75	0	1.32204	2.8436	2.26863	1.82892	1.430105256	0.002713784	0.071671935	2.566424656	none	ENSMUSG00000024426	chr17	36208487	36220967	12481	-	protein_coding	Atat1	chr17:36215161-36215236	75	2.0657975
ENSMUSG00000024429	chr17	36291417	36291692	1557	+	1	275	0	20.02652	43.10892	24.68269	41.06231	0.436794079	0.000307856	0.016878687	3.511652393	none	ENSMUSG00000024429	chr17	36290743	36300354	9612	+	protein_coding	Gnl1	chr17:36291417-36291692	275	32.22011
ENSMUSG00000024429.1	chr17	36291942	36292092	1558	+	1	150	0	21.59338	40.26533	25.95312	37.75845	0.369151133	0.002210965	0.063271402	2.655418215	none	ENSMUSG00000024429	chr17	36290743	36300354	9612	+	protein_coding	Gnl1	chr17:36291942-36292092	150	31.39257
ENSMUSG00000024429.2	chr17	36292192	36292317	1559	+	1	125	0	7.93226	15.75352	8.84765	12.2125	0.529475323	0.009001159	0.146007398	2.045701584	none	ENSMUSG00000024429	chr17	36290743	36300354	9612	+	protein_coding	Gnl1	chr17:36292192-36292317	125	11.1864825
ENSMUSG00000024456	chr18	37984628	37984703	1560	-	1	75	0	2.88891	3.69668	1.22506	4.18883	-1.417160771	0.000673111	0.028988637	3.171913457	down	ENSMUSG00000024456	chr18	37976654	38068529	91876	-	protein_coding	Diaph1	chr18:37984628-37984703	75	2.99987
ENSMUSG00000024462	chr17	37365607	37365807	1561	+	1	200	0	29.8684	60.22737	35.84434	57.99462	0.323354991	0.001314413	0.044958547	2.881268079	none	ENSMUSG00000024462	chr17	37356858	37385959	29102	+	protein_coding	Gabbr1	chr17:37365607-37365807	200	45.9836825
ENSMUSG00000024462.1	chr17	37379982	37380132	1562	+	1	150	0	38.33927	76.32213	45.46333	75.81188	0.271629281	0.002251439	0.063927681	2.64753984	none	ENSMUSG00000024462	chr17	37356858	37385959	29102	+	protein_coding	Gabbr1	chr17:37379982-37380132	150	58.9841525
ENSMUSG00000024491	chr18	42434817	42435042	1563	+	1	225	0	3.52545	3.07108	2.17788	3.95284	-0.998348941	0.008037877	0.137430127	2.094858631	none	ENSMUSG00000024491	chr18	42408418	42474607	66190	+	protein_coding	Rbm27	chr18:42434817-42435042	225	3.1818125
ENSMUSG00000024498	chr18	42657126	42657426	1564	+	1	300	0	7.58951	15.41229	9.57362	13.68744	0.538224995	0.007081168	0.127870682	2.149895088	none	ENSMUSG00000024498	chr18	42644552	42708858	64307	+	protein_coding	Tcerg1	chr18:42657126-42657426	300	11.565715
ENSMUSG00000024498.1	chr18	42663701	42663976	1565	+	1	275	0	10.77221	15.18481	13.2488	12.97947	0.52772038	0.004124025	0.092925024	2.384678731	none	ENSMUSG00000024498	chr18	42644552	42708858	64307	+	protein_coding	Tcerg1	chr18:42663701-42663976	275	13.0463225
ENSMUSG00000024500	chr18	43009996	43010146	1566	-	1	150	0	2.30134	0.3981	0.68059	0.58998	-2.24273644	0.006874855	NA	2.162736428	none	ENSMUSG00000024500	chr18	42770497	43216192	445696	-	protein_coding	Ppp2r2b	chr18:43009996-43010146	150	0.9925025
ENSMUSG00000024502	chr18	43679996	43680221	1567	-	1	225	0	5.67989	13.02367	9.34675	11.91751	0.848206098	9.85E-05	0.007300928	4.006684586	up	ENSMUSG00000024502	chr18	43664472	43820838	156367	-	protein_coding	Jakmip2	chr18:43679996-43680221	225	9.991955
ENSMUSG00000024511	chr18	70116551	70117426	1568	-	1	875	0	7.34469	3.07108	11.47926	2.5369	1.002439422	0.002400568	0.066349347	2.619686059	none	ENSMUSG00000024511	chr18	70112202	70274676	162475	-	protein_coding	Rab27b	chr18:70116551-70117426	875	6.1079825
ENSMUSG00000024524	chr18	67357686	67357861	1569	+	1	175	0	5.43507	10.52131	8.89303	10.44257	0.755512872	0.000963063	0.036280907	3.016345311	up	ENSMUSG00000024524	chr18	67221287	67359863	138577	+	protein_coding	Gnal	chr18:67357686-67357861	175	8.822995
ENSMUSG00000024530	chr18	67605910	67606110	1570	+	1	200	0	1.07722	3.81042	1.8149	2.4779	1.440340575	0.002516535	NA	2.599197052	none	ENSMUSG00000024530	chr18	67597936	67612905	14970	+	protein_coding	Prelid3a	chr18:67605910-67606110	200	2.29511
[truncated: 4,499 more rows]
